# Supplementary material for: Cross-kingdom RNA interference promotes arbuscular mycorrhiza development
Source: Nat Plants. 2026 Mar 11;12(4):695–702. doi: 10.1038/s41477-026-02247-2 (PMC13106029; doi:10.1038/s41477-026-02247-2)
Supplement: Supplementary file 3 — Supplementary Table 1 Oligonucleotides used in this study, Supplementary Table 2 Golden Gate plasmids. [file 41477_2026_2247_MOESM3_ESM.xlsx]

## Sheet: S table 1_primer list
Supplementary Table 1. DNA oligos used in this study
Use	Name	Sequence
Cloning of Ts23 Position B-C for Csy4-GUS Reporter Construct	BC23+	ATGGTCTCATCTGAACAATGACAAGTTACAGCATCCAATATAGTAGTTACAGCACCTGGTACGGCACCAGAGACCAT
	BC23-	ATGGTCTCTGGTGCCGTACCAGGTGCTGTAACTACTATATTGGATGCTGTAACTTGTCATTGTTCAGATGAGACCAT
Cloning of Ts23 Position D-E for Csy4-GUS Reporter Construct	DE23+	ATGGTCTCAAAGGCAAGTAGTTACAGCACCTGGTACACAAGTTACAGCATCCAATATTGGAATCAGAGACCAT
	DE23-	ATGGTCTCTGATTCCAATATTGGATGCTGTAACTTGTGTACCAGGTGCTGTAACTACTTGCCTTTGAGACCAT
Cloning of Ts46 Position B-C for Csy4-GUS Reporter Construct	BC46+	ATGGTCTCATCTGAACAATGCAGGACGGCTATACTTTAACTCCAACTTCAGCATCTATTTATGGCACCAGAGACCAT
	BC46-	ATGGTCTCTGGTGCCATAAATAGATGCTGAAGTTGGAGTTAAAGTATAGCCGTCCTGCATTGTTCAGATGAGACCAT
Cloning of Ts46 Position D-E for Csy4-GUS Reporter Construct	DE46+	ATGGTCTCAAAGGCACCAACTTCAGCATCTATTTATCAGGACGGCTATACTTTAACTTGGAATCAGAGACCAT
	DE46-	ATGGTCTCTGATTCCAAGTTAAAGTATAGCCGTCCTGATAAATAGATGCTGAAGTTGGTGCCTTTGAGACCAT
Cloning of Ts23rs Position B-C for Csy4-GUS Reporter Construct	AL92	GGTCTCtTCTGAACAATGCTATTGATAACCAACTCAAGAAATTCGGCTACTTCGACGAAGGGCACCTGAGACCAT
	AL93	ATGGTCTCAGGTGCCCTTCGTCGAAGTAGCCGAATTTCTTGAGTTGGTTATCAATAGCATTGTTCAGAAGAGACC
Cloning of Ts23rs Position D-E for Csy4-GUS Reporter Construct	AL94	GGTCTCtAAGGCAAATTCGGCTACTTCGACGAAGCTATTGATAACCAACTCAAGATGGAATCTGAGACCAT
	AL95	ATGGTCTCAGATTCCATCTTGAGTTGGTTATCAATAGCTTCGTCGAAGTAGCCGAATTTGCCTTAGAGACC
Cloning of Ts46rs Position B-C for Csy4-GUS Reporter Construct	AL96	GGTCTCtTCTGAACAATGGACACTTAATTGTAAGTCCGCACTTTCCATAACTAACCGTTTGGCACCTGAGACCAT
	AL97	ATGGTCTCAGGTGCCAAACGGTTAGTTATGGAAAGTGCGGACTTACAATTAAGTGTCCATTGTTCAGAAGAGACC
Cloning of Ts46rs Position D-E for Csy4-GUS Reporter Construct	AL98	GGTCTCtAAGGCAACTTTCCATAACTAACCGTTTGACACTTAATTGTAAGTCCGCTGGAATCTGAGACCAT
	AL99	ATGGTCTCAGATTCCAGCGGACTTACAATTAAGTGTCAAACGGTTAGTTATGGAAAGTTGCCTTAGAGACC
Cloning of the quadruple STTM construct		AGGTCTCTTCTGAAAAGTTACAGCTACACCCAGTATGTTGTTGTTGTTATGGTCTAATTTAAATATGGTCTAAAGAAGAAGAATAAAAGTTACAGCTACACCCAGTATAGTACAAGACAGCCACTACACTTTAATTGTTGTTGTTGTTATGGTCTAATTTAAATATGGTCTAAAGAAGAAGAATCAAGACAGCCACTACACTTTAATTCCTTAAGAGTTACAGCTACACCCAGTATGTTGTTGTTGTTATGGTCTAATTTAAATATGGTCTAAAGAAGAAGAATAAGAGTTACAGCTACACCCAGTATACTGCCAAGTTCAACCTAATCTATTTAAGTTGTTGTTGTTATGGTCTAATTTAAATATGGTCTAAAGAAGAAGAATCCAAGTTCAACCTAA…
Cloning of the quadruple random scrambled STTM construct		ATGGTCTCTTCTGACCATTCGGACCTATAAGACAATAGTTGTTGTTGTTATGGTCTAATTTAAATATGGTCTAAAGAAGAAGAATACCATTCGGACCTATAAGACAATAAGTATAGTCTACAAACTATTAACCGACCGTTGTTGTTGTTATGGTCTAATTTAAATATGGTCTAAAGAAGAAGAATTAGTCTACAAACTATTAACCGACCCCTTCACAAGGACAGCTACCGTTTTAAAGTTGTTGTTGTTATGGTCTAATTTAAATATGGTCTAAAGAAGAAGAATCACAAGGACAGCTACCGTTTTAAAACTGACTATCCATAACTACTAACAGTTTGTTGTTGTTGTTATGGTCTAATTTAAATATGGTCTAAAGAAGAAGAATACTATCCATAACTA…
Subcloning with mutagenesis of LotjaGi1g1v0285700 promoter	28A+	ATGAAGACTCTACGGGTCTCAGCGGTTTTATGTGAAGGGAGATAA
	28A-	TAGAAGACATCAGAGGTCTCACAGAGATTTGAAACTCCAATGAGA
	28B+	AAGAAGACTAgCACCCCATGATTCTTCAAC
	28B-	ATGAAGACTCGTGcAGACAGTGGTTGCAAG
qPCR	q11	GAATAAAGGGGCCAAAATCG
PT4	q12	GCTGTATCCTATCCCCATGC
qPCR	q3	GCAGGTCTTTGTGTCAAGTCTT
EF1α	q4	CGATCCAGAACCCAGTTCT
qPCR LotjaGi3g1v0422400	MH46	CTTCTCTTTGAGCTACTGAAGGA
	MH47	GCTCAAAACTGTCCACATCATCA
qPCR LotjaGi1g1v0192600	AL118	GGAGCTTGTGGAAGTTGC
	AL119	CCATCCATGAAAGTGACCC
qPCR LotjaGi1g1v0285700	AL124	GGCTCTATCACTGTCTACTC
	AL125	GCTCAGCAACTGTAGCAG
qPCR LotjaGi1g1v0301000	AL122	CCCCGGTTGATCGCAATAG
	AL123	GGTGGAAGATGCACAAGTG
qPCR LotjaGi1g1v0052600	MH48	TGTGGCTCTTATCTTGTTAGGGA
	MH49	AGAGCCTTGACTATGACTCAGT
qPCR LotjaGi3g1v0451000	AL128	CCTTCCATCAATGGTGGGAC
	AL129	CAGACGAGAGAAGAGAGAAGC
qPCR LotjaGi5g1v0224400	MH44	TGACATAAACATTGATTTGAGGCA
	MH45	TAACTCTGCGTGCTTCCCTG
qPCR	MH66	CCAACAAAGTTCGGGCAAGG
LotjaGi5g1v0238900	MH67	AGCAACCTGAAGCAATCCCA
qPCR	MH52	CCTTTGCTCTCATGGCTGATG
LotjaGi1g1v0792000	MH53	TGGGGAATAGAACCTGAAAGTGT
qPCR	MH50	CTGGGAGCCTTGTTTAGCCT
LotjaGi4g1v0232500	MH51	CAGTTAGAGTTGCAGGGAAATGG
Stem-loop RT-PCR Universal Reverse Primer	AL55	GTATCCAGTGCAGGGTCCGAGGT
miR166 stemloop primer	AL36	GTCGTATCCAGTGCAGGGTCCGAGGTATTCGCACTGGATACGAGGGGAA
miR166 forward primer	AL37	GCGGCGATTTCGGACCAGGCTTC
miR396 stemloop primer	AL38	GTCGTATCCAGTGCAGGGTCCGAGGTATTCGCACTGGATACGACAGTTC
miR396 forward primer	AL39	GCGGCGTTCCACAGCTTTCT

## Sheet: S table 2_plasmid list
Supplementary Table 2. Golden Gate plasmids generated and used in this study
Purpose	Name	Description
Golden Gate level III plasmids
Expression of the Csy4-GUS Reporter Construct to check if RisRNA54-95 and RisRNA79-75 are translocated to induce plant gene silencing during colonization (Fig. 2b)	LIIIβ F A-B Csy4-GUS-23	Assembled by BpiI cut ligation from: LIIβ R 1-2 pUbi:Cys4:GUS + LIIβ F 2-3 pLj28:Ts23:Cys4:Ts23 + LII 3-4 dy (BB64) + LII 4-5 ins (BB44) + LIIβ F 5-6 pUbi:mCherry + LIIIβ F A-B (BB53)
Expression of the Csy4-GUS Reporter Construct with random scrambled target sequences to check if RisRNA54-95 and RisRNA79-75 are translocated to induce plant gene silencing during colonization (Fig. 2b)	LIIIβ F A-B Csy4-GUS-23rs	Assembled by BpiI cut ligation from: LIIβ R 1-2 pUbi:Cys4:GUS + LIIβ F 2-3 pLj28:Ts23rs:Cys4:Ts23rs + LII 3-4 dy (BB64) + LII 4-5 ins (BB44) + LIIβ F 5-6 pUbi:mCherry + LIIIβ F A-B (BB53)
Expression of the Csy4-GUS Reporter Construct to check if RisRNA43-112 and RisRNA142-39 are translocated to induce plant gene silencing during colonization (Fig. 2b)	LIIIβ F A-B Csy4-GUS-46	Assembled by BpiI cut ligation from: LIIβ R 1-2 pUbi:Cys4:GUS + LIIβ F 2-3 pLj28:Ts46:Cys4:Ts46 + LII 3-4 dy (BB64) + LII 4-5 ins (BB44) + LIIβ F 5-6 pUbi:mCherry + LIIIβ F A-B (BB53)
Expression of the Csy4-GUS Reporter Control Construct with random scrambled target sequences to check if RisRNA43-112 and RisRNA142-39 are translocated to induce plant gene silencing during colonization (Fig. 2b)	LIIIβ F A-B Csy4-GUS-46rs	Assembled by BpiI cut ligation from: LIIβ R 1-2 pUbi:Cys4:GUS + LIIβ F 2-3 pLj28:Ts46rs:Cys4:Ts46rs + LII 3-4 dy (BB64) + LII 4-5 ins (BB44) + LIIβ F 5-6 pUbi:mCherry + LIIIβ F A-B (BB53)
Empty Vector (Fig. 2d,e)	EV	Assembled by BpiI cut ligation from: LII 1-3 dy (BB38) + LIIβ R 3-4 p35S:mCherry + LII 4-6 dy (BB41) + LIIIβ F A-B (BB53)
Short-tandem target mimic of the four RisRNAs RisRNA8, RisRNA11, RisRNA15 and RisRNA23 to investigate the relavance of RisRNAs for the colonization efficiency (Fig. 2d,e)	LIIIβ F A-B pUbi:STTM_4	Assembled by BpiI cut ligation from: LIIβ F 1-2 pUbi:STTM_4 + LII 2-3 ins (BB43) + LII 3-4 dy (BB64) + LII 4-5 ins (BB44) + LIIβ F 5-6 pUbi:mCherry + LIIIβ F A-B (BB53)
Short-tandem target mimic of the four random scrambled RisRNAs RisRNA8, RisRNA11, RisRNA15 and RisRNA23 to investigate the relavance of RisRNAs for the colonization efficiency (Fig. 2d,e)	LIIIβ F A-B pUbi:STTM_4rs	Assembled by BpiI cut ligation from: LIIβ F 1-2 pUbi:STTM_4rs + LII 2-3 ins (BB43) + LII 3-4 dy (BB64) + LII 4-5 ins (BB44) + LIIβ F 5-6 pUbi:mCherry + LIIIβ F A-B (BB53)
Golden Gate level II plasmids
	LIIβ R 1-2 pUbi:Csy4:GUS	Assembled by BsaI cut ligation from: LI A-B pUbi (G007) + LI B-C Csy4 bs + LI C-D GUS + LI D-E dy (BB08) + LI E-F 35S-T (G059) + LI F-G dy (BB09) + LIIβ R 1-2 (BB21)
	LIIβ F 2-3 pLj28:Ts23:Csy4:Ts23	Assembled by BsaI cut ligation from: LI A-B pLj28 + LI B-C Ts23 + LI C-D Csy4+ LI D-E Ts23 + LI E-F Hsp-T (G045) + LI F-G dy (BB09) + LLIIβ F 2-3 (BB22)
	LIIβ F 2-3 pLj28:Ts23rs:Csy4:Ts23rs	Assembled by BsaI cut ligation from: LI A-B pLj28 + LI B-C Ts23rs + LI C-D Csy4+ LI D-E Ts23rs + LI E-F Hsp-T (G045) + LI F-G dy (BB09) + LLIIβ F 2-3 (BB22)
	LIIβ F 2-3 pLj28:Ts46:Csy4:Ts46	Assembled by BsaI cut ligation from: LI A-B pLj28 + LI B-C Ts46 + LI C-D Csy4+ LI D-E Ts46 + LI E-F Hsp-T (G045) + LI F-G dy (BB09) + LLIIβ F 2-3 (BB22)
	LIIβ F 2-3 pLj28:Ts46rs:Csy4:Ts46rs	Assembled by BsaI cut ligation from: LI A-B pLj28 + LI B-C Ts46rs + LI C-D Csy4+ LI D-E Ts46rs + LI E-F Hsp-T (G045) + LI F-G dy (BB09) + LLIIβ F 2-3 (BB22)
	LIIβ F 5-6 pUbi:mCherry	Assembled by BsaI cut ligation from: LI A-B pUbi (G007) + LI B-C (BB06) dy + LI C-D mCherry (G023) + LI D-E (BB08) dy + LI E-F 35S-T (G059) + LI F-G dy (BB09) + LIIβ F 1-2 (BB20)
	LIIβ R 3-4 p35S:mCherry	Assembled by BsaI cut ligation from: LI A-B p35S (G005) + LI B-C dy (BB06) + LI C-D mCherry (G023) + LI D-E (BB08) dy + LI E-F 35S-T (G059) + LI F-G dy (BB09) + LIIβ R 3-4 (BB25)
	LIIβ F 1-2 pUbi:STTM_4	Assembled by BsaI cut ligation from: LI A-B pUbi (G007) + LI B-E STTM_4 + LI E-F Nos-T (G006) + LIIβ F 1-2 (BB20)
	LIIβ F 1-2 pUbi:STTM_4rs	Assembled by BsaI cut ligation from: LI A-B pUbi (G007) + LI B-E STTM_4rs + LI E-F Nos-T (G006) + LIIβ F 1-2 (BB20)
Golden Gate level I plasmids
	LI A-B pLj28	Subcloned with mutagenesis by BpiI cut ligation from PCR products of L. japonicus genomic DNA to remove BpiI recognition site in promoter
	LI B-C Csy4 bs	Dunker et. al, 2020, eLife
	LI B-C Ts23	Assembled by StuI cut ligation of annealed primers BC23+ and BC23- into BB02
	LI B-C Ts23rs	Assembled by annealing of primers AL92 + AL93
	LI B-C Ts46	Assembled by StuI cut ligation of annealed primers BC46+ and BC46- into BB02
	LI B-C Ts46rs	Assembled by annealing of primers AL96 + AL97
	LI C-D GUS	Dunker et. al, 2020, eLife
	LI C-D Csy4	Dunker et. al, 2020, eLife
	LI D-E Ts23	Assembled by StuI cut ligation of annealed primers DE23+ and DE23- into BB02
	LI D-E Ts23rs	Assembled by annealing of primers AL94 + AL95
	LI D-E Ts46	Assembled by StuI cut ligation of annealed primers DE46+ and DE46- into BB02
	LI D-E Ts46rs	Assembled by annealing of primers AL98 + AL99
	LI B-E STTM_4	Synthesized by GENEWIZ from Azenta Life Sciences in pUC-GW-Kann
	LI B-E STTM_4rs	Synthesized by GENEWIZ from Azenta Life Sciences in pUC-GW-Kann
