# Supplementary material for: Cross-kingdom RNA interference promotes arbuscular mycorrhiza development
Source: Nat Plants. 2026 Mar 11;12(4):695–702. doi: 10.1038/s41477-026-02247-2 (PMC13106029; doi:10.1038/s41477-026-02247-2)
Supplement: Supplementary file 5 — L. japonicus and R. irregularis proteins obtained via LjAGO1-IP MS. [file 41477_2026_2247_MOESM5_ESM.xlsx]

## Sheet: Description
Proteins pulled down with Lotus japonicus AGO1 and detected by mass spectrometry.
Lj, Lotus japonicus
Ri, Rhizophagus irregularis

## Sheet: Replicate 1
Protein IDs	Majority protein IDs	Peptide counts (all)	Peptide counts (razor+unique)	Peptide counts (unique)	Fasta headers	Number of proteins	Peptides	Razor + unique peptides	Unique peptides	Peptides 00_blank_00	Mock rep1	Peptides 02_blank_01	Peptides 03_blank_02	Myc rep1	Razor + unique peptides 00_blank_00	Razor + unique peptides 01_Mock_r1	Razor + unique peptides 02_blank_01	Razor + unique peptides 03_blank_02	Razor + unique peptides 04_Myc_r1	Unique peptides 00_blank_00	Unique peptides 01_Mock_r1	Unique peptides 02_blank_01	Unique peptides 03_blank_02	Unique peptides 04_Myc_r1	Sequence coverage [%]	Unique + razor sequence coverage [%]	Unique sequence coverage [%]	Mol. weight [kDa]	Sequence length	Sequence lengths	Q-value	Score	Sequence coverage 00_blank_00 [%]	Sequence coverage 01_Mock_r1 [%]	Sequence coverage 02_blank_01 [%]	Sequence coverage 03_blank_02 [%]	Sequence coverage 04_Myc_r1 [%]	Intensity	Intensity 00_blank_00	Intensity 01_Mock_r1	Intensity 02_blank_01	Intensity 03_blank_02	Intensity 04_Myc_r1	iBAQ peptides	iBAQ	iBAQ 00_blank_00	iBAQ 01_Mock rep1	iBAQ 02_blank_01	iBAQ 03_blank_02
REV__XP_057450980.1;REV__XP_057450979.1;REV__LotjaGi3g1v0076800.1	REV__XP_057450980.1;REV__XP_057450979.1;REV__LotjaGi3g1v0076800.1	1;1;1	1;1;1	1;1;1	XP_057450980.1 COP1-interacting protein 7 isoform X2 [Lotus japonicus];XP_057450979.1 COP1-interacting protein 7 isoform X1 [Lotus japonicus];LotjaGi3g1v0076800.1	3	1	1	1	0	0	0	0	1	0	0	0	0	1	0	0	0	0	1	0	0	0	124.87	1128	1128;1134;1134	0.0067568	63048	0	0	0	0	0	33143000	0	0	0	0	33143000	0	NaN	NaN	NaN	NaN	NaN
LotjaGi2g1v0183100.3;LotjaGi2g1v0183100.2;LotjaGi2g1v0183100.5;LotjaGi2g1v0183100.4;XP_057446722.1;LotjaGi2g1v0183100.6;LotjaGi2g1v0183100.1	LotjaGi2g1v0183100.3;LotjaGi2g1v0183100.2;LotjaGi2g1v0183100.5;LotjaGi2g1v0183100.4;XP_057446722.1;LotjaGi2g1v0183100.6;LotjaGi2g1v0183100.1	9;9;9;9;9;9;9	9;9;9;9;9;9;9	9;9;9;9;9;9;9	LotjaGi2g1v0183100.3;LotjaGi2g1v0183100.2;LotjaGi2g1v0183100.5;LotjaGi2g1v0183100.4;XP_057446722.1 protein argonaute 1-like [Lotus japonicus];LotjaGi2g1v0183100.6;LotjaGi2g1v0183100.1	7	9	9	9	0	9	0	0	7	0	9	0	0	7	0	9	0	0	7	45364	45364	45364	115.93	1055	1055;1058;1059;1059;1076;1076;1145	0	254.93	0	45364	0	0	45454	706090000	0	344190000	0	0	361910000	52	5430600	0	2995800	0	0
A0A2I1G366	A0A2I1G366	1	1	1	tr|A0A2I1G366|A0A2I1G366_9GLOM Uncharacterized protein OS=Rhizophagus irregularis OX=588596 GN=RhiirA4_497733 PE=4 SV=1	1	1	1	1	0	1	0	0	0	0	1	0	0	0	0	1	0	0	0	45361	45361	45361	37049	321	321	0	65287	0	45361	0	0	0	4428100000	0	4428100000	0	0	0	15	295210000	0	295210000	0	0
XP_057450628.1;LotjaGi1g1v0279500.1	XP_057450628.1;LotjaGi1g1v0279500.1	1;1	1;1	1;1	XP_057450628.1 protein trichome birefringence [Lotus japonicus];LotjaGi1g1v0279500.1	2	1	1	1	0	1	0	0	0	0	1	0	0	0	0	1	0	0	0	45508	45508	45508	67673	601	601;601	0.0063291	62116	0	45508	0	0	0	6953399999999990	0	6953399999999990	0	0	0	26	267440000	0	267440000	0	0
CON__P04264;CON__Q6IFZ6;CON__H-INV:HIT000016045;CON__P05787;CON__Q9R0H5;CON__Q6NXH9;CON__Q8BGZ7;CON__P50446;CON__Q7Z794	CON__P04264	28;2;1;1;1;1;1;1;1	28;2;1;1;1;1;1;1;1	22;0;0;0;0;0;0;0;0		9	28	28	22	0	20	0	0	26	0	20	0	0	26	0	16	0	0	20	55.6	55.6	46.7	66017	644	644;572;99;483;524;539;551;553;578	0	323.31	0	39.3	0	0	53	14822000000	0	6425699999999990	0	0	8395899999999990	31	235540000	0	129160000	0	0
CON__P00761	CON__P00761	6	6	6		1	6	6	6	0	6	0	0	6	0	6	0	0	6	0	6	0	0	6	31.2	31.2	31.2	24409	231	231	0	323.31	0	31.2	0	0	31.2	17659000000	0	9409500000	0	0	8249699999999990	11	144380000	0	107640000	0	0
CON__P35527	CON__P35527	23	23	23		1	23	23	23	0	13	0	0	23	0	13	0	0	23	0	13	0	0	23	45.1	45.1	45.1	62129	623	623	0	323.31	0	37.9	0	0	45.1	15089000000	0	3.6337e+16	0	0	11456000000	26	429030000	0	99539000	0	0
XP_057423188.1;LotjaGi5g1v0305900.1	XP_057423188.1;LotjaGi5g1v0305900.1	16;16	16;16	16;16	XP_057423188.1 uncharacterized protein LOC130717094 [Lotus japonicus];LotjaGi5g1v0305900.1	2	16	16	16	0	12	0	0	12	0	12	0	0	12	0	12	0	0	12	65.2	65.2	65.2	27173	250	250;250	0	323.31	0	57.2	0	0	50.8	5355100000	0	2730900000	0	0	2624200000	17	130330000	0	54705000	0	0
CON__P13645;CON__P02535-1;CON__P08730-1;CON__Q99456	CON__P13645	20;3;1;1	20;3;1;1	18;3;0;0		4	20	20	18	0	16	0	0	18	0	16	0	0	18	0	15	0	0	16	45.4	45.4	42.3	59.51	593	593;570;437;494	0	323.31	0	41.8	0	0	40	9561500000	0	2681200000	0	0	6880299999999990	26	173530000	0	46863000	0	0
A0A2I1HGD7	A0A2I1HGD7	1	1	1	tr|A0A2I1HGD7|A0A2I1HGD7_9GLOM Ion transport domain-containing protein OS=Rhizophagus irregularis OX=588596 GN=RhiirA4_511244 PE=4 SV=1	1	1	1	1	0	1	0	0	0	0	1	0	0	0	0	1	0	0	0	45505	45505	45505	105.6	899	899	0.00625	62027	0	45505	0	0	0	1.9374e+16	0	1.9374e+16	0	0	0	45	43054000	0	43054000	0	0
XP_057427577.1;LotjaGi5g1v0030300.1	XP_057427577.1;LotjaGi5g1v0030300.1	11;11	11;11	11;11	XP_057427577.1 cysteine proteinase mucunain-like [Lotus japonicus];LotjaGi5g1v0030300.1	2	11	11	11	0	9	0	0	11	0	9	0	0	11	0	9	0	0	11	45371	45371	45371	51532	467	467;467	0	323.31	0	45492	0	0	45371	5973799999999990	0	2.9267e+16	0	0	3.0471e+16	16	71359000	0	34548000	0	0
LotjaGi1g1v0699900.5;XP_057438445.1;LotjaGi1g1v0699900.2;LotjaGi1g1v0699900.3;LotjaGi1g1v0699900.4;LotjaGi1g1v0699900.1;LotjaGi1g1v0535800.1;XP_057434325.1;XP_057433367.1;LotjaGi6g1v0316600.1;XP_057436374.1	LotjaGi1g1v0699900.5;XP_057438445.1;LotjaGi1g1v0699900.2;LotjaGi1g1v0699900.3;LotjaGi1g1v0699900.4;LotjaGi1g1v0699900.1	19;19;19;18;15;15;2;1;1;1;1	19;19;19;18;15;15;2;1;1;1;1	6;6;6;6;4;4;0;0;0;0;0	LotjaGi1g1v0699900.5;XP_057438445.1 heat shock cognate 70 kDa protein 2-like [Lotus japonicus];LotjaGi1g1v0699900.2;LotjaGi1g1v0699900.3;LotjaGi1g1v0699900.4;LotjaGi1g1v0699900.1	11	19	19	6	0	19	0	0	17	0	19	0	0	17	0	6	0	0	6	44.8	44.8	45424	57.14	520	520;650;650;626;545;545;441;596;602;602;858	0	323.31	0	44.8	0	0	41	5181700000	0	2808600000	0	0	2373000000	30	46047000	0	23579000	0	0
LotjaGiM1v0004100.1	LotjaGiM1v0004100.1	13	13	13	LotjaGiM1v0004100.1	1	13	13	13	0	11	0	0	12	0	11	0	0	12	0	11	0	0	12	33.3	33.3	33.3	54.89	505	505	0	323.31	0	45377	0	0	33.1	1.9444e+16	0	1.0515e+16	0	0	892870000	28	40306000	0	23008000	0	0
XP_057422074.1;LotjaGi4g1v0057900.1;XP_057429040.1;LotjaGi6g1v0330100.2;LotjaGi4g1v0057900.2;LotjaGi6g1v0330100.1;LotjaGi1g1v0595400.2;XP_057437175.1;LotjaGi1g1v0595400.1	XP_057422074.1;LotjaGi4g1v0057900.1;XP_057429040.1;LotjaGi6g1v0330100.2;LotjaGi4g1v0057900.2;LotjaGi6g1v0330100.1	3;3;3;3;2;2;1;1;1	3;3;3;3;2;2;1;1;1	3;3;3;3;2;2;1;1;1	XP_057422074.1 40S ribosomal protein S6-like [Lotus japonicus];LotjaGi4g1v0057900.1;XP_057429040.1 40S ribosomal protein S6 [Lotus japonicus];LotjaGi6g1v0330100.2;LotjaGi4g1v0057900.2;LotjaGi6g1v0330100.1	9	3	3	3	0	3	0	0	3	0	3	0	0	3	0	3	0	0	3	19	19	19	28198	247	247;247;249;249;195;197;197;249;249	0	37432	0	19	0	0	19	437050000	0	203860000	0	0	233190000	9	48561000	0	22651000	0	0
XP_057433992.1;XP_057421511.1;LotjaGi6g1v0249400_LC.1	XP_057433992.1;XP_057421511.1;LotjaGi6g1v0249400_LC.1	2;2;2	2;2;2	2;2;2	XP_057433992.1 40S ribosomal protein S21-2-like [Lotus japonicus];XP_057421511.1 40S ribosomal protein S21-2 [Lotus japonicus];LotjaGi6g1v0249400_LC.1	3	2	2	2	0	1	0	0	1	0	1	0	0	1	0	1	0	0	1	36.6	36.6	36.6	92382	82	82;82;138	0	18898	0	45369	0	0	45369	75165000	0	41933000	0	0	33231000	2	16616000	0	20967000	0	0
CON__P35908;CON__Q5XKE5;CON__O95678;CON__P19013;CON__P12035;CON__Q01546	CON__P35908	22;1;1;1;1;1	21;1;1;1;1;1	1;0;0;0;0;0		6	22	21	1	0	14	0	0	22	0	13	0	0	21	0	1	0	0	1	46.4	44.5	45448	65865	645	645;535;551;594;629;638	0	323.31	0	34.4	0	0	46.4	7826799999999990	0	1.6841e+16	0	0	6142799999999990	39	79703000	0	20904000	0	0
XP_057439299.1;LotjaGi1g1v0766600.1	XP_057439299.1;LotjaGi1g1v0766600.1	1;1	1;1	1;1	XP_057439299.1 pentatricopeptide repeat-containing protein At5g43790-like [Lotus japonicus];LotjaGi1g1v0766600.1	2	1	1	1	0	1	0	0	0	0	1	0	0	0	0	1	0	0	0	45356	45356	45356	55678	495	495;495	0	69774	0	45356	0	0	0	502500000	0	502500000	0	0	0	25	20100000	0	20100000	0	0
XP_057426844.1;LotjaGi5g1v0287800.1	XP_057426844.1;LotjaGi5g1v0287800.1	1;1	1;1	1;1	XP_057426844.1 40S ribosomal protein S18 [Lotus japonicus];LotjaGi5g1v0287800.1	2	1	1	1	0	1	0	0	1	0	1	0	0	1	0	1	0	0	1	45451	45451	45451	17577	152	152;152	0	323.31	0	45451	0	0	45451	281320000	0	138440000	0	0	142890000	8	35165000	0	17304000	0	0
LotjaGi6g1v0364700.2;XP_057428909.1;LotjaGi6g1v0364700.3;LotjaGi6g1v0364700.4;XP_057439245.1;LotjaGi1g1v0762400_LC.1	LotjaGi6g1v0364700.2;XP_057428909.1;LotjaGi6g1v0364700.3;LotjaGi6g1v0364700.4;XP_057439245.1;LotjaGi1g1v0762400_LC.1	19;19;19;15;12;12	19;19;19;15;12;12	3;3;3;3;3;3	LotjaGi6g1v0364700.2;XP_057428909.1 stromal 70 kDa heat shock-related protein, chloroplastic [Lotus japonicus];LotjaGi6g1v0364700.3;LotjaGi6g1v0364700.4;XP_057439245.1 stromal 70 kDa heat shock-related protein, chloroplastic-like [Lotus japonicus];LotjaGi1	6	19	19	3	0	14	0	0	16	0	14	0	0	16	0	1	0	0	3	30	30	45508	67011	624	624;703;703;292;703;2399	0	323.31	0	45345	0	0	45318	3.0751e+16	0	1372500000	0	0	1.7026e+16	30	36921000	0	16851000	0	0
LotjaGi4g1v0376700.4;LotjaGi4g1v0376700.2;XP_057415020.1;LotjaGi4g1v0376700.3;LotjaGi4g1v0376700.1	LotjaGi4g1v0376700.4;LotjaGi4g1v0376700.2;XP_057415020.1;LotjaGi4g1v0376700.3;LotjaGi4g1v0376700.1	4;4;4;4;4	4;4;4;4;4	2;2;2;2;2	LotjaGi4g1v0376700.4;LotjaGi4g1v0376700.2;XP_057415020.1 tubulin alpha-5 chain [Lotus japonicus];LotjaGi4g1v0376700.3;LotjaGi4g1v0376700.1	5	4	4	2	0	3	0	0	3	0	3	0	0	3	0	1	0	0	1	45518	45518	45513	46.45	420	420;428;450;450;450	0	197.54	0	45513	0	0	45456	896300000	0	559350000	0	0	336950000	18	24425000	0	14945000	0	0
CON__P02662	CON__P02662	5	5	5		1	5	5	5	0	4	0	0	5	0	4	0	0	5	0	4	0	0	5	45316	45316	45316	22975	199	199	0	104.24	0	45316	0	0	45316	1.7095e+16	0	708360000	0	0	1.0012e+16	9	47979000	0	12879000	0	0
LotjaGi3g1v0123300.3;LotjaGi3g1v0123300.4;LotjaGi3g1v0123300.6;LotjaGi3g1v0123300.2;XP_057451630.1;LotjaGi3g1v0123300.5;LotjaGi3g1v0123300.1	LotjaGi3g1v0123300.3;LotjaGi3g1v0123300.4;LotjaGi3g1v0123300.6;LotjaGi3g1v0123300.2;XP_057451630.1;LotjaGi3g1v0123300.5;LotjaGi3g1v0123300.1	5;5;5;5;5;5;5	5;5;5;5;5;5;5	3;3;3;3;3;3;3	LotjaGi3g1v0123300.3;LotjaGi3g1v0123300.4;LotjaGi3g1v0123300.6;LotjaGi3g1v0123300.2;XP_057451630.1 ADP,ATP carrier protein 1, mitochondrial [Lotus japonicus];LotjaGi3g1v0123300.5;LotjaGi3g1v0123300.1	7	5	5	3	0	4	0	0	5	0	4	0	0	5	0	2	0	0	3	45551	45551	45421	32011	295	295;331;367;372;389;389;389	0	36.77	0	45551	0	0	45551	948370000	0	424410000	0	0	523970000	19	27295000	0	12562000	0	0
LotjaGi6g1v0347600.5;LotjaGi6g1v0347600.3;LotjaGi6g1v0347600.4;LotjaGi6g1v0347600.2;XP_057429122.1;LotjaGi6g1v0347600.1;LotjaGi4g1v0041900.3;LotjaGi4g1v0041900.5;XP_057417624.1;LotjaGi4g1v0041900.1;LotjaGi4g1v0041900.4;LotjaGi4g1v0041900.2	LotjaGi6g1v0347600.5;LotjaGi6g1v0347600.3;LotjaGi6g1v0347600.4;LotjaGi6g1v0347600.2;XP_057429122.1;LotjaGi6g1v0347600.1;LotjaGi4g1v0041900.3;LotjaGi4g1v0041900.5;XP_057417624.1;LotjaGi4g1v0041900.1	12;12;12;12;12;12;7;7;7;7;5;5	12;12;12;12;12;12;7;7;7;7;5;5	11;11;11;11;11;11;6;6;6;6;4;4	LotjaGi6g1v0347600.5;LotjaGi6g1v0347600.3;LotjaGi6g1v0347600.4;LotjaGi6g1v0347600.2;XP_057429122.1 heat shock 70 kDa protein, mitochondrial [Lotus japonicus];LotjaGi6g1v0347600.1;LotjaGi4g1v0041900.3;LotjaGi4g1v0041900.5;XP_057417624.1 heat shock 70 kDa pr	12	12	12	11	0	9	1	0	9	0	9	1	0	9	0	8	1	0	8	45406	45406	45465	66039	615	615;648;650;655;676;676;608;626;678;678;555;555	0	323.31	0	45491	45386	0	45460	1278000000	0	598730000	7914700	0	671320000	34	24796000	0	10659000	232790	0
LotjaGi4g1v0223800.2;LotjaGi4g1v0223800.3;LotjaGi4g1v0223800.4;XP_057419588.1;LotjaGi4g1v0223800.1;LotjaGi6g1v0100900.6;LotjaGi6g1v0100900.3;LotjaGi6g1v0100900.5;LotjaGi6g1v0100900.4;XP_057431599.1;LotjaGi6g1v0100900.2;XP_057431598.1;LotjaGi6g1v0100900.1	LotjaGi4g1v0223800.2;LotjaGi4g1v0223800.3;LotjaGi4g1v0223800.4;XP_057419588.1;LotjaGi4g1v0223800.1	7;7;7;7;7;1;1;1;1;1;1;1;1	7;7;7;7;7;1;1;1;1;1;1;1;1	7;7;7;7;7;1;1;1;1;1;1;1;1	LotjaGi4g1v0223800.2;LotjaGi4g1v0223800.3;LotjaGi4g1v0223800.4;XP_057419588.1 glyceraldehyde-3-phosphate dehydrogenase, cytosolic [Lotus japonicus];LotjaGi4g1v0223800.1	13	7	7	7	0	6	0	0	4	0	6	0	0	4	0	6	0	0	4	29	29	29	27675	259	259;267;295;337;337;267;292;295;309;340;340;341;341	0	284.17	0	29	0	0	45365	393270000	0	273440000	0	0	119840000	16	12862000	0	9876200	0	0
CON__P07477	CON__P07477	1	1	1		1	1	1	1	0	1	0	0	1	0	1	0	0	1	0	1	0	0	1	45299	45299	45299	26558	247	247	0.0065359	62344	0	45299	0	0	45299	157370000	0	71185000	0	0	86189000	8	19672000	0	8898100	0	0
LotjaGi3g1v0217800.2;LotjaGi1g1v0659300.3;LotjaGi5g1v0300100.2;LotjaGi5g1v0300100.1;LotjaGi3g1v0217800.4;XP_057428520.1;LotjaGi6g1v0268300.1;XP_057437910.1;XP_057458774.1;LotjaGi1g1v0659300.4;LotjaGi3g1v0217800.1;LotjaGi6g1v0268300.2;LotjaGi1g1v0659300.1;LotjaGi4g1v0026900.4;LotjaGi4g1v0026900.3;XP_057417679.1;LotjaGi4g1v0026900.2;LotjaGi4g1v0026900.1;LotjaGi4g1v0026900.5;XP_057427429.1;XP_057423…	LotjaGi3g1v0217800.2;LotjaGi1g1v0659300.3;LotjaGi5g1v0300100.2;LotjaGi5g1v0300100.1;LotjaGi3g1v0217800.4;XP_057428520.1;LotjaGi6g1v0268300.1;XP_057437910.1;XP_057458774.1;LotjaGi1g1v0659300.4;LotjaGi3g1v0217800.1;LotjaGi6g1v0268300.2;LotjaGi1g1v0659300.1;LotjaGi4g1v0026900.4;LotjaGi4g1v0026900.3;XP_057417679.1;LotjaGi4g1v0026900.2;LotjaGi4g1v0026900.1;LotjaGi4g1v0026900.5;XP_057427429.1;XP_057423…	4;4;4;4;4;4;4;4;4;4;4;4;4;4;4;4;4;4;4;4;3;3;3;3;3;3;3;1	4;4;4;4;4;4;4;4;4;4;4;4;4;4;4;4;4;4;4;4;3;3;3;3;3;3;3;1	1;1;1;1;1;1;1;1;1;1;1;1;1;1;1;1;1;1;1;1;0;1;1;0;0;0;0;0	LotjaGi3g1v0217800.2;LotjaGi1g1v0659300.3;LotjaGi5g1v0300100.2;LotjaGi5g1v0300100.1;LotjaGi3g1v0217800.4;XP_057428520.1 tubulin beta chain-like [Lotus japonicus];LotjaGi6g1v0268300.1;XP_057437910.1 tubulin beta-3 chain [Lotus japonicus];XP_057458774.1 tubu	28	4	4	1	0	4	0	0	3	0	4	0	0	3	0	1	0	0	1	45544	45544	45385	50114	445	445;449;448;448;447;446;446;449;445;449;445;449;449;444;444;444;444;444;444;448;451;224;224;445;445;445;451;302	0	323.31	0	45544	0	0	45544	369580000	0	213750000	0	0	155830000	21	15274000	0	8534700	0	0
LotjaGi1g1v0316000.2;LotjaGi1g1v0316000.5;LotjaGi1g1v0316000.6;XP_057417934.1;LotjaGi1g1v0316000.1;LotjaGi1g1v0316000.4;LotjaGi1g1v0316000.3;LotjaGi5g1v0140400.2;LotjaGi4g1v0407100.1;LotjaGi2g1v0236800.2;LotjaGi2g1v0373200.2;LotjaGi3g1v0283100.1;LotjaGi1g1v0541800.1;XP_057416313.1;LotjaGi2g1v0236800.6;LotjaGi2g1v0373200.1;LotjaGi4g1v0407100.3;LotjaGi4g1v0407100.2;XP_057451607.1;LotjaGi5g1v0140400…	LotjaGi1g1v0316000.2;LotjaGi1g1v0316000.5;LotjaGi1g1v0316000.6;XP_057417934.1;LotjaGi1g1v0316000.1;LotjaGi1g1v0316000.4;LotjaGi1g1v0316000.3;LotjaGi5g1v0140400.2;LotjaGi4g1v0407100.1;LotjaGi2g1v0236800.2;LotjaGi2g1v0373200.2;LotjaGi3g1v0283100.1;LotjaGi1g1v0541800.1;XP_057416313.1;LotjaGi2g1v0236800.6;LotjaGi2g1v0373200.1;LotjaGi4g1v0407100.3;LotjaGi4g1v0407100.2;XP_057451607.1;LotjaGi5g1v0140400…	4;4;4;4;4;4;4;3;3;3;3;3;3;3;3;3;3;3;3;3;3;3;3;3;3;3;3;3;3;3;3;3;3;3;3;3;3;3;3;3;3;3;3;3;3;3;3;3;3;3;3;3;3;3;3;2	4;4;4;4;4;4;4;3;3;3;3;3;3;3;3;3;3;3;3;3;3;3;3;3;3;3;3;3;3;3;3;3;3;3;3;3;3;3;3;3;3;3;3;3;3;3;3;3;3;3;3;3;3;3;3;2	1;1;1;1;1;1;1;0;1;0;0;0;0;1;0;0;1;1;0;0;0;0;0;0;0;0;0;0;0;0;0;0;1;0;0;0;0;0;0;1;0;0;0;0;0;0;0;0;0;0;0;0;0;0;0;0	LotjaGi1g1v0316000.2;LotjaGi1g1v0316000.5;LotjaGi1g1v0316000.6;XP_057417934.1 actin-7-like [Lotus japonicus];LotjaGi1g1v0316000.1;LotjaGi1g1v0316000.4;LotjaGi1g1v0316000.3;LotjaGi5g1v0140400.2;LotjaGi4g1v0407100.1;LotjaGi2g1v0236800.2;LotjaGi2g1v0373200.2;	56	4	4	1	0	4	0	0	3	0	4	0	0	3	0	1	0	0	0	45336	45336	45476	42228	381	381;360;377;377;377;361;377;377;377;377;377;377;377;377;377;377;377;377;377;377;377;377;377;377;377;377;377;377;377;377;255;377;361;361;272;274;280;344;350;360;360;361;361;361;272;361;361;361;362;367;370;372;377;377;377;375	0	113.03	0	45336	0	0	45422	1128300000	0	624870000	0	0	503440000	20	18544000	0	8188200	0	0
A0A2I1H5C2	A0A2I1H5C2	1	1	1	tr|A0A2I1H5C2|A0A2I1H5C2_9GLOM Uncharacterized protein OS=Rhizophagus irregularis OX=588596 GN=RhiirA4_426511 PE=4 SV=1	1	1	1	1	0	1	0	0	0	0	1	0	0	0	0	1	0	0	0	45463	45463	45463	45485	102	102	0	63421	0	45463	0	0	0	64343000	0	64343000	0	0	0	8	8042800	0	8042800	0	0
LotjaGi5g1v0119500.2;LotjaGi1g1v0058700.5;LotjaGi1g1v0058600.4;XP_057450930.1;XP_057441542.1;XP_057441538.1;XP_057428219.1;LotjaGi5g1v0119500.1;LotjaGi3g1v0254400.4;LotjaGi3g1v0254400.1;LotjaGi1g1v0058700.1;LotjaGi1g1v0058600.6;LotjaGi1g1v0058600.2;XP_057458917.1	LotjaGi5g1v0119500.2;LotjaGi1g1v0058700.5;LotjaGi1g1v0058600.4;XP_057450930.1;XP_057441542.1;XP_057441538.1;XP_057428219.1;LotjaGi5g1v0119500.1;LotjaGi3g1v0254400.4;LotjaGi3g1v0254400.1;LotjaGi1g1v0058700.1;LotjaGi1g1v0058600.6;LotjaGi1g1v0058600.2;XP_057458917.1	2;2;2;2;2;2;2;2;2;2;2;2;2;1	2;2;2;2;2;2;2;2;2;2;2;2;2;1	2;2;2;2;2;2;2;2;2;2;2;2;2;1	LotjaGi5g1v0119500.2;LotjaGi1g1v0058700.5;LotjaGi1g1v0058600.4;XP_057450930.1 60S ribosomal protein L11 [Lotus japonicus];XP_057441542.1 60S ribosomal protein L11-like [Lotus japonicus];XP_057441538.1 60S ribosomal protein L11-like [Lotus japonicus];XP_057	14	2	2	2	0	1	0	0	2	0	1	0	0	2	0	1	0	0	2	45429	45429	45429	19603	171	171;171;171;181;181;181;181;181;181;181;181;181;181;197	0	54189	0	45330	0	0	45429	182270000	0	48830000	0	0	133440000	7	19006000	0	6975700	0	0
A0A2I1GK61	A0A2I1GK61	1	1	1	tr|A0A2I1GK61|A0A2I1GK61_9GLOM Uncharacterized protein OS=Rhizophagus irregularis OX=588596 GN=RhiirA4_421062 PE=4 SV=1	1	1	1	1	0	1	0	0	0	0	1	0	0	0	0	1	0	0	0	45538	45538	45538	76009	649	649	0.0062893	62056	0	45538	0	0	0	204410000	0	204410000	0	0	0	31	6593800	0	6593800	0	0
A0A2I1HA68	A0A2I1HA68	1	1	1	tr|A0A2I1HA68|A0A2I1HA68_9GLOM SUEL-type lectin domain-containing protein OS=Rhizophagus irregularis OX=588596 GN=RhiirA4_448495 PE=4 SV=1	1	1	1	1	0	1	0	0	0	0	1	0	0	0	0	1	0	0	0	45324	45324	45324	53561	464	464	0	85157	0	45324	0	0	0	118370000	0	118370000	0	0	0	19	6230000	0	6230000	0	0
XP_057427573.1;LotjaGi5g1v0290300.2;LotjaGi5g1v0290300.1	XP_057427573.1;LotjaGi5g1v0290300.2;LotjaGi5g1v0290300.1	1;1;1	1;1;1	1;1;1	XP_057427573.1 40S ribosomal protein S18-like [Lotus japonicus];LotjaGi5g1v0290300.2;LotjaGi5g1v0290300.1	3	1	1	1	0	1	0	0	1	0	1	0	0	1	0	1	0	0	1	45451	45451	45451	17563	152	152;152;152	0	99236	0	45451	0	0	45451	88690000	0	43325000	0	0	45365000	8	11086000	0	5415600	0	0
XP_057438983.1;XP_057438982.1;LotjaGi1g1v0742600.1;LotjaGi5g1v0112400.2;LotjaGi1g1v0742600.2;XP_057426988.1;LotjaGi5g1v0112400.1	XP_057438983.1;XP_057438982.1;LotjaGi1g1v0742600.1;LotjaGi5g1v0112400.2;LotjaGi1g1v0742600.2;XP_057426988.1;LotjaGi5g1v0112400.1	2;2;2;1;1;1;1	2;2;2;1;1;1;1	2;2;2;1;1;1;1	XP_057438983.1 40S ribosomal protein S5 [Lotus japonicus];XP_057438982.1 40S ribosomal protein S5 [Lotus japonicus];LotjaGi1g1v0742600.1;LotjaGi5g1v0112400.2;LotjaGi1g1v0742600.2;XP_057426988.1 40S ribosomal protein S5-like [Lotus japonicus];LotjaGi5g1v011	7	2	2	2	0	2	0	0	1	0	2	0	0	1	0	2	0	0	1	45337	45337	45337	22666	204	204;204;204;128;128;207;207	0	302.56	0	45337	0	0	45511	149570000	0	67459000	0	0	82106000	11	12741000	0	5276600	0	0
XP_057433351.1;XP_057421427.1;LotjaGi6g1v0308300.1;LotjaGi4g1v0022900.1	XP_057433351.1;XP_057421427.1;LotjaGi6g1v0308300.1;LotjaGi4g1v0022900.1	2;2;2;2	2;2;2;2	2;2;2;2	XP_057433351.1 40S ribosomal protein S14 [Lotus japonicus];XP_057421427.1 40S ribosomal protein S14-like [Lotus japonicus];LotjaGi6g1v0308300.1;LotjaGi4g1v0022900.1	4	2	2	2	0	1	0	0	2	0	1	0	0	2	0	1	0	0	2	45483	45483	45483	16267	150	150;150;150;150	0	12579	0	45483	0	0	45483	107450000	0	35443000	0	0	72007000	7	2137900	0	5063300	0	0
XP_057434086.1;XP_057427675.1;LotjaGi6g1v0003300.1;LotjaGi5g1v0189400.2;LotjaGi5g1v0189400.1	XP_057434086.1;XP_057427675.1;LotjaGi6g1v0003300.1;LotjaGi5g1v0189400.2;LotjaGi5g1v0189400.1	1;1;1;1;1	1;1;1;1;1	1;1;1;1;1	XP_057434086.1 probable 60S ribosomal protein L14 [Lotus japonicus];XP_057427675.1 probable 60S ribosomal protein L14 [Lotus japonicus];LotjaGi6g1v0003300.1;LotjaGi5g1v0189400.2;LotjaGi5g1v0189400.1	5	1	1	1	0	1	0	0	1	0	1	0	0	1	0	1	0	0	1	9	9	9	15381	133	133;133;133;133;133	0	41077	0	9	0	0	9	85412000	0	35360000	0	0	50052000	7	12202000	0	5051500	0	0
XP_057433626.1;LotjaGi6g1v0286200.1	XP_057433626.1;LotjaGi6g1v0286200.1	1;1	1;1	1;1	XP_057433626.1 cysteine proteinase inhibitor 1-like [Lotus japonicus];LotjaGi6g1v0286200.1	2	1	1	1	0	1	0	0	1	0	1	0	0	1	0	1	0	0	1	45423	45423	45423	13.33	122	122;122	0	134.95	0	45423	0	0	45423	58045000	0	29702000	0	0	28343000	6	9674100	0	4950300	0	0
A0A2I1GBU6;LotjaGi3g1v0452300.2;LotjaGi3g1v0452300.5;XP_057455642.1;LotjaGi3g1v0452300.4;LotjaGi3g1v0452300.3;LotjaGi3g1v0452300.1;XP_057457363.1;XP_057457362.1;LotjaGi3g1v0060500.3;LotjaGi3g1v0060500.2;LotjaGi3g1v0060500.1	A0A2I1GBU6	4;1;1;1;1;1;1;1;1;1;1;1	3;0;0;0;0;0;0;0;0;0;0;0	3;0;0;0;0;0;0;0;0;0;0;0	tr|A0A2I1GBU6|A0A2I1GBU6_9GLOM ADP/ATP translocase OS=Rhizophagus irregularis OX=588596 GN=RhiirA4_399500 PE=3 SV=1	12	4	3	3	0	4	0	0	3	0	3	0	0	2	0	3	0	0	2	45450	45296	45296	33979	314	314;321;360;372;372;372;372;375;375;375;375;375	0	72787	0	45450	0	0	7	326580000	0	183360000	0	0	143220000	20	8394800	0	4781600	0	0
XP_057442402.1;LotjaGi1g1v0133500.1	XP_057442402.1;LotjaGi1g1v0133500.1	1;1	1;1	1;1	XP_057442402.1 phosphoglycerate mutase-like protein 1 [Lotus japonicus];LotjaGi1g1v0133500.1	2	1	1	1	0	1	0	0	1	0	1	0	0	1	0	1	0	0	1	45386	45386	45386	30411	273	273;273	0	107.57	0	45386	0	0	45386	85010000	0	56806000	0	0	28204000	12	7084200	0	4733900	0	0
XP_057438731.1;XP_057433950.1;LotjaGi6g1v0209000.3;LotjaGi6g1v0209000.1;LotjaGi1g1v0724100.1	XP_057438731.1;XP_057433950.1;LotjaGi6g1v0209000.3;LotjaGi6g1v0209000.1;LotjaGi1g1v0724100.1	1;1;1;1;1	1;1;1;1;1	1;1;1;1;1	XP_057438731.1 40S ribosomal protein S20-2-like [Lotus japonicus];XP_057433950.1 40S ribosomal protein S20-2 [Lotus japonicus];LotjaGi6g1v0209000.3;LotjaGi6g1v0209000.1;LotjaGi1g1v0724100.1	5	1	1	1	0	1	0	0	1	0	1	0	0	1	0	1	0	0	1	45513	45513	45513	13.67	122	122;122;122;122;122	0	63596	0	45513	0	0	45513	69044000	0	31940000	0	0	37104000	7	9863400	0	4562800	0	0
XP_057428032.1;LotjaGi5g1v0162200.2;XP_057428031.1;LotjaGi5g1v0162200.1	XP_057428032.1;LotjaGi5g1v0162200.2;XP_057428031.1;LotjaGi5g1v0162200.1	1;1;1;1	1;1;1;1	1;1;1;1	XP_057428032.1 polyadenylate-binding protein 1-like isoform X2 [Lotus japonicus];LotjaGi5g1v0162200.2;XP_057428031.1 polyadenylate-binding protein 1-like isoform X1 [Lotus japonicus];LotjaGi5g1v0162200.1	4	1	1	1	0	1	0	0	0	0	1	0	0	0	0	1	0	0	0	45394	45394	45394	24788	217	217;217;218;218	0	98701	0	45394	0	0	0	31578000	0	31578000	0	0	0	7	4511200	0	4511200	0	0
LotjaGi4g1v0377600.5;LotjaGi4g1v0377600.2;XP_057421932.1;LotjaGi4g1v0377600.3;LotjaGi4g1v0377600.1	LotjaGi4g1v0377600.5;LotjaGi4g1v0377600.2;XP_057421932.1;LotjaGi4g1v0377600.3;LotjaGi4g1v0377600.1	1;1;1;1;1	1;1;1;1;1	1;1;1;1;1	LotjaGi4g1v0377600.5;LotjaGi4g1v0377600.2;XP_057421932.1 14-3-3-like protein C [Lotus japonicus];LotjaGi4g1v0377600.3;LotjaGi4g1v0377600.1	5	1	1	1	0	1	0	0	1	0	1	0	0	1	0	1	0	0	1	45449	45449	45449	27.94	244	244;246;258;258;258	0	73897	0	45449	0	0	45449	108870000	0	56670000	0	0	52200000	13	8374600	0	4359200	0	0
A0A2I1GSU2	A0A2I1GSU2	1	1	1	tr|A0A2I1GSU2|A0A2I1GSU2_9GLOM SPRY-domain-containing protein OS=Rhizophagus irregularis OX=588596 GN=RhiirA4_250290 PE=4 SV=1	1	1	1	1	0	1	0	0	0	0	1	0	0	0	0	1	0	0	0	45353	45353	45353	48.52	435	435	0	6837	0	45353	0	0	0	82946000	0	82946000	0	0	0	20	4147300	0	4147300	0	0
XP_057447027.1;XP_057447026.1;XP_057447024.1;LotjaGi2g1v0205700.4;LotjaGi2g1v0205700.3;LotjaGi2g1v0205700.2;LotjaGi2g1v0205700.1	XP_057447027.1;XP_057447026.1;XP_057447024.1;LotjaGi2g1v0205700.4;LotjaGi2g1v0205700.3;LotjaGi2g1v0205700.2;LotjaGi2g1v0205700.1	2;2;2;2;2;2;2	2;2;2;2;2;2;2	1;1;1;1;1;1;1	XP_057447027.1 40S ribosomal protein S7-like [Lotus japonicus];XP_057447026.1 40S ribosomal protein S7-like [Lotus japonicus];XP_057447024.1 40S ribosomal protein S7-like [Lotus japonicus];LotjaGi2g1v0205700.4;LotjaGi2g1v0205700.3;LotjaGi2g1v0205700.2;Lotj	7	2	2	1	0	2	0	0	2	0	2	0	0	2	0	1	0	0	1	45554	45554	45542	22125	191	191;191;191;191;191;191;191	0	22645	0	45554	0	0	45554	167640000	0	62779000	0	0	104860000	7	8411600	0	3836200	0	0
XP_057417942.1;LotjaGi4g1v0226600.1	XP_057417942.1;LotjaGi4g1v0226600.1	1;1	1;1	1;1	XP_057417942.1 protein-L-isoaspartate O-methyltransferase 1-like [Lotus japonicus];LotjaGi4g1v0226600.1	2	1	1	1	0	1	0	0	1	0	1	0	0	1	0	1	0	0	1	45327	45327	45327	24681	229	229;229	0	80107	0	45327	0	0	45327	83916000	0	42104000	0	0	41812000	11	7628700	0	3827700	0	0
LotjaGi6g1v0060100.2;XP_057433604.1;LotjaGi6g1v0060100.1;XP_057433603.1	LotjaGi6g1v0060100.2;XP_057433604.1;LotjaGi6g1v0060100.1;XP_057433603.1	18;18;18;18	18;18;18;18	18;18;18;18	LotjaGi6g1v0060100.2;XP_057433604.1 protease Do-like 7 isoform X2 [Lotus japonicus];LotjaGi6g1v0060100.1;XP_057433603.1 protease Do-like 7 isoform X1 [Lotus japonicus]	4	18	18	18	0	13	0	0	15	0	13	0	0	15	0	13	0	0	15	45563	45563	45563	120.09	1092	1092;1112;1112;1140	0	323.31	0	45496	0	0	45313	1.994e+16	0	946700000	0	0	1.0473e+16	62	7884600	0	3803500	0	0
XP_057433355.1;LotjaGi1g1v0376900.1	XP_057433355.1;LotjaGi1g1v0376900.1	1;1	1;1	1;1	XP_057433355.1 seed lectin-like [Lotus japonicus];LotjaGi1g1v0376900.1	2	1	1	1	0	1	0	0	0	0	1	0	0	0	0	1	0	0	0	45540	45540	45540	31544	289	289;289	0	10445	0	45540	0	0	0	47955000	0	47955000	0	0	0	13	3688800	0	3688800	0	0
LotjaGi2g1v0454400.3;XP_057450250.1;LotjaGi2g1v0454400.2;LotjaGi2g1v0454400.1	LotjaGi2g1v0454400.3;XP_057450250.1;LotjaGi2g1v0454400.2;LotjaGi2g1v0454400.1	1;1;1;1	1;1;1;1	1;1;1;1	LotjaGi2g1v0454400.3;XP_057450250.1 40S ribosomal protein S3a [Lotus japonicus];LotjaGi2g1v0454400.2;LotjaGi2g1v0454400.1	4	1	1	1	0	1	0	0	1	0	1	0	0	1	0	1	0	0	1	45330	45330	45330	26.79	232	232;261;261;261	0	27623	0	45330	0	0	45330	88652000	0	46572000	0	0	42080000	13	6819400	0	3582500	0	0
CON__P02666	CON__P02666	2	2	2		1	2	2	2	0	2	0	0	0	0	2	0	0	0	0	2	0	0	0	45394	45394	45394	23583	209	209	0	12523	0	45394	0	0	0	20742000	0	20742000	0	0	0	6	3457000	0	3457000	0	0
XP_057417765.1;LotjaGi4g1v0312800.1;LotjaGi1g1v0755600.3;LotjaGi4g1v0312800.2;LotjaGi4g1v0312800.9;LotjaGi4g1v0312800.8;LotjaGi1g1v0755600.2;XP_057439164.1;LotjaGi1g1v0755600.1;LotjaGi4g1v0312800.4;LotjaGi6g1v0216300.1;LotjaGi0g1v0002200.2;LotjaGi6g1v0216300.3;LotjaGi1g1v0755600.5;XP_057434387.1;LotjaGi6g1v0216300.2;LotjaGi0g1v0002200.1;LotjaGi6g1v0216300.4;LotjaGi6g1v0216300.5;LotjaGi1g1v0755600…	XP_057417765.1;LotjaGi4g1v0312800.1;LotjaGi1g1v0755600.3;LotjaGi4g1v0312800.2;LotjaGi4g1v0312800.9;LotjaGi4g1v0312800.8;LotjaGi1g1v0755600.2;XP_057439164.1;LotjaGi1g1v0755600.1;LotjaGi4g1v0312800.4;LotjaGi6g1v0216300.1;LotjaGi0g1v0002200.2;LotjaGi6g1v0216300.3;LotjaGi1g1v0755600.5;XP_057434387.1;LotjaGi6g1v0216300.2;LotjaGi0g1v0002200.1;LotjaGi6g1v0216300.4;LotjaGi6g1v0216300.5;LotjaGi1g1v0755600…	3;3;3;3;3;3;3;3;3;3;3;3;3;3;3;3;3;3;3;3;3;3;3;3;3;2;2;2;2;2;2;2;2;2;2;2;2;2;2;2;1;1	3;3;3;3;3;3;3;3;3;3;3;3;3;3;3;3;3;3;3;3;3;3;3;3;3;2;2;2;2;2;2;2;2;2;2;2;2;2;2;2;1;1	3;3;3;3;3;3;3;3;3;3;3;3;3;3;3;3;3;3;3;3;3;3;3;3;3;2;2;2;2;2;2;2;2;2;2;2;2;2;2;2;1;1	XP_057417765.1 S-adenosylmethionine synthase 1 [Lotus japonicus];LotjaGi4g1v0312800.1;LotjaGi1g1v0755600.3;LotjaGi4g1v0312800.2;LotjaGi4g1v0312800.9;LotjaGi4g1v0312800.8;LotjaGi1g1v0755600.2;XP_057439164.1 S-adenosylmethionine synthase [Lotus japonicus];Lo	42	3	3	3	0	3	0	0	2	0	3	0	0	2	0	3	0	0	2	45540	45540	45540	43033	393	393;393;393;393;393;393;393;393;393;393;394;390;394;393;390;394;390;394;394;343;394;394;415;417;417;340;340;474;365;393;390;390;362;362;340;340;340;340;393;474;393;394	0	21487	0	45540	0	0	45448	332020000	0	292790000	0	0	39227000	19	5424400	0	3359800	0	0
XP_057415409.1;XP_057453707.1;LotjaGi3g1v0320600.1	XP_057415409.1;XP_057453707.1;LotjaGi3g1v0320600.1	1;1;1	1;1;1	1;1;1	XP_057415409.1 uncharacterized protein LOC130710233 [Lotus japonicus];XP_057453707.1 uncharacterized protein LOC130745450 [Lotus japonicus];LotjaGi3g1v0320600.1	3	1	1	1	0	1	0	0	0	0	1	0	0	0	0	1	0	0	0	5	5	5	20758	181	181;372;372	1	-2	0	5	0	0	0	39553000	0	39553000	0	0	0	12	3296100	0	3296100	0	0
LotjaGi5g1v0139300.2;LotjaGi3g1v0184000.2;LotjaGi3g1v0184000.4;LotjaGi3g1v0184000.3;XP_057424313.1;LotjaGi5g1v0139300.1;XP_057457736.1;XP_057424312.1;LotjaGi3g1v0184000.1	LotjaGi5g1v0139300.2;LotjaGi3g1v0184000.2;LotjaGi3g1v0184000.4;LotjaGi3g1v0184000.3;XP_057424313.1;LotjaGi5g1v0139300.1;XP_057457736.1;XP_057424312.1;LotjaGi3g1v0184000.1	1;1;1;1;1;1;1;1;1	1;1;1;1;1;1;1;1;1	1;1;1;1;1;1;1;1;1	LotjaGi5g1v0139300.2;LotjaGi3g1v0184000.2;LotjaGi3g1v0184000.4;LotjaGi3g1v0184000.3;XP_057424313.1 60S ribosomal protein L5 isoform X2 [Lotus japonicus];LotjaGi5g1v0139300.1;XP_057457736.1 60S ribosomal protein L5-like [Lotus japonicus];XP_057424312.1 60S	9	1	1	1	0	1	0	0	1	0	1	0	0	1	0	1	0	0	1	7	7	7	21319	187	187;188;265;265;301;301;302;302;302	0.0064516	62253	0	7	0	0	7	75462000	0	29421000	0	0	46041000	9	8384700	0	3269000	0	0
A0A2I1GFN8	A0A2I1GFN8	1	1	1	tr|A0A2I1GFN8|A0A2I1GFN8_9GLOM Uncharacterized protein OS=Rhizophagus irregularis OX=588596 GN=RhiirA4_516728 PE=3 SV=1	1	1	1	1	0	1	0	0	0	0	1	0	0	0	0	1	0	0	0	1	1	1	134.65	1189	1189	0	69425	0	1	0	0	0	178980000	0	178980000	0	0	0	55	3254200	0	3254200	0	0
A0A2I1GET4	A0A2I1GET4	5	5	3	tr|A0A2I1GET4|A0A2I1GET4_9GLOM Elongation factor 1-alpha OS=Rhizophagus irregularis OX=588596 GN=RhiirA4_400778 PE=3 SV=1	1	5	5	3	0	1	0	0	5	0	1	0	0	5	0	0	0	0	3	45364	45364	45543	50215	459	459	0	85991	0	45384	0	0	45364	363750000	0	74767000	0	0	288990000	23	14273000	0	3250700	0	0
LotjaGi1g1v0127300.2;XP_057457715.1;XP_057442332.1;LotjaGi1g1v0301500.1;LotjaGi1g1v0127300.1	LotjaGi1g1v0127300.2;XP_057457715.1;XP_057442332.1;LotjaGi1g1v0301500.1;LotjaGi1g1v0127300.1	3;3;3;3;3	3;3;3;3;3	3;3;3;3;3	LotjaGi1g1v0127300.2;XP_057457715.1 60S ribosomal protein L9 [Lotus japonicus];XP_057442332.1 60S ribosomal protein L9-like [Lotus japonicus];LotjaGi1g1v0301500.1;LotjaGi1g1v0127300.1	5	3	3	3	0	3	0	0	2	0	3	0	0	2	0	3	0	0	2	45491	45491	45491	19316	171	171;192;192;192;192	0	92504	0	45491	0	0	45484	178190000	0	90589000	0	0	87602000	9	3208300	0	3208300	0	0
XP_057415303.1;LotjaGi4g1v0392800_LC.1	XP_057415303.1;LotjaGi4g1v0392800_LC.1	1;1	1;1	1;1	XP_057415303.1 60S acidic ribosomal protein P3-2-like [Lotus japonicus];LotjaGi4g1v0392800_LC.1	2	1	1	1	0	1	0	0	1	0	1	0	0	1	0	1	0	0	1	45399	45399	45399	47088	121	121;121	0	83083	0	45399	0	0	45399	37487000	0	15669000	0	0	21818000	5	7497400	0	3133800	0	0
CON__P02754	CON__P02754	2	2	2		1	2	2	2	0	2	0	0	2	0	2	0	0	2	0	2	0	0	2	45368	45368	45368	18281	162	162	0	104.2	0	45368	0	0	45368	178940000	0	82620000	0	0	96319000	11	7090500	0	3053500	0	0
XP_057433418.1;LotjaGi1g1v0377000.1	XP_057433418.1;LotjaGi1g1v0377000.1	1;1	1;1	1;1	XP_057433418.1 seed lectin-like [Lotus japonicus];LotjaGi1g1v0377000.1	2	1	1	1	0	1	0	0	0	0	1	0	0	0	0	1	0	0	0	45328	45328	45328	29.45	272	272;272	0	14248	0	45328	0	0	0	272230000	0	272230000	0	0	0	10	2746600	0	2746600	0	0
LotjaGi3g1v0089400.2;XP_057455743.1;LotjaGi3g1v0089400.1;XP_057440270.1;LotjaGi1g1v0395500.1;LotjaGi1g1v0592400.2;XP_057437138.1;LotjaGi1g1v0592400.1	LotjaGi3g1v0089400.2;XP_057455743.1;LotjaGi3g1v0089400.1;XP_057440270.1;LotjaGi1g1v0395500.1;LotjaGi1g1v0592400.2;XP_057437138.1;LotjaGi1g1v0592400.1	3;3;3;2;2;2;2;2	3;3;3;2;2;2;2;2	3;3;3;2;2;2;2;2	LotjaGi3g1v0089400.2;XP_057455743.1 40S ribosomal protein S8 [Lotus japonicus];LotjaGi3g1v0089400.1;XP_057440270.1 40S ribosomal protein S8-like [Lotus japonicus];LotjaGi1g1v0395500.1;LotjaGi1g1v0592400.2;XP_057437138.1 40S ribosomal protein S8-like [Lotus	8	3	3	3	0	2	0	0	3	0	2	0	0	3	0	2	0	0	3	45433	45433	45433	23.86	209	209;217;217;190;190;208;218;218	0	127.93	0	45518	0	0	45433	119870000	0	39194000	0	0	80680000	9	6349100	0	2624100	0	0
XP_057416469.1;LotjaGi4g1v0425600.3;LotjaGi4g1v0425600.1;LotjaGi4g1v0425600.2	XP_057416469.1;LotjaGi4g1v0425600.3;LotjaGi4g1v0425600.1;LotjaGi4g1v0425600.2	4;4;4;4	1;1;1;1	1;1;1;1	XP_057416469.1 tubulin beta-1 chain [Lotus japonicus];LotjaGi4g1v0425600.3;LotjaGi4g1v0425600.1;LotjaGi4g1v0425600.2	4	4	1	1	0	4	0	0	3	0	1	0	0	1	0	1	0	0	1	45544	45385	45385	50062	445	445;445;445;447	0	15739	0	45544	0	0	45544	72944000	0	46570000	0	0	26374000	18	4052500	0	2587200	0	0
LotjaGi3g1v0419400.6;LotjaGi3g1v0419400.5;LotjaGi3g1v0419400.4;XP_057455128.1;LotjaGi3g1v0419400.3;XP_057455127.1;LotjaGi3g1v0419400.1;LotjaGi3g1v0419400.2	LotjaGi3g1v0419400.6;LotjaGi3g1v0419400.5;LotjaGi3g1v0419400.4;XP_057455128.1;LotjaGi3g1v0419400.3;XP_057455127.1;LotjaGi3g1v0419400.1	7;7;7;7;7;7;7;3	7;7;7;7;7;7;7;3	7;7;7;7;7;7;7;3	LotjaGi3g1v0419400.6;LotjaGi3g1v0419400.5;LotjaGi3g1v0419400.4;XP_057455128.1 dihydrolipoyllysine-residue acetyltransferase component 2 of pyruvate dehydrogenase complex, mitochondrial-like isoform X2 [Lotus japonicus];LotjaGi3g1v0419400.3;XP_057455127.1 d	8	7	7	7	0	7	0	0	1	0	7	0	0	1	0	7	0	0	1	45526	45526	45526	45719	425	425;425;425;542;542;543;543;193	0	56275	0	45526	0	0	45506	345760000	0	328630000	0	0	17135000	27	3198300	0	2563700	0	0
LotjaGi3g1v0107200.1;XP_057458530.1;LotjaGi3g1v0107200.2	LotjaGi3g1v0107200.1;XP_057458530.1;LotjaGi3g1v0107200.2	3;3;2	3;3;2	1;1;1	LotjaGi3g1v0107200.1;XP_057458530.1 40S ribosomal protein S19-3 [Lotus japonicus];LotjaGi3g1v0107200.2	3	3	3	1	0	2	0	0	3	0	2	0	0	3	0	1	0	0	1	45498	45498	45392	16.14	144	144;144;120	0	18979	0	16	0	0	45498	157180000	0	60900000	0	0	96279000	9	4769300	0	2514000	0	0
A0A2I1HIS5	A0A2I1HIS5	1	1	1	tr|A0A2I1HIS5|A0A2I1HIS5_9GLOM CCHC-type domain-containing protein OS=Rhizophagus irregularis OX=588596 GN=RhiirA4_480988 PE=4 SV=1	1	1	1	1	0	1	0	0	1	0	1	0	0	1	0	1	0	0	1	45509	45509	45509	14219	120	120	0	71885	0	45509	0	0	45509	25199000	0	15067000	0	0	10132000	6	4199900	0	2511200	0	0
LotjaGi1g1v0767700.2;XP_057439315.1;LotjaGi1g1v0767700.1	LotjaGi1g1v0767700.2;XP_057439315.1;LotjaGi1g1v0767700.1	1;1;1	1;1;1	1;1;1	LotjaGi1g1v0767700.2;XP_057439315.1 60S ribosomal protein L19-1-like [Lotus japonicus];LotjaGi1g1v0767700.1	3	1	1	1	0	1	0	0	1	0	1	0	0	1	0	1	0	0	1	45483	45483	45483	23912	205	205;212;212	0	13097	0	45483	0	0	45483	44393000	0	16473000	0	0	27920000	7	6341900	0	2353300	0	0
LotjaGi6g1v0352300.1;XP_057430777.1;LotjaGi6g1v0352300.2	LotjaGi6g1v0352300.1;XP_057430777.1;LotjaGi6g1v0352300.2	1;1;1	1;1;1	1;1;1	LotjaGi6g1v0352300.1;XP_057430777.1 uncharacterized protein LOC130723682 [Lotus japonicus];LotjaGi6g1v0352300.2	3	1	1	1	0	1	0	0	1	0	1	0	0	1	0	1	0	0	1	3	3	3	37769	335	335;376;376	0	68359	0	3	0	0	3	105940000	0	43537000	0	0	62398000	19	5575600	0	2291400	0	0
CON__P35908v2	CON__P35908v2	22	1	1		1	22	1	1	0	14	0	0	22	0	1	0	0	1	0	1	0	0	1	45.9	45477	45477	65432	639	639	0	25944	0	33.8	0	0	45.9	275720000	0	88517000	0	0	187200000	40	6893000	0	2212900	0	0
LotjaGi4g1v0437900.4;LotjaGi4g1v0437900.5;LotjaGi4g1v0437900.3;LotjaGi4g1v0437900.2;XP_057416009.1;LotjaGi4g1v0437900.1	LotjaGi4g1v0437900.4;LotjaGi4g1v0437900.5;LotjaGi4g1v0437900.3;LotjaGi4g1v0437900.2;XP_057416009.1;LotjaGi4g1v0437900.1	6;6;6;6;6;6	5;5;5;5;5;5	5;5;5;5;5;5	LotjaGi4g1v0437900.4;LotjaGi4g1v0437900.5;LotjaGi4g1v0437900.3;LotjaGi4g1v0437900.2;XP_057416009.1 luminal-binding protein 5 [Lotus japonicus];LotjaGi4g1v0437900.1	6	6	5	5	0	6	0	0	4	0	5	0	0	3	0	5	0	0	3	45489	45364	45364	54.7	497	497;552;552;552;669;669	0	323.31	0	45489	0	0	45423	496190000	0	244180000	0	0	252010000	21	3938800	0	2185000	0	0
XP_057427392.1;LotjaGi5g1v0176100.1;XP_057415404.1;LotjaGi4g1v0456200.1	XP_057427392.1;LotjaGi5g1v0176100.1;XP_057415404.1;LotjaGi4g1v0456200.1	1;1;1;1	1;1;1;1	1;1;1;1	XP_057427392.1 40S ribosomal protein S15-1 [Lotus japonicus];LotjaGi5g1v0176100.1;XP_057415404.1 40S ribosomal protein S15-4 [Lotus japonicus];LotjaGi4g1v0456200.1	4	1	1	1	0	1	0	0	1	0	1	0	0	1	0	1	0	0	1	45362	45362	45362	17103	151	151;151;153;153	0	11128	0	45362	0	0	45362	30389000	0	14772000	0	0	15617000	7	4341200	0	2110200	0	0
LotjaGi5g1v0121600.1;XP_057425389.1;LotjaGi5g1v0121600.3;LotjaGi5g1v0121600.5;LotjaGi5g1v0121600.4;LotjaGi5g1v0121600.2;LotjaGi3g1v0347100.1;XP_057415877.1;LotjaGi4g1v0289500.1;XP_057449161.1;LotjaGi2g1v0372000.2;LotjaGi3g1v0347100.5;LotjaGi3g1v0347100.3;LotjaGi4g1v0289500.2;XP_057454058.1;LotjaGi1g1v0538900.1;XP_057436410.1;LotjaGi3g1v0347100.2;LotjaGi1g1v0538900.5;LotjaGi2g1v0372000.1;LotjaGi1g…	LotjaGi5g1v0121600.1;XP_057425389.1;LotjaGi5g1v0121600.3;LotjaGi5g1v0121600.5;LotjaGi5g1v0121600.4;LotjaGi5g1v0121600.2;LotjaGi3g1v0347100.1;XP_057415877.1;LotjaGi4g1v0289500.1;XP_057449161.1;LotjaGi2g1v0372000.2;LotjaGi3g1v0347100.5;LotjaGi3g1v0347100.3;LotjaGi4g1v0289500.2;XP_057454058.1;LotjaGi1g1v0538900.1;XP_057436410.1;LotjaGi3g1v0347100.2;LotjaGi1g1v0538900.5;LotjaGi2g1v0372000.1;LotjaGi1g…	18;18;18;17;15;15;9;9;9;9;9;9;9;9;9;9;9;9;9;9;9;9;9;9;8;8;8;8;8;8;8;8;8;8;3	5;5;5;5;4;4;2;2;2;2;2;2;2;2;2;2;2;2;2;2;2;2;2;2;2;2;2;2;2;2;2;2;2;2;1	5;5;5;5;4;4;2;2;2;2;2;2;2;2;2;2;2;2;2;2;2;2;2;2;2;2;2;2;2;2;2;2;2;2;1	LotjaGi5g1v0121600.1;XP_057425389.1 heat shock cognate 70 kDa protein 2-like [Lotus japonicus];LotjaGi5g1v0121600.3;LotjaGi5g1v0121600.5;LotjaGi5g1v0121600.4;LotjaGi5g1v0121600.2;LotjaGi3g1v0347100.1;XP_057415877.1 heat shock 70 kDa protein [Lotus japonicu	35	18	5	5	0	17	0	0	14	0	4	0	0	3	0	4	0	0	3	45504	45540	45540	71215	649	649;649;519;626;560;560;655;650;650;650;650;632;632;627;655;647;647;645;517;627;624;525;520;520;649;560;558;626;649;561;561;558;558;519;1102	0	323.31	0	31.4	0	0	27	1079200000	0	550330000	0	0	528840000	37	3817700	0	2029300	0	0
CON__P12763	CON__P12763	1	1	1		1	1	1	1	0	1	0	0	0	0	1	0	0	0	0	1	0	0	0	45509	45509	45509	38418	359	359	0	91345	0	45509	0	0	0	27890000	0	27890000	0	0	0	14	1992100	0	1992100	0	0
XP_057458508.1;LotjaGi3g1v0130900.1	XP_057458508.1;LotjaGi3g1v0130900.1	2;2	2;2	2;2	XP_057458508.1 40S ribosomal protein SA-like [Lotus japonicus];LotjaGi3g1v0130900.1	2	2	2	2	0	1	0	0	2	0	1	0	0	2	0	1	0	0	2	45360	45360	45360	34281	311	311;311	0	94174	0	45415	0	0	45360	89923000	0	25605000	0	0	64318000	13	5349600	0	1969600	0	0
XP_057443250.1;XP_057435615.1;XP_057420907.1;LotjaGi4g1v0127000.1;LotjaGi2g1v0005300.1;LotjaGi1g1v0474100.1;XP_057449284.1;LotjaGi2g1v0382300.2;LotjaGi2g1v0382300.1	XP_057443250.1;XP_057435615.1;XP_057420907.1;LotjaGi4g1v0127000.1;LotjaGi2g1v0005300.1;LotjaGi1g1v0474100.1;XP_057449284.1;LotjaGi2g1v0382300.2;LotjaGi2g1v0382300.1	1;1;1;1;1;1;1;1;1	1;1;1;1;1;1;1;1;1	1;1;1;1;1;1;1;1;1	XP_057443250.1 60S ribosomal protein L8-3 [Lotus japonicus];XP_057435615.1 60S ribosomal protein L8-3-like [Lotus japonicus];XP_057420907.1 60S ribosomal protein L8-3 [Lotus japonicus];LotjaGi4g1v0127000.1;LotjaGi2g1v0005300.1;LotjaGi1g1v0474100.1;XP_05744	9	1	1	1	0	1	0	0	1	0	1	0	0	1	0	1	0	0	1	45541	45541	45541	28133	260	260;260;260;260;260;260;261;261;261	0	82413	0	45541	0	0	45541	64377000	0	25911000	0	0	38466000	14	4598400	0	1850800	0	0
XP_057426939.1;LotjaGi5g1v0311300.1	XP_057426939.1;LotjaGi5g1v0311300.1	1;1	1;1	1;1	XP_057426939.1 40S ribosomal protein S3a-like [Lotus japonicus];LotjaGi5g1v0311300.1	2	1	1	1	0	1	0	0	1	0	1	0	0	1	0	1	0	0	1	45358	45358	45358	29743	261	261;261	0	27623	0	45358	0	0	45358	63692000	0	27515000	0	0	36177000	15	4246100	0	1834300	0	0
XP_057422934.1;LotjaGi5g1v0319800.1	XP_057422934.1;LotjaGi5g1v0319800.1	3;3	1;1	1;1	XP_057422934.1 tubulin alpha chain-like [Lotus japonicus];LotjaGi5g1v0319800.1	2	3	1	1	0	3	0	0	3	0	1	0	0	1	0	1	0	0	1	45302	45294	45294	49405	450	450;450	0	41487	0	45302	0	0	45302	98291000	0	73055000	0	0	25236000	21	3031500	0	1829800	0	0
LotjaGi5g1v0278300.4;XP_057423434.1;LotjaGi5g1v0278300.3;LotjaGi5g1v0278300.1	LotjaGi5g1v0278300.4;XP_057423434.1;LotjaGi5g1v0278300.3;LotjaGi5g1v0278300.1	1;1;1;1	1;1;1;1	1;1;1;1	LotjaGi5g1v0278300.4;XP_057423434.1 probable alkaline/neutral invertase D [Lotus japonicus];LotjaGi5g1v0278300.3;LotjaGi5g1v0278300.1	4	1	1	1	0	1	0	0	1	0	1	0	0	1	0	1	0	0	1	45537	45537	45537	54839	482	482;556;556;556	0	24.64	0	45537	0	0	45537	73475000	0	48304000	0	0	25172000	27	2721300	0	1789000	0	0
LotjaGi3g1v0445800.2;LotjaGi3g1v0445800.3;XP_057455522.1;LotjaGi3g1v0445800.5;LotjaGi3g1v0445800.4;LotjaGi3g1v0445800.1	LotjaGi3g1v0445800.2;LotjaGi3g1v0445800.3;XP_057455522.1;LotjaGi3g1v0445800.5;LotjaGi3g1v0445800.4;LotjaGi3g1v0445800.1	4;4;4;4;4;4	2;2;2;2;2;2	2;2;2;2;2;2	LotjaGi3g1v0445800.2;LotjaGi3g1v0445800.3;XP_057455522.1 ADP,ATP carrier protein 1, mitochondrial-like [Lotus japonicus];LotjaGi3g1v0445800.5;LotjaGi3g1v0445800.4;LotjaGi3g1v0445800.1	6	4	2	2	0	4	0	0	3	0	2	0	0	1	0	2	0	0	1	45305	45542	45542	38029	355	355;363;368;368;368;368	0	33556	0	45305	0	0	45452	134820000	0	56845000	0	0	77974000	22	2634100	0	1601300	0	0
LotjaGi2g1v0375900.4;LotjaGi2g1v0376100.4;LotjaGi2g1v0376100.3;LotjaGi2g1v0375900.1;XP_057444931.1;LotjaGi2g1v0375900.2;XP_057449217.1;LotjaGi2g1v0376100.1	LotjaGi2g1v0375900.4;LotjaGi2g1v0376100.4;LotjaGi2g1v0376100.3;LotjaGi2g1v0375900.1;XP_057444931.1;LotjaGi2g1v0375900.2;XP_057449217.1;LotjaGi2g1v0376100.1	1;1;1;1;1;1;1;1	1;1;1;1;1;1;1;1	1;1;1;1;1;1;1;1	LotjaGi2g1v0375900.4;LotjaGi2g1v0376100.4;LotjaGi2g1v0376100.3;LotjaGi2g1v0375900.1;XP_057444931.1 ATP-dependent zinc metalloprotease FTSH 3, mitochondrial-like [Lotus japonicus];LotjaGi2g1v0375900.2;XP_057449217.1 ATP-dependent zinc metalloprotease FTSH 1	8	1	1	1	0	1	0	0	1	0	1	0	0	1	0	1	0	0	1	45416	45416	45416	40887	374	374;678;678;707;722;722;812;812	0	59692	0	45416	0	0	45416	67709000	0	30391000	0	0	37319000	19	3021100	0	1599500	0	0
A0A2I1GEQ1	A0A2I1GEQ1	1	1	1	tr|A0A2I1GEQ1|A0A2I1GEQ1_9GLOM Uncharacterized protein OS=Rhizophagus irregularis OX=588596 GN=RhiirA4_400716 PE=4 SV=1	1	1	1	1	0	1	0	0	1	0	1	0	0	1	0	1	0	0	1	0.7	0.7	0.7	449.7	3923	3923	0.0065789	45444	0	0.7	0	0	0.7	764020000	0	330880000	0	0	433130000	218	3504700	0	1517800	0	0
XP_057424227.1;XP_057424226.1;XP_057424159.1;LotjaGi5g1v0289400.9;LotjaGi5g1v0289400.7;LotjaGi5g1v0289400.6;LotjaGi5g1v0289400.5;LotjaGi5g1v0289400.4;LotjaGi5g1v0289400.3;LotjaGi5g1v0289400.2;LotjaGi5g1v0289400.1;LotjaGi5g1v0289400.8;XP_057419484.1;LotjaGi4g1v0029300.3;LotjaGi4g1v0029300.2;LotjaGi4g1v0029300.1	XP_057424227.1;XP_057424226.1;XP_057424159.1;LotjaGi5g1v0289400.9;LotjaGi5g1v0289400.7;LotjaGi5g1v0289400.6;LotjaGi5g1v0289400.5;LotjaGi5g1v0289400.4;LotjaGi5g1v0289400.3;LotjaGi5g1v0289400.2;LotjaGi5g1v0289400.1;LotjaGi5g1v0289400.8;XP_057419484.1;LotjaGi4g1v0029300.3;LotjaGi4g1v0029300.2;LotjaGi4g1v0029300.1	2;2;2;2;2;2;2;2;2;2;2;2;1;1;1;1	2;2;2;2;2;2;2;2;2;2;2;2;1;1;1;1	2;2;2;2;2;2;2;2;2;2;2;2;1;1;1;1	XP_057424227.1 60S ribosomal protein L3-like [Lotus japonicus];XP_057424226.1 60S ribosomal protein L3-like [Lotus japonicus];XP_057424159.1 60S ribosomal protein L3-1 [Lotus japonicus];LotjaGi5g1v0289400.9;LotjaGi5g1v0289400.7;LotjaGi5g1v0289400.6;LotjaGi	16	2	2	2	0	1	0	0	2	0	1	0	0	2	0	1	0	0	2	8	8	8	44401	389	389;389;389;389;389;389;389;389;389;389;389;394;389;389;389;389	0	18537	0	45387	0	0	8	105610000	0	34457000	0	0	71150000	23	1001600	0	1498100	0	0
LotjaGi5g1v0101900.2;XP_057426923.1;LotjaGi5g1v0101900.1;XP_057452346.1;LotjaGi3g1v0021100.1	LotjaGi5g1v0101900.2;XP_057426923.1;LotjaGi5g1v0101900.1;XP_057452346.1;LotjaGi3g1v0021100.1	1;1;1;1;1	1;1;1;1;1	1;1;1;1;1	LotjaGi5g1v0101900.2;XP_057426923.1 40S ribosomal protein S17-4-like [Lotus japonicus];LotjaGi5g1v0101900.1;XP_057452346.1 40S ribosomal protein S17-4-like [Lotus japonicus];LotjaGi3g1v0021100.1	5	1	1	1	0	1	0	0	1	0	1	0	0	1	0	1	0	0	1	45451	45451	45451	15832	140	140;143;143;144;144	0	36434	0	45451	0	0	45451	138610000	0	48882000	0	0	89725000	6	4441000	0	1468100	0	0
CON__P13647;CON__Q8VED5	CON__P13647	9;2	7;0	1;0		2	9	7	1	0	3	0	0	9	0	2	0	0	7	0	0	0	0	1	45395	45482	45413	62378	590	590;531	0	150.58	0	45509	0	0	45395	484150000	0	68497000	0	0	415650000	31	5590900	0	1437500	0	0
LotjaGi1g1v0339500.2;XP_057424450.1;LotjaGi1g1v0339500.1;LotjaGi1g1v0142400.4;LotjaGi1g1v0142400.3;XP_057442523.1;LotjaGi1g1v0142400.2;LotjaGi1g1v0142400.1;XP_057436591.1;LotjaGi1g1v0551800.1	LotjaGi1g1v0339500.2;XP_057424450.1;LotjaGi1g1v0339500.1;LotjaGi1g1v0142400.4;LotjaGi1g1v0142400.3;XP_057442523.1;LotjaGi1g1v0142400.2;LotjaGi1g1v0142400.1	3;3;3;2;2;2;2;2;1;1	3;3;3;2;2;2;2;2;1;1	3;3;3;2;2;2;2;2;1;1	LotjaGi1g1v0339500.2;XP_057424450.1 14-3-3-like protein [Lotus japonicus];LotjaGi1g1v0339500.1;LotjaGi1g1v0142400.4;LotjaGi1g1v0142400.3;XP_057442523.1 14-3-3-like protein [Lotus japonicus];LotjaGi1g1v0142400.2;LotjaGi1g1v0142400.1	10	3	3	3	0	3	0	0	3	0	3	0	0	3	0	3	0	0	3	45557	45557	45557	23894	210	210;260;260;213;247;259;259;259;264;264	0	24219	0	45557	0	0	45557	214130000	0	91754000	0	0	122370000	13	3472900	0	1429800	0	0
XP_057428883.1;LotjaGi6g1v0055300.2;LotjaGi6g1v0055300.1;XP_057439883.1;LotjaGi1g1v0095400.2;LotjaGi1g1v0095400.1;XP_057439881.1	XP_057428883.1;LotjaGi6g1v0055300.2;LotjaGi6g1v0055300.1;XP_057439883.1;LotjaGi1g1v0095400.2;LotjaGi1g1v0095400.1;XP_057439881.1	2;2;2;1;1;1;1	2;2;2;1;1;1;1	2;2;2;1;1;1;1	XP_057428883.1 glutamine synthetase cytosolic isozyme [Lotus japonicus];LotjaGi6g1v0055300.2;LotjaGi6g1v0055300.1;XP_057439883.1 glutamine synthetase nodule isozyme-like isoform X2 [Lotus japonicus];LotjaGi1g1v0095400.2;LotjaGi1g1v0095400.1;XP_057439881.1	7	2	2	2	0	1	0	0	2	0	1	0	0	2	0	1	0	0	2	45450	45450	45450	39147	356	356;356;356;356;356;356;362	0	15.44	0	45476	0	0	45450	67731000	0	17687000	0	0	50043000	14	4837900	0	1263400	0	0
XP_057453946.1;LotjaGi3g1v0337800.1	XP_057453946.1;LotjaGi3g1v0337800.1	2;2	2;2	2;2	XP_057453946.1 uncharacterized protein LOC130745613 [Lotus japonicus];LotjaGi3g1v0337800.1	2	2	2	2	0	2	0	0	0	0	2	0	0	0	0	2	0	0	0	10	10	10	38667	350	350;350	0	12269	0	10	0	0	0	33629000	0	33629000	0	0	0	16	1198400	0	1198400	0	0
XP_057424208.1;LotjaGi5g1v0288500.1	XP_057424208.1;LotjaGi5g1v0288500.1	1;1	1;1	1;1	XP_057424208.1 peroxidase 12 [Lotus japonicus];LotjaGi5g1v0288500.1	2	1	1	1	0	1	0	0	1	0	1	0	0	1	0	1	0	0	1	45296	45296	45296	38735	352	352;352	0.0066225	62452	0	45296	0	0	45296	66849000	0	23617000	0	0	43232000	20	3342400	0	1180900	0	0
LotjaGi3g1v0158100.3;XP_057454265.1;LotjaGi3g1v0158100.2;LotjaGi3g1v0158100.1;LotjaGi3g1v0158100.4	LotjaGi3g1v0158100.3;XP_057454265.1;LotjaGi3g1v0158100.2;LotjaGi3g1v0158100.1;LotjaGi3g1v0158100.4	3;3;3;3;3	3;3;3;3;3	3;3;3;3;3	LotjaGi3g1v0158100.3;XP_057454265.1 phosphoenolpyruvate carboxylase [Lotus japonicus];LotjaGi3g1v0158100.2;LotjaGi3g1v0158100.1;LotjaGi3g1v0158100.4	5	3	3	3	0	3	0	0	0	0	3	0	0	0	0	3	0	0	0	45296	45296	45296	107.36	936	936;961;961;961;970	0	23041	0	45296	0	0	0	65620000	0	65620000	0	0	0	57	1151200	0	1151200	0	0
LotjaGi1g1v0531700.4;LotjaGi1g1v0531700.2;LotjaGi1g1v0531700.3;XP_057436342.1;LotjaGi1g1v0531700.1	LotjaGi1g1v0531700.4;LotjaGi1g1v0531700.2;LotjaGi1g1v0531700.3;XP_057436342.1;LotjaGi1g1v0531700.1	1;1;1;1;1	1;1;1;1;1	1;1;1;1;1	LotjaGi1g1v0531700.4;LotjaGi1g1v0531700.2;LotjaGi1g1v0531700.3;XP_057436342.1 glucose-6-phosphate 1-dehydrogenase 2, chloroplastic [Lotus japonicus];LotjaGi1g1v0531700.1	5	1	1	1	0	1	0	0	0	0	1	0	0	0	0	1	0	0	0	45446	45446	45446	51284	446	446;446;548;605;605	0	66228	0	45446	0	0	0	31949000	0	31949000	0	0	0	29	1101700	0	1101700	0	0
CON__P48668;CON__P04259;CON__P02538	CON__P48668;CON__P04259;CON__P02538	7;6;6	1;0;1	1;0;1	;;	3	7	1	1	0	3	0	0	7	0	1	0	0	1	0	1	0	0	1	45333	3	3	60024	564	564;564;564	0	33276	0	45479	0	0	45333	88682000	0	32108000	0	0	56574000	30	2956100	0	1070300	0	0
LotjaGi5g1v0277100.3;XP_057424004.1;LotjaGi5g1v0277100.2;LotjaGi5g1v0277100.1;LotjaGi1g1v0614400.3;XP_057445779.1;LotjaGi2g1v0101200.4;XP_057445780.1;LotjaGi2g1v0101200.1;LotjaGi2g1v0101200.2;XP_057437397.1;LotjaGi1g1v0614400.1;LotjaGi1g1v0614400.2;XP_057425536.1;LotjaGi2g1v0077000.2;LotjaGi2g1v0077000.1;LotjaGi2g1v0077000.5;LotjaGi5g1v0263900.1;XP_057445589.1;LotjaGi5g1v0263900.3;LotjaGi2g1v0077…	LotjaGi5g1v0277100.3;XP_057424004.1;LotjaGi5g1v0277100.2;LotjaGi5g1v0277100.1;LotjaGi1g1v0614400.3;XP_057445779.1;LotjaGi2g1v0101200.4;XP_057445780.1;LotjaGi2g1v0101200.1;LotjaGi2g1v0101200.2;XP_057437397.1;LotjaGi1g1v0614400.1;LotjaGi1g1v0614400.2;XP_057425536.1;LotjaGi2g1v0077000.2;LotjaGi2g1v0077000.1;LotjaGi2g1v0077000.5;LotjaGi5g1v0263900.1;XP_057445589.1;LotjaGi5g1v0263900.3;LotjaGi2g1v0077…	4;4;4;4;3;3;3;3;3;3;3;3;3;2;2;2;2;2;2;2;2;2;2;1	2;2;2;2;1;1;1;1;1;1;1;1;1;1;0;0;0;1;0;1;0;0;1;0	2;2;2;2;1;1;1;1;1;1;1;1;1;1;0;0;0;1;0;1;0;0;1;0	LotjaGi5g1v0277100.3;XP_057424004.1 elongation factor 1-alpha [Lotus japonicus];LotjaGi5g1v0277100.2;LotjaGi5g1v0277100.1;LotjaGi1g1v0614400.3;XP_057445779.1 elongation factor 1-alpha-like [Lotus japonicus];LotjaGi2g1v0101200.4;XP_057445780.1 elongation fa	24	4	2	2	0	2	0	0	4	0	1	0	0	2	0	1	0	0	2	45393	45541	45541	49317	447	447;447;370;447;447;448;371;448;448;448;447;447;447;447;447;447;449;447;447;421;421;372;370;352	0	323.31	0	45541	0	0	45393	84781000	0	25129000	0	0	59652000	25	657750	0	1005200	0	0
LotjaGiC1v0004200.1	LotjaGiC1v0004200.1	1	1	1	LotjaGiC1v0004200.1	1	1	1	1	0	1	0	0	1	0	1	0	0	1	0	1	0	0	1	45355	45355	45355	55.78	510	510	0	29583	0	45355	0	0	45355	35335000	0	22197000	0	0	13138000	23	1536300	0	965080	0	0
LotjaGi4g1v0457300.2;XP_057417328.1;LotjaGi4g1v0457300.1;XP_057445531.1;LotjaGi2g1v0072200.1	LotjaGi4g1v0457300.2;XP_057417328.1;LotjaGi4g1v0457300.1;XP_057445531.1;LotjaGi2g1v0072200.1	1;1;1;1;1	1;1;1;1;1	1;1;1;1;1	LotjaGi4g1v0457300.2;XP_057417328.1 40S ribosomal protein S2-3-like [Lotus japonicus];LotjaGi4g1v0457300.1;XP_057445531.1 40S ribosomal protein S2-4-like [Lotus japonicus];LotjaGi2g1v0072200.1	5	1	1	1	0	1	0	0	1	0	1	0	0	1	0	1	0	0	1	45418	45418	45418	25527	230	230;275;275;278;320	0	98387	0	45418	0	0	45418	20286000	0	10292000	0	0	9993800	12	1690500	0	857710	0	0
LotjaGi1g1v0445300.2;LotjaGi1g1v0074400.3;LotjaGi1g1v0445300.3;LotjaGi1g1v0074400.2;XP_057441764.1;XP_057435277.1;LotjaGi1g1v0445300.1;LotjaGi1g1v0074400.1	LotjaGi1g1v0445300.2;LotjaGi1g1v0074400.3;LotjaGi1g1v0445300.3;LotjaGi1g1v0074400.2;XP_057441764.1;XP_057435277.1;LotjaGi1g1v0445300.1;LotjaGi1g1v0074400.1	2;2;2;2;2;2;2;2	2;2;2;2;2;2;2;2	2;2;2;2;2;2;2;2	LotjaGi1g1v0445300.2;LotjaGi1g1v0074400.3;LotjaGi1g1v0445300.3;LotjaGi1g1v0074400.2;XP_057441764.1 40S ribosomal protein S4-1 [Lotus japonicus];XP_057435277.1 40S ribosomal protein S4-3 [Lotus japonicus];LotjaGi1g1v0445300.1;LotjaGi1g1v0074400.1	8	2	2	2	0	1	0	0	1	0	1	0	0	1	0	1	0	0	1	45453	45453	45453	27795	246	246;246;248;248;264;264;264;264	0	13764	0	45506	0	0	45480	47825000	0	12844000	0	0	34981000	16	802780	0	802780	0	0
CON__Q86YZ3	CON__Q86YZ3	22	22	22		1	22	22	22	0	7	0	0	20	0	7	0	0	20	0	7	0	0	20	45347	45347	45347	282.39	2850	2850	0	323.31	0	45426	0	0	45313	1.9442e+16	0	287520000	0	0	1.6567e+16	85	3871200	0	538490	0	0
XP_057436198.1;LotjaGi1g1v0520000.2;LotjaGi1g1v0520000.1;XP_057422801.1;LotjaGi5g1v0073200.2;LotjaGi5g1v0073200.1	XP_057436198.1;LotjaGi1g1v0520000.2;LotjaGi1g1v0520000.1;XP_057422801.1;LotjaGi5g1v0073200.2;LotjaGi5g1v0073200.1	9;9;9;9;9;9	9;9;9;9;9;9	8;8;8;8;8;8	XP_057436198.1 60S ribosomal protein L4 [Lotus japonicus];LotjaGi1g1v0520000.2;LotjaGi1g1v0520000.1;XP_057422801.1 60S ribosomal protein L4-like [Lotus japonicus];LotjaGi5g1v0073200.2;LotjaGi5g1v0073200.1	6	9	9	8	0	3	0	0	8	0	3	0	0	8	0	3	0	0	7	45342	45342	45342	44774	406	406;406;406;428;428;428	0	154.7	0	45453	0	0	45339	402570000	0	53569000	0	0	349010000	20	5011700	0	479710	0	0
XP_057448470.1;LotjaGi2g1v0319700.1	XP_057448470.1;LotjaGi2g1v0319700.1	1;1	1;1	1;1	XP_057448470.1 spermidine synthase 1 [Lotus japonicus];LotjaGi2g1v0319700.1	2	1	1	1	0	1	0	0	0	0	1	0	0	0	0	1	0	0	0	45538	45538	45538	36534	333	333;333	0	69349	0	45538	0	0	0	6146100	0	6146100	0	0	0	14	439000	0	439000	0	0
LotjaGi6g1v0364700.1	LotjaGi6g1v0364700.1	17	1	1	LotjaGi6g1v0364700.1	1	17	1	1	0	14	0	0	14	0	1	0	0	1	0	1	0	0	1	30	45353	45353	61017	570	570	0	7929	0	45376	0	0	45530	53553000	0	34202000	0	0	19352000	26	426240	0	426240	0	0
CON__P02533;CON__P08779;CON__A2A4G1;CON__P08727;CON__P19001;CON__Q04695;CON__Q9QWL7;CON__P19012;CON__Q6IFX2	CON__P02533;CON__P08779;CON__A2A4G1;CON__P08727;CON__P19001;CON__Q04695;CON__Q9QWL7;CON__P19012	4;4;3;2;2;2;2;2;1	2;2;1;1;1;1;1;1;1	2;2;1;1;1;1;1;1;1	;;;;;;;	9	4	2	2	0	2	0	0	4	0	1	0	0	2	0	1	0	0	2	45543	45296	45296	51621	472	472;473;456;400;403;432;433;456;452	0	14.98	0	45296	0	0	45543	81654000	0	12054000	0	0	69600000	29	2815700	0	415660	0	0
XP_057451244.1;LotjaGi3g1v0134100.3;LotjaGi3g1v0134100.2;LotjaGi3g1v0134100.1;XP_057451431.1;LotjaGi3g1v0134200.1	XP_057451244.1;LotjaGi3g1v0134100.3;LotjaGi3g1v0134100.2;LotjaGi3g1v0134100.1	3;3;3;3;1;1	3;3;3;3;1;1	3;3;3;3;1;1	XP_057451244.1 phosphoglycerate kinase, cytosolic [Lotus japonicus];LotjaGi3g1v0134100.3;LotjaGi3g1v0134100.2;LotjaGi3g1v0134100.1	6	3	3	3	0	3	0	0	0	0	3	0	0	0	0	3	0	0	0	12	12	12	42367	401	401;401;401;401;480;480	0	19383	0	12	0	0	0	74219000	0	74219000	0	0	0	27	331220	0	331220	0	0
XP_057449305.1;LotjaGi2g1v0384000.1	XP_057449305.1;LotjaGi2g1v0384000.1	1;1	1;1	1;1	XP_057449305.1 zinc finger CCCH domain-containing protein 44 [Lotus japonicus];LotjaGi2g1v0384000.1	2	1	1	1	0	1	0	0	1	0	1	0	0	1	0	1	0	0	1	0.9	0.9	0.9	141.19	1276	1276;1276	0	69165	0	0.9	0	0	0.9	153780000	0	13989000	0	0	139790000	72	2135900	0	194290	0	0
A0A2I1G9P6	A0A2I1G9P6	1	1	1	tr|A0A2I1G9P6|A0A2I1G9P6_9GLOM leucine--tRNA ligase OS=Rhizophagus irregularis OX=588596 GN=RhiirA4_398635 PE=4 SV=1	1	1	1	1	0	1	0	0	1	0	1	0	0	1	0	1	0	0	1	0.6	0.6	0.6	124.76	1088	1088	0	15381	0	0.6	0	0	0.6	19767000	0	7413100	0	0	12354000	60	329450	0	123550	0	0
XP_057428300.1;XP_057428299.1;XP_057428298.1;XP_057428297.1;LotjaGi5g1v0121700.1;XP_057428296.1;LotjaGi5g1v0121700.2	XP_057428300.1;XP_057428299.1;XP_057428298.1;XP_057428297.1;LotjaGi5g1v0121700.1;XP_057428296.1;LotjaGi5g1v0121700.2	1;1;1;1;1;1;1	1;1;1;1;1;1;1	1;1;1;1;1;1;1	XP_057428300.1 U-box domain-containing protein 52-like isoform X5 [Lotus japonicus];XP_057428299.1 U-box domain-containing protein 52-like isoform X4 [Lotus japonicus];XP_057428298.1 U-box domain-containing protein 52-like isoform X3 [Lotus japonicus];XP_0	7	1	1	1	0	1	0	0	0	0	1	0	0	0	0	1	0	0	0	45539	45539	45539	84913	762	762;781;782;783;783;784;784	0	70409	0	45539	0	0	0	451030	0	451030	0	0	0	40	11276	0	11276	0	0
A0A2I1GG43;LotjaGi1g1v0540200.1;XP_057436415.1;LotjaGi1g1v0540100.1;XP_057435361.1;LotjaGi1g1v0453900.1;XP_057436413.1;A0A2I1H337	A0A2I1GG43	6;2;2;2;2;2;2;1	2;0;0;0;0;0;0;1	2;0;0;0;0;0;0;1	tr|A0A2I1GG43|A0A2I1GG43_9GLOM Hsp71-like protein OS=Rhizophagus irregularis OX=588596 GN=RhiirA4_401420 PE=3 SV=1	8	6	2	2	0	3	0	0	6	0	0	0	0	2	0	0	0	0	2	45335	45538	45538	72406	661	661;502;620;620;629;629;629;565	0	48064	0	7	0	0	45335	403140000	0	0	0	0	403140000	34	914400	0	0	0	0
LotjaGi1g1v0412500.2;XP_057434849.1;LotjaGi1g1v0412500.1;XP_057437721.1;LotjaGi1g1v0643600.2;LotjaGi1g1v0643600.1	LotjaGi1g1v0412500.2;XP_057434849.1;LotjaGi1g1v0412500.1	3;3;3;1;1;1	1;1;1;0;0;0	1;1;1;0;0;0	LotjaGi1g1v0412500.2;XP_057434849.1 tubulin alpha chain [Lotus japonicus];LotjaGi1g1v0412500.1	6	3	1	1	0	2	0	0	3	0	0	0	0	1	0	0	0	0	1	45452	45477	45477	47213	427	427;451;451;449;449;449	0	67487	0	45390	0	0	45452	67909000	0	0	0	0	67909000	19	3574100	0	0	0	0
A0A2I1DXF3;LotjaGi1g1v0525800_LC.2;XP_057429290.1;XP_057436269.1;XP_057436281.1;XP_057436298.1;LotjaGi1g1v0527500.1;XP_057436297.1;LotjaGi1g1v0540500.2;XP_057436411.1;XP_057436264.1;XP_057436412.1;XP_057447355.1;LotjaGi2g1v0236000.4;XP_057447354.1;XP_057447353.1;XP_057436301.1;LotjaGi1g1v0528000.1;LotjaGi2g1v0236000.2;XP_057436304.1;A0A2I1GYX4;LotjaGi1g1v0525900.1;LotjaGi2g1v0236000.3;LotjaGi1g1v…	A0A2I1DXF3	8;1;1;1;1;1;1;1;1;1;1;1;1;1;1;1;1;1;1;1;1;1;1;1;1;1;1;1;1;1;1;1;1;1;1;1;1;1;1	7;1;1;1;1;1;1;1;1;1;1;1;1;1;1;1;1;1;1;1;1;1;1;1;1;1;1;1;1;1;1;1;1;1;1;1;1;1;1	6;0;0;0;0;0;0;0;0;0;0;0;0;0;0;0;0;0;0;0;0;0;0;0;0;0;0;0;0;0;0;0;0;0;0;0;0;0;0	tr|A0A2I1DXF3|A0A2I1DXF3_9GLOM Heat shock protein 70 OS=Rhizophagus irregularis OX=588596 GN=CHRIB12_LOCUS5271 PE=3 SV=1	39	8	7	6	0	1	0	0	8	0	0	0	0	7	0	0	0	0	6	45489	45306	45547	73883	677	677;261;625;625;625;629;629;629;631;631;625;631;635;635;635;635;654;654;635;625;613;625;503;504;504;534;534;534;563;299;596;625;625;625;625;625;625;625;770	0	120.43	0	45444	0	0	45489	421920000	0	0	0	0	421920000	35	4174000	0	0	0	0
A0A2I1GAS7	A0A2I1GAS7	1	1	1	tr|A0A2I1GAS7|A0A2I1GAS7_9GLOM Proteasome subunit beta OS=Rhizophagus irregularis OX=588596 GN=RhiirA4_399111 PE=3 SV=1	1	1	1	1	0	1	0	0	0	0	1	0	0	0	0	1	0	0	0	45327	45327	45327	31838	288	288	0	75357	0	45327	0	0	0	0	0	0	0	0	0	16	0	0	0	0	0
LotjaGi1g1v0375100.1;XP_057432937.1;LotjaGi1g1v0375100.2	LotjaGi1g1v0375100.1;XP_057432937.1;LotjaGi1g1v0375100.2	2;2;1	1;1;1	1;1;1	LotjaGi1g1v0375100.1;XP_057432937.1 heat shock cognate 70 kDa protein 2-like [Lotus japonicus];LotjaGi1g1v0375100.2	3	2	1	1	0	1	0	0	2	0	0	0	0	1	0	0	0	0	1	45507	45505	45505	72709	650	650;650;554	0	63714	0	2	0	0	45507	20165000	0	0	0	0	20165000	29	695350	0	0	0	0
XP_057421735.1;LotjaGi4g1v0087500.1	XP_057421735.1;LotjaGi4g1v0087500.1	1;1	1;1	1;1	XP_057421735.1 uncharacterized protein LOC130715635 [Lotus japonicus];LotjaGi4g1v0087500.1	2	1	1	1	0	1	0	0	0	0	1	0	0	0	0	1	0	0	0	3	3	3	40979	361	361;361	0	71276	0	3	0	0	0	0	0	0	0	0	0	21	0	0	0	0	0
XP_057417235.1;LotjaGi4g1v0453500.2;LotjaGi4g1v0453500.1	XP_057417235.1;LotjaGi4g1v0453500.2;LotjaGi4g1v0453500.1	2;2;2	1;1;1	1;1;1	XP_057417235.1 40S ribosomal protein S7 [Lotus japonicus];LotjaGi4g1v0453500.2;LotjaGi4g1v0453500.1	3	2	1	1	0	1	0	0	2	0	0	0	0	1	0	0	0	0	1	45554	45542	45542	45434	191	191;191;191	0	72796	0	12	0	0	45554	0	0	0	0	0	0	7	0	0	0	0	0
XP_057421770.1;LotjaGi4g1v0462200.1	XP_057421770.1;LotjaGi4g1v0462200.1	1;1	1;1	1;1	XP_057421770.1 guanine nucleotide-binding protein subunit beta-like protein [Lotus japonicus];LotjaGi4g1v0462200.1	2	1	1	1	0	1	0	0	0	0	1	0	0	0	0	1	0	0	0	45324	45324	45324	35696	324	324;324	0	6309	0	45324	0	0	0	0	0	0	0	0	0	19	0	0	0	0	0
LotjaGi6g1v0065000_LC.2;LotjaGi6g1v0065000_LC.1;XP_057432165.1;LotjaGiC1v0002600.1	LotjaGi6g1v0065000_LC.2;LotjaGi6g1v0065000_LC.1;XP_057432165.1;LotjaGiC1v0002600.1	1;1;1;1	1;1;1;1	1;1;1;1	LotjaGi6g1v0065000_LC.2;LotjaGi6g1v0065000_LC.1;XP_057432165.1 photosystem II CP43 reaction center protein [Lotus japonicus];LotjaGiC1v0002600.1	4	1	1	1	0	1	0	0	0	0	1	0	0	0	0	1	0	0	0	45386	45386	45386	34746	317	317;317;390;461	0	69603	0	45386	0	0	0	0	0	0	0	0	0	11	0	0	0	0	0
XP_057429806.1	XP_057429806.1	1	1	1	XP_057429806.1 plasma membrane-associated cation-binding protein 1-like [Lotus japonicus]	1	1	1	1	0	1	0	0	0	0	1	0	0	0	0	1	0	0	0	45509	45509	45509	24908	223	223	0	68742	0	45509	0	0	0	0	0	0	0	0	0	15	0	0	0	0	0
A0A2I1DY96	A0A2I1DY96	1	1	1	tr|A0A2I1DY96|A0A2I1DY96_9GLOM 30S ribosomal protein S3, chloroplastic OS=Rhizophagus irregularis OX=588596 GN=CHRIB12_LOCUS10327 PE=3 SV=1	1	1	1	1	0	0	0	0	1	0	0	0	0	1	0	0	0	0	1	45296	45296	45296	28.55	254	254	0	78643	0	0	0	0	45296	15068000	0	0	0	0	15068000	17	886370	0	0	0	0
A0A2I1E8J3	A0A2I1E8J3	1	1	1	tr|A0A2I1E8J3|A0A2I1E8J3_9GLOM 40S ribosomal protein S5 OS=Rhizophagus irregularis OX=588596 GN=RhiirA1_418649 PE=3 SV=1	1	1	1	1	0	0	0	0	1	0	0	0	0	1	0	0	0	0	1	45419	45419	45419	22482	200	200	0	6472	0	0	0	0	45419	13145000	0	0	0	0	13145000	12	1095400	0	0	0	0
A0A2I1ECH2	A0A2I1ECH2	1	1	1	tr|A0A2I1ECH2|A0A2I1ECH2_9GLOM Histone H2A OS=Rhizophagus irregularis OX=588596 GN=CHRIB12_LOCUS17247 PE=3 SV=1	1	1	1	1	0	0	0	0	1	0	0	0	0	1	0	0	0	0	1	45540	45540	45540	45493	188	188	0	66844	0	0	0	0	45540	54163000	0	0	0	0	54163000	8	6770400	0	0	0	0
A0A2I1ECX6	A0A2I1ECX6	1	1	1	tr|A0A2I1ECX6|A0A2I1ECX6_9GLOM Ribosomal protein 60S OS=Rhizophagus irregularis OX=588596 GN=RhiirA1_416945 PE=3 SV=1	1	1	1	1	0	0	0	0	1	0	0	0	0	1	0	0	0	0	1	45493	45493	45493	11337	111	111	0	14276	0	0	0	0	45493	58645000	0	0	0	0	58645000	6	9774200	0	0	0	0
A0A2I1EJ95	A0A2I1EJ95	1	1	1	tr|A0A2I1EJ95|A0A2I1EJ95_9GLOM 60S ribosomal protein L11 OS=Rhizophagus irregularis OX=588596 GN=RhiirA1_431680 PE=3 SV=1	1	1	1	1	0	0	0	0	1	0	0	0	0	1	0	0	0	0	1	6	6	6	19103	166	166	0	66386	0	0	0	0	6	21237000	0	0	0	0	21237000	7	3033900	0	0	0	0
A0A2I1EKX1	A0A2I1EKX1	4	4	4	tr|A0A2I1EKX1|A0A2I1EKX1_9GLOM Tubulin alpha chain OS=Rhizophagus irregularis OX=588596 GN=CHRIB12_LOCUS13733 PE=3 SV=1	1	4	4	4	1	0	0	0	3	1	0	0	0	3	1	0	0	0	3	45366	45366	45366	50226	450	450	0	29864	45294	0	0	0	45334	197880000	41684000	0	0	0	156190000	21	8521700	1984900	0	0	0
A0A2I1EWX1	A0A2I1EWX1	1	1	1	tr|A0A2I1EWX1|A0A2I1EWX1_9GLOM 60S ribosomal protein L16 OS=Rhizophagus irregularis OX=588596 GN=CHRIB12_LOCUS17177 PE=3 SV=1	1	1	1	1	0	0	0	0	1	0	0	0	0	1	0	0	0	0	1	45543	45543	45543	23261	202	202	0	77844	0	0	0	0	45543	32541000	0	0	0	0	32541000	10	3254100	0	0	0	0
A0A2I1FU35	A0A2I1FU35	1	1	1	tr|A0A2I1FU35|A0A2I1FU35_9GLOM GDP-mannose 4,6-dehydratase OS=Rhizophagus irregularis OX=588596 GN=RhiirA4_391185 PE=3 SV=1	1	1	1	1	0	0	0	0	1	0	0	0	0	1	0	0	0	0	1	45387	45387	45387	42039	370	370	0	65946	0	0	0	0	45387	8128100	0	0	0	0	8128100	20	406410	0	0	0	0
A0A2I1FVU4	A0A2I1FVU4	1	1	1	tr|A0A2I1FVU4|A0A2I1FVU4_9GLOM 60S ribosomal protein L12 OS=Rhizophagus irregularis OX=588596 GN=CHRIB12_LOCUS2078 PE=3 SV=1	1	1	1	1	0	0	0	0	1	0	0	0	0	1	0	0	0	0	1	45300	45300	45300	17562	165	165	0	69226	0	0	0	0	45300	32416000	0	0	0	0	32416000	8	4052000	0	0	0	0
A0A2I1FW13	A0A2I1FW13	10	10	10	tr|A0A2I1FW13|A0A2I1FW13_9GLOM UDP-glucuronate decarboxylase OS=Rhizophagus irregularis OX=588596 GN=RhiirA4_433546 PE=3 SV=1	1	10	10	10	0	0	0	0	10	0	0	0	0	10	0	0	0	0	10	35.7	35.7	35.7	46975	414	414	0	323.31	0	0	0	0	35.7	573020000	0	0	0	0	573020000	26	6912600	0	0	0	0
A0A2I1FXW6;A0A2I1FXY1	A0A2I1FXW6;A0A2I1FXY1	1;1	1;1	1;1	tr|A0A2I1FXW6|A0A2I1FXW6_9GLOM Di-copper centre-containing protein OS=Rhizophagus irregularis OX=588596 GN=RhiirA4_393118 PE=4 SV=1;tr|A0A2I1FXY1|A0A2I1FXY1_9GLOM Di-copper centre-containing protein OS=Rhizophagus irregularis OX=588596 GN=RhiirA4_393116 PE	2	1	1	1	0	0	0	0	1	0	0	0	0	1	0	0	0	0	1	45505	45505	45505	74407	650	650;669	0	68332	0	0	0	0	45505	0	0	0	0	0	0	36	0	0	0	0	0
A0A2I1G362	A0A2I1G362	1	1	1	tr|A0A2I1G362|A0A2I1G362_9GLOM Uncharacterized protein OS=Rhizophagus irregularis OX=588596 GN=RhiirA4_33260 PE=4 SV=1	1	1	1	1	0	0	0	0	1	0	0	0	0	1	0	0	0	0	1	45505	45505	45505	117.63	1083	1083	0	65715	0	0	0	0	45505	17676000	0	0	0	0	17676000	48	368240	0	0	0	0
A0A2I1G4T6	A0A2I1G4T6	2	2	2	tr|A0A2I1G4T6|A0A2I1G4T6_9GLOM Extracellular metalloproteinase OS=Rhizophagus irregularis OX=588596 GN=RhiirA4_396267 PE=3 SV=1	1	2	2	2	0	0	0	1	1	0	0	0	1	1	0	0	0	1	1	45415	45415	45415	83223	738	738	0	11848	0	0	0	45505	45505	0	0	0	0	0	0	38	0	0	0	0	0
LotjaGi3g1v0277700.2;LotjaGi6g1v0129500.2;XP_057428958.1;A0A2I1HC13;LotjaGi4g1v0300700.2;LotjaGi4g1v0300900.1;LotjaGi4g1v0300700.4;XP_057428464.1;XP_057451506.1;XP_057449091.1;XP_057443352.1;XP_057442305.1;XP_057437161.1;XP_057428468.1;A0A2I1G635;XP_057428466.1;XP_057421248.1;LotjaGi4g1v0300700.6;XP_057417958.1;XP_057417957.1;LotjaGi6g1v0133900.1;LotjaGi6g1v0129600.1;LotjaGi6g1v0129500.1;LotjaGi6…	LotjaGi3g1v0277700.2;LotjaGi6g1v0129500.2;XP_057428958.1;A0A2I1HC13;LotjaGi4g1v0300700.2;LotjaGi4g1v0300900.1;LotjaGi4g1v0300700.4;XP_057428464.1;XP_057451506.1;XP_057449091.1;XP_057443352.1;XP_057442305.1;XP_057437161.1;XP_057428468.1;A0A2I1G635;XP_057428466.1;XP_057421248.1;LotjaGi4g1v0300700.6;XP_057417958.1;XP_057417957.1;LotjaGi6g1v0133900.1;LotjaGi6g1v0129600.1;LotjaGi6g1v0129500.1;LotjaGi6…	1;1;1;1;1;1;1;1;1;1;1;1;1;1;1;1;1;1;1;1;1;1;1;1;1;1;1;1;1;1;1;1;1;1;1;1;1;1;1;1;1;1;1;1;1;1;1;1;1;1;1;1	1;1;1;1;1;1;1;1;1;1;1;1;1;1;1;1;1;1;1;1;1;1;1;1;1;1;1;1;1;1;1;1;1;1;1;1;1;1;1;1;1;1;1;1;1;1;1;1;1;1;1;1	1;1;1;1;1;1;1;1;1;1;1;1;1;1;1;1;1;1;1;1;1;1;1;1;1;1;1;1;1;1;1;1;1;1;1;1;1;1;1;1;1;1;1;1;1;1;1;1;1;1;1;1	LotjaGi3g1v0277700.2;LotjaGi6g1v0129500.2;XP_057428958.1 histone H4 [Lotus japonicus];tr|A0A2I1HC13|A0A2I1HC13_9GLOM Histone H4 OS=Rhizophagus irregularis OX=588596 GN=RhiirA1_415120 PE=3 SV=1;LotjaGi4g1v0300700.2;LotjaGi4g1v0300900.1;LotjaGi4g1v0300700.4;	52	1	1	1	1	0	0	0	0	1	0	0	0	0	1	0	0	0	0	45454	45454	45454	93939	86	86;86;103;103;103;103;103;103;103;103;103;103;103;103;103;103;103;103;103;103;103;103;103;103;103;103;103;103;86;86;86;86;86;86;86;86;86;86;86;86;103;103;86;86;86;103;103;103;103;103;103;148	0	76332	45454	0	0	0	0	0	0	0	0	0	0	5	0	0	0	0	0
A0A2I1G7B8	A0A2I1G7B8	1	1	1	tr|A0A2I1G7B8|A0A2I1G7B8_9GLOM 40S ribosomal protein S12 OS=Rhizophagus irregularis OX=588596 GN=RhiirA1_416561 PE=3 SV=1	1	1	1	1	0	0	0	0	1	0	0	0	0	1	0	0	0	0	1	45391	45391	45391	17688	159	159	0	65548	0	0	0	0	45391	18080000	0	0	0	0	18080000	10	1808000	0	0	0	0
A0A2I1G7G2	A0A2I1G7G2	4	4	4	tr|A0A2I1G7G2|A0A2I1G7G2_9GLOM non-chaperonin molecular chaperone ATPase OS=Rhizophagus irregularis OX=588596 GN=RhiirA4_456375 PE=3 SV=1	1	4	4	4	0	0	0	0	4	0	0	0	0	4	0	0	0	0	4	45484	45484	45484	68367	618	618	0	65059	0	0	0	0	45484	161670000	0	0	0	0	161670000	33	1073300	0	0	0	0
A0A2I1G7I9	A0A2I1G7I9	1	1	1	tr|A0A2I1G7I9|A0A2I1G7I9_9GLOM Glyceraldehyde-3-phosphate dehydrogenase OS=Rhizophagus irregularis OX=588596 GN=RhiirA4_397574 PE=3 SV=1	1	1	1	1	0	0	0	0	1	0	0	0	0	1	0	0	0	0	1	45326	45326	45326	36249	337	337	0	75848	0	0	0	0	45326	29882000	0	0	0	0	29882000	19	1572800	0	0	0	0
A0A2I1G9S5	A0A2I1G9S5	3	3	3	tr|A0A2I1G9S5|A0A2I1G9S5_9GLOM BTB domain-containing protein OS=Rhizophagus irregularis OX=588596 GN=RhiirA4_316945 PE=4 SV=1	1	3	3	3	0	0	0	0	3	0	0	0	0	3	0	0	0	0	3	17	17	17	32873	288	288	0	53653	0	0	0	0	17	80901000	0	0	0	0	80901000	17	1003600	0	0	0	0
A0A2I1GBJ2	A0A2I1GBJ2	2	2	2	tr|A0A2I1GBJ2|A0A2I1GBJ2_9GLOM 40S ribosomal protein S7 OS=Rhizophagus irregularis OX=588596 GN=RhiirA4_399380 PE=3 SV=1	1	2	2	2	0	0	0	0	2	0	0	0	0	2	0	0	0	0	2	45336	45336	45336	21989	190	190	0	13659	0	0	0	0	45336	21666000	0	0	0	0	21666000	9	2407400	0	0	0	0
A0A2I1GC44	A0A2I1GC44	1	1	1	tr|A0A2I1GC44|A0A2I1GC44_9GLOM 60S ribosomal protein L24 OS=Rhizophagus irregularis OX=588596 GN=RhiirA4_399595 PE=3 SV=1	1	1	1	1	0	0	0	0	1	0	0	0	0	1	0	0	0	0	1	7	7	7	18.21	158	158	0	63122	0	0	0	0	7	0	0	0	0	0	0	6	0	0	0	0	0
A0A2I1GCK0	A0A2I1GCK0	1	1	1	tr|A0A2I1GCK0|A0A2I1GCK0_9GLOM Kinase-like protein OS=Rhizophagus irregularis OX=588596 GN=RhiirA4_443072 PE=4 SV=1	1	1	1	1	0	0	0	0	1	0	0	0	0	1	0	0	0	0	1	3	3	3	60892	527	527	0	63827	0	0	0	0	3	281540000	0	0	0	0	281540000	35	8044100	0	0	0	0
A0A2I1GGP3	A0A2I1GGP3	1	1	1	tr|A0A2I1GGP3|A0A2I1GGP3_9GLOM 40S ribosomal protein S8 OS=Rhizophagus irregularis OX=588596 GN=CHRIB12_LOCUS15294 PE=3 SV=1	1	1	1	1	0	0	0	0	1	0	0	0	0	1	0	0	0	0	1	45357	45357	45357	23498	205	205	0	65223	0	0	0	0	45357	31178000	0	0	0	0	31178000	9	3464300	0	0	0	0
A0A2I1GS53	A0A2I1GS53	1	1	1	tr|A0A2I1GS53|A0A2I1GS53_9GLOM 60S ribosomal protein L2 OS=Rhizophagus irregularis OX=588596 GN=CHRIB12_LOCUS10707 PE=3 SV=1	1	1	1	1	0	0	0	0	1	0	0	0	0	1	0	0	0	0	1	45298	45298	45298	27652	255	255	0	66652	0	0	0	0	45298	58486000	0	0	0	0	58486000	11	5316900	0	0	0	0
A0A2I1H1X1	A0A2I1H1X1	2	2	2	tr|A0A2I1H1X1|A0A2I1H1X1_9GLOM 40S ribosomal protein S14 OS=Rhizophagus irregularis OX=588596 GN=CHRIB12_LOCUS23242 PE=3 SV=1	1	2	2	2	0	0	0	0	2	0	0	0	0	2	0	0	0	0	2	45362	45362	45362	16096	150	150	0	12893	0	0	0	0	45362	42600000	0	0	0	0	42600000	7	6085700	0	0	0	0
A0A2I1HBL6	A0A2I1HBL6	2	2	2	tr|A0A2I1HBL6|A0A2I1HBL6_9GLOM Small ribosomal subunit protein eS1 OS=Rhizophagus irregularis OX=588596 GN=RPS1 PE=3 SV=1	1	2	2	2	0	0	0	0	2	0	0	0	0	2	0	0	0	0	2	45456	45456	45456	29468	257	257	0	93.24	0	0	0	0	45456	97577000	0	0	0	0	97577000	17	2113100	0	0	0	0
CON__Q5D862	CON__Q5D862	1	1	1		1	1	1	1	0	0	0	0	1	0	0	0	0	1	0	0	0	0	1	45293	45293	45293	248.07	2391	2391	0	80311	0	0	0	0	45293	24099000	0	0	0	0	24099000	74	167020	0	0	0	0
CON__Q8N1N4-2;CON__Q7RTT2	CON__Q8N1N4-2;CON__Q7RTT2	1;1	1;1	1;1	;	2	1	1	1	0	0	0	0	1	0	0	0	0	1	0	0	0	0	1	45353	45353	45353	56964	521	521;521	0.0063694	62192	0	0	0	0	45353	12165000	0	0	0	0	12165000	29	419490	0	0	0	0
LotjaGi4g1v0252150.3;LotjaGi4g1v0252150.1;XP_057448164.1;XP_057443127.1;LotjaGi2g1v0299200.1;LotjaGi1g1v0193500.1;XP_057420508.1;LotjaGi4g1v0252150.2	LotjaGi4g1v0252150.3;LotjaGi4g1v0252150.1;XP_057448164.1;XP_057443127.1;LotjaGi2g1v0299200.1;LotjaGi1g1v0193500.1;XP_057420508.1;LotjaGi4g1v0252150.2	1;1;1;1;1;1;1;1	1;1;1;1;1;1;1;1	1;1;1;1;1;1;1;1	LotjaGi4g1v0252150.3;LotjaGi4g1v0252150.1;XP_057448164.1 eukaryotic translation initiation factor 5A-2 [Lotus japonicus];XP_057443127.1 eukaryotic translation initiation factor 5A-5 [Lotus japonicus];LotjaGi2g1v0299200.1;LotjaGi1g1v0193500.1;XP_057420508.1	8	1	1	1	0	0	0	0	1	0	0	0	0	1	0	0	0	0	1	45513	45513	45513	11328	102	102;135;159;159;159;159;160;160	0	67838	0	0	0	0	45513	9333500	0	0	0	0	9333500	8	1166700	0	0	0	0
XP_057435887.1;LotjaGi1g1v0231400.1;XP_057435902.1;XP_057435894.1;LotjaGi1g1v0231400.2	XP_057435887.1;LotjaGi1g1v0231400.1;XP_057435902.1;XP_057435894.1;LotjaGi1g1v0231400.2	2;2;1;1;1	2;2;1;1;1	2;2;1;1;1	XP_057435887.1 disease resistance-like protein DSC1 isoform X1 [Lotus japonicus];LotjaGi1g1v0231400.1;XP_057435902.1 disease resistance-like protein DSC1 isoform X3 [Lotus japonicus];XP_057435894.1 disease resistance-like protein DSC1 isoform X2 [Lotus jap	5	2	2	2	0	0	1	0	1	0	0	1	0	1	0	0	1	0	1	45354	45354	45354	128.58	1127	1127;1127;878;1093;1093	0	11856	0	0	45293	0	45323	5533200	0	0	5533200	0	0	63	87829	0	0	87829	0
XP_057430847.1;LotjaGi6g1v0008800.1;XP_057436657.1;LotjaGi1g1v0556400.1;XP_057453562.1;LotjaGi3g1v0314100.1	XP_057430847.1;LotjaGi6g1v0008800.1;XP_057436657.1;LotjaGi1g1v0556400.1;XP_057453562.1;LotjaGi3g1v0314100.1	1;1;1;1;1;1	1;1;1;1;1;1	1;1;1;1;1;1	XP_057430847.1 40S ribosomal protein S3-3-like [Lotus japonicus];LotjaGi6g1v0008800.1;XP_057436657.1 40S ribosomal protein S3-3-like [Lotus japonicus];LotjaGi1g1v0556400.1;XP_057453562.1 40S ribosomal protein S3-3 [Lotus japonicus];LotjaGi3g1v0314100.1	6	1	1	1	0	0	0	0	1	0	0	0	0	1	0	0	0	0	1	45448	45448	45448	26175	234	234;234;235;235;237;237	0	64981	0	0	0	0	45448	56084000	0	0	0	0	56084000	17	3299100	0	0	0	0
LotjaGi1g1v0678700.2;XP_057438154.1;LotjaGi1g1v0678700.1	LotjaGi1g1v0678700.2;XP_057438154.1;LotjaGi1g1v0678700.1	1;1;1	1;1;1	1;1;1	LotjaGi1g1v0678700.2;XP_057438154.1 pleiotropic drug resistance protein 2-like [Lotus japonicus];LotjaGi1g1v0678700.1	3	1	1	1	0	0	0	0	1	0	0	0	0	1	0	0	0	0	1	1	1	1	77108	681	681;1455;1455	0	76124	0	0	0	0	1	135780000	0	0	0	0	135780000	36	3771600	0	0	0	0
LotjaGi1g1v0680200.2;XP_057438176.1;LotjaGi1g1v0680200.1	LotjaGi1g1v0680200.2;XP_057438176.1;LotjaGi1g1v0680200.1	1;1;1	1;1;1	1;1;1	LotjaGi1g1v0680200.2;XP_057438176.1 enolase [Lotus japonicus];LotjaGi1g1v0680200.1	3	1	1	1	0	0	0	0	1	0	0	0	0	1	0	0	0	0	1	45415	45415	45415	46319	429	429;444;444	0	81373	0	0	0	0	45415	22484000	0	0	0	0	22484000	22	1022000	0	0	0	0
XP_057457846.1;LotjaGi3g1v0023200.2;LotjaGi3g1v0023200.1	XP_057457846.1;LotjaGi3g1v0023200.2;LotjaGi3g1v0023200.1	1;1;1	1;1;1	1;1;1	XP_057457846.1 60S ribosomal protein L28-2-like [Lotus japonicus];LotjaGi3g1v0023200.2;LotjaGi3g1v0023200.1	3	1	1	1	0	0	0	0	1	0	0	0	0	1	0	0	0	0	1	45360	45360	45360	16.76	150	150;150;150	0	82811	0	0	0	0	45360	35154000	0	0	0	0	35154000	9	3906000	0	0	0	0
XP_057457460.1;LotjaGi3g1v0039800.1;XP_057457459.1;LotjaGi3g1v0039800.2	XP_057457460.1;LotjaGi3g1v0039800.1;XP_057457459.1;LotjaGi3g1v0039800.2	1;1;1;1	1;1;1;1	1;1;1;1	XP_057457460.1 E3 ubiquitin-protein ligase CCNB1IP1 homolog isoform X2 [Lotus japonicus];LotjaGi3g1v0039800.1;XP_057457459.1 E3 ubiquitin-protein ligase CCNB1IP1 homolog isoform X1 [Lotus japonicus];LotjaGi3g1v0039800.2	4	1	1	1	0	0	0	0	1	0	0	0	0	1	0	0	0	0	1	45476	45476	45476	33627	294	294;294;304;304	1	-2	0	0	0	0	45476	27051000	0	0	0	0	27051000	17	1591200	0	0	0	0
XP_057451577.1;XP_057451579.1;LotjaGi3g1v0281100.1;LotjaGi3g1v0281000.1;XP_057428461.1;LotjaGi1g1v0575700.1;LotjaGi1g1v0732900.1;XP_057438846.1;LotjaGi1g1v0771500.1;XP_057439366.1;XP_057425854.1;XP_057458745.1;XP_057458746.1;XP_057436897.1;XP_057454332.1;LotjaGi3g1v0367900.1;A0A2I1EZN6;A0A2I1H950;LotjaGi1g1v0776300.2;LotjaGi1g1v0776300.3;XP_057434524.1;LotjaGi1g1v0387400.1;LotjaGi3g1v0233900.2;XP…	XP_057451577.1;XP_057451579.1;LotjaGi3g1v0281100.1;LotjaGi3g1v0281000.1;XP_057428461.1;LotjaGi1g1v0575700.1;LotjaGi1g1v0732900.1;XP_057438846.1;LotjaGi1g1v0771500.1;XP_057439366.1;XP_057425854.1;XP_057458745.1;XP_057458746.1;XP_057436897.1;XP_057454332.1;LotjaGi3g1v0367900.1;A0A2I1EZN6;A0A2I1H950;LotjaGi1g1v0776300.2;LotjaGi1g1v0776300.3;XP_057434524.1;LotjaGi1g1v0387400.1;LotjaGi3g1v0233900.2;XP…	2;2;2;2;1;1;1;1;1;1;1;1;1;1;1;1;1;1;1;1;1;1;1;1;1;1;1;1;1;1;1;1;1;1;1;1	2;2;2;2;1;1;1;1;1;1;1;1;1;1;1;1;1;1;1;1;1;1;1;1;1;1;1;1;1;1;1;1;1;1;1;1	2;2;2;2;1;1;1;1;1;1;1;1;1;1;1;1;1;1;1;1;1;1;1;1;1;1;1;1;1;1;1;1;1;1;1;1	XP_057451577.1 probable histone H2A.5 [Lotus japonicus];XP_057451579.1 probable histone H2A.5 [Lotus japonicus];LotjaGi3g1v0281100.1;LotjaGi3g1v0281000.1;XP_057428461.1 LOW QUALITY PROTEIN: uncharacterized protein LOC130721885 [Lotus japonicus];LotjaGi1g1v	36	2	2	2	0	0	0	0	2	0	0	0	0	2	0	0	0	0	2	45542	45542	45542	15903	151	151;155;155;151;124;152;144;144;150;150;152;127;158;152;152;152;155;142;141;141;134;134;130;133;133;133;133;134;138;141;135;136;136;137;137;158	0	14954	0	0	0	0	45542	76183000	0	0	0	0	76183000	5	12067000	0	0	0	0
XP_057454924.1;LotjaGi3g1v0403700.1	XP_057454924.1;LotjaGi3g1v0403700.1	1;1	1;1	1;1	XP_057454924.1 pyruvate dehydrogenase E1 component subunit alpha-3, chloroplastic [Lotus japonicus];LotjaGi3g1v0403700.1	2	1	1	1	0	0	0	0	1	0	0	0	0	1	0	0	0	0	1	45296	45296	45296	47795	433	433;433	0	23245	0	0	0	0	45296	23683000	0	0	0	0	23683000	26	910880	0	0	0	0
XP_057453132.1;XP_057453131.1;XP_057456124.1;XP_057451097.1;XP_057451096.1;XP_057451094.1;XP_057448965.1;LotjaGi3g1v0489400.1	XP_057453132.1;XP_057453131.1;XP_057456124.1;XP_057451097.1;XP_057451096.1;XP_057451094.1;XP_057448965.1;LotjaGi3g1v0489400.1	1;1;1;1;1;1;1;1	1;1;1;1;1;1;1;1	1;1;1;1;1;1;1;1	XP_057453132.1 senescence-specific cysteine protease SAG39-like [Lotus japonicus];XP_057453131.1 LOW QUALITY PROTEIN: senescence-specific cysteine protease SAG39-like [Lotus japonicus];XP_057456124.1 senescence-specific cysteine protease SAG39-like [Lotus	8	1	1	1	0	0	0	0	1	0	0	0	0	1	0	0	0	0	1	45477	45477	45477	32976	301	301;317;341;341;341;341;341;341	0	323.31	0	0	0	0	45477	64413000	0	0	0	0	64413000	14	4600900	0	0	0	0
XP_057456403.1;LotjaGi3g1v0508500.1	XP_057456403.1;LotjaGi3g1v0508500.1	2;2	2;2	2;2	XP_057456403.1 glycine-rich RNA-binding protein-like [Lotus japonicus];LotjaGi3g1v0508500.1	2	2	2	2	0	0	0	0	2	0	0	0	0	2	0	0	0	0	2	45345	45345	45345	15953	164	164;164	0	12534	0	0	0	0	45345	41336000	0	0	0	0	41336000	11	1060900	0	0	0	0
XP_057420259.1;LotjaGi4g1v0419200.1;LotjaGi4g1v0419200.2;XP_057449662.1;LotjaGi2g1v0412900.1	XP_057420259.1;LotjaGi4g1v0419200.1;LotjaGi4g1v0419200.2;XP_057449662.1;LotjaGi2g1v0412900.1	2;2;2;1;1	2;2;2;1;1	2;2;2;1;1	XP_057420259.1 60S ribosomal protein L24 [Lotus japonicus];LotjaGi4g1v0419200.1;LotjaGi4g1v0419200.2;XP_057449662.1 60S ribosomal protein L24-like [Lotus japonicus];LotjaGi2g1v0412900.1	5	2	2	2	0	0	0	0	2	0	0	0	0	2	0	0	0	0	2	45542	45542	45542	18583	164	164;164;165;162;162	0	12673	0	0	0	0	45542	22619000	0	0	0	0	22619000	5	4523800	0	0	0	0
XP_057421825.1;LotjaGi4g1v0433300.1	XP_057421825.1;LotjaGi4g1v0433300.1	1;1	1;1	1;1	XP_057421825.1 high mobility group B protein 6-like [Lotus japonicus];LotjaGi4g1v0433300.1	2	1	1	1	0	0	0	0	1	0	0	0	0	1	0	0	0	0	1	3	3	3	55054	468	468;468	0.0064103	62236	0	0	0	0	3	70129000	0	0	0	0	70129000	30	2337600	0	0	0	0
LotjaGi4g1v0439600.2;XP_057415974.1;LotjaGi4g1v0439600.1	LotjaGi4g1v0439600.2;XP_057415974.1;LotjaGi4g1v0439600.1	1;1;1	1;1;1	1;1;1	LotjaGi4g1v0439600.2;XP_057415974.1 biotin carboxylase 2, chloroplastic [Lotus japonicus];LotjaGi4g1v0439600.1	3	1	1	1	0	0	0	0	1	0	0	0	0	1	0	0	0	0	1	45354	45354	45354	53239	486	486;543;543	0	65403	0	0	0	0	45354	20112000	0	0	0	0	20112000	26	773540	0	0	0	0
XP_057424428.1;LotjaGi5g1v0004800.1	XP_057424428.1;LotjaGi5g1v0004800.1	1;1	1;1	1;1	XP_057424428.1 uncharacterized protein LOC130718014 [Lotus japonicus];LotjaGi5g1v0004800.1	2	1	1	1	0	0	0	0	1	0	0	0	0	1	0	0	0	0	1	45476	45476	45476	115.07	1074	1074;1074	0	83801	0	0	0	0	45476	48892000	0	0	0	0	48892000	60	814870	0	0	0	0
LotjaGi5g1v0149300_LC.1	LotjaGi5g1v0149300_LC.1	1	1	1	LotjaGi5g1v0149300_LC.1	1	1	1	1	0	0	0	0	1	0	0	0	0	1	0	0	0	0	1	45394	45394	45394	15019	137	137	0	63326	0	0	0	0	45394	179430000	0	0	0	0	179430000	5	35886000	0	0	0	0
LotjaGi5g1v0225500.3;XP_057427005.1;LotjaGi5g1v0225500.1;LotjaGi5g1v0225500.2	LotjaGi5g1v0225500.3;XP_057427005.1;LotjaGi5g1v0225500.1;LotjaGi5g1v0225500.2	1;1;1;1	1;1;1;1	1;1;1;1	LotjaGi5g1v0225500.3;XP_057427005.1 60S ribosomal protein L18-like [Lotus japonicus];LotjaGi5g1v0225500.1;LotjaGi5g1v0225500.2	4	1	1	1	0	0	0	0	1	0	0	0	0	1	0	0	0	0	1	45488	45488	45488	14726	134	134;187;187;202	0	64379	0	0	0	0	45488	24274000	0	0	0	0	24274000	5	4854800	0	0	0	0
XP_057426829.1;LotjaGi5g1v0279000.1	XP_057426829.1;LotjaGi5g1v0279000.1	2;2	2;2	2;2	XP_057426829.1 dihydrolipoyllysine-residue acetyltransferase component 5 of pyruvate dehydrogenase complex, chloroplastic [Lotus japonicus];LotjaGi5g1v0279000.1	2	2	2	2	0	0	0	0	2	0	0	0	0	2	0	0	0	0	2	45451	45451	45451	56	533	533;533	0	52751	0	0	0	0	45451	94444000	0	0	0	0	94444000	24	3935200	0	0	0	0
XP_057423286.1;LotjaGi5g1v0332700.1	XP_057423286.1;LotjaGi5g1v0332700.1	1;1	1;1	1;1	XP_057423286.1 ATP synthase subunit beta, mitochondrial [Lotus japonicus];LotjaGi5g1v0332700.1	2	1	1	1	0	0	0	0	1	0	0	0	0	1	0	0	0	0	1	45537	45537	45537	60027	560	560;560	0	63767	0	0	0	0	45537	24337000	0	0	0	0	24337000	31	785060	0	0	0	0
XP_057425099.1;LotjaGi5g1v0337500.1	XP_057425099.1;LotjaGi5g1v0337500.1	2;2	2;2	2;2	XP_057425099.1 glycosyltransferase BC10-like [Lotus japonicus];LotjaGi5g1v0337500.1	2	2	2	2	0	0	0	0	2	0	0	0	0	2	0	0	0	0	2	45331	45331	45331	48088	414	414;414	0	13355	0	0	0	0	45331	40512000	0	0	0	0	40512000	23	1110700	0	0	0	0
LotjaGi5g1v0361000.2;XP_057423412.1;LotjaGi5g1v0361000.1	LotjaGi5g1v0361000.2;XP_057423412.1;LotjaGi5g1v0361000.1	1;1;1	1;1;1	1;1;1	LotjaGi5g1v0361000.2;XP_057423412.1 formate--tetrahydrofolate ligase [Lotus japonicus];LotjaGi5g1v0361000.1	3	1	1	1	0	0	0	0	1	0	0	0	0	1	0	0	0	0	1	45444	45444	45444	53602	502	502;636;720	0.0066667	62465	0	0	0	0	45444	862860000	0	0	0	0	862860000	27	31958000	0	0	0	0
XP_057433338.1;LotjaGi6g1v0337500.1	XP_057433338.1;LotjaGi6g1v0337500.1	1;1	1;1	1;1	XP_057433338.1 60S ribosomal protein L26-1-like [Lotus japonicus];LotjaGi6g1v0337500.1	2	1	1	1	0	0	0	0	1	0	0	0	0	1	0	0	0	0	1	45452	45452	45452	16668	146	146;146	0	64835	0	0	0	0	45452	26511000	0	0	0	0	26511000	6	4418600	0	0	0	0
LotjaGiC1v0006900.1	LotjaGiC1v0006900.1	1	1	1	LotjaGiC1v0006900.1	1	1	1	1	0	0	0	0	1	0	0	0	0	1	0	0	0	0	1	45295	45295	45295	56155	508	508	0.0067114	62608	0	0	0	0	45295	4223800	0	0	0	0	4223800	14	301700	0	0	0	0
XP_057416633.1	XP_057416633.1	1	1	1	XP_057416633.1 uncharacterized protein LOC130711152 [Lotus japonicus]	1	1	1	1	0	0	0	0	1	0	0	0	0	1	0	0	0	0	1	45353	45353	45353	136.59	1224	1224	0	23529	0	0	0	0	45353	442600000	0	0	0	0	442600000	54	8196300	0	0	0	0
XP_057432408.1	XP_057432408.1	1	1	1	XP_057432408.1 uncharacterized protein LOC130725173 [Lotus japonicus]	1	1	1	1	0	0	0	0	1	0	0	0	0	1	0	0	0	0	1	45326	45326	45326	35167	310	310	0	63524	0	0	0	0	45326	0	0	0	0	0	0	12	0	0	0	0	0
XP_057445171.1	XP_057445171.1	1	1	1	XP_057445171.1 allene oxide synthase 3-like [Lotus japonicus]	1	1	1	1	0	0	0	0	1	0	0	0	0	1	0	0	0	0	1	45475	45475	45475	54284	482	482	0.0064935	62339	0	0	0	0	45475	31378000	0	0	0	0	31378000	36	871620	0	0	0	0
[truncated: 18 more columns]

## Sheet: Replicate 2
Protein IDs	Majority protein IDs	Peptide counts (all)	Peptide counts (razor+unique)	Peptide counts (unique)	Fasta headers	Number of proteins	Peptides	Razor + unique peptides	Unique peptides	Peptides 05_blank_00	Mock rep2	Peptides 07_blank_01	Peptides 08_blank_02	Myc_rep2	Peptides 10_blank_03	Razor + unique peptides 05_blank_00	Razor + unique peptides 06_Mock_rep2	Razor + unique peptides 07_blank_01	Razor + unique peptides 08_blank_02	Razor + unique peptides 09_Myc_rep2	Razor + unique peptides 10_blank_03	Unique peptides 05_blank_00	Unique peptides 06_Mock_rep2	Unique peptides 07_blank_01	Unique peptides 08_blank_02	Unique peptides 09_Myc_rep2	Unique peptides 10_blank_03	Sequence coverage [%]	Unique + razor sequence coverage [%]	Unique sequence coverage [%]	Mol. weight [kDa]	Sequence length	Sequence lengths	Q-value	Score	Sequence coverage 05_blank_00 [%]	Sequence coverage 06_Mock_r2 [%]	Sequence coverage 07_blank_01 [%]	Sequence coverage 08_blank_02 [%]	Sequence coverage 09_Myc_r2 [%]	Sequence coverage 10_blank_03 [%]	Intensity	Intensity 05_blank_00	Intensity 06_Mock_r2	Intensity 07_blank_01	Intensity 08_blank_02	Intensity 09_Myc_r2	Intensity 10_blank_03	iBAQ peptides
REV__A0A2I1H8J9	REV__A0A2I1H8J9	1	1	1	tr|A0A2I1H8J9|A0A2I1H8J9_9GLOM E3 ubiquitin-protein ligase rnf213-like (Fragment) OS=Rhizophagus irregularis OX=588596 GN=RhiirA4_448306 PE=4 SV=1	1	1	1	1	0	1	0	0	0	0	0	1	0	0	0	0	0	1	0	0	0	0	0	0	0	212.17	1809	1809	0.0071429	0.44782	0	0	0	0	0	0	43940000	0	43940000	0	0	0	0	0
CON__P04264;CON__Q9R0H5;CON__Q6NXH9;CON__Q6IFZ6;CON__Q7Z794;CON__Q3TTY5	CON__P04264	28;1;1;1;1;1	28;1;1;1;1;1	24;0;0;0;0;0		6	28	28	24	1	24	0	0	25	1	1	24	0	0	25	1	1	21	0	0	21	1	54.5	54.5	48.6	66017	644	644;524;539;572;578;707	0	323.31	45476	47	0	0	53.3	45294	21057000000	19559000	8464299999999990	0	0	12555000000	19075000	31
CON__P13645;CON__P02535-1;CON__P08730-1;CON__A2A4G1;CON__Q2M2I5	CON__P13645	21;2;1;1;1	21;2;1;1;1	19;1;0;0;0		5	21	21	19	0	14	0	0	19	0	0	14	0	0	19	0	0	14	0	0	17	0	52.4	52.4	47.6	59.51	593	593;570;437;456;525	0	323.31	0	40.8	0	0	47	0	10549000000	0	4.0797e+16	0	0	6469599999999990	0	26
XP_057428460.1;XP_057428459.1;LotjaGi6g1v0129400.2;LotjaGi6g1v0129400.1;LotjaGi6g1v0129400.3	XP_057428460.1;XP_057428459.1;LotjaGi6g1v0129400.2;LotjaGi6g1v0129400.1;LotjaGi6g1v0129400.3	1;1;1;1;1	1;1;1;1;1	1;1;1;1;1	XP_057428460.1 LOW QUALITY PROTEIN: uncharacterized protein LOC130721884 [Lotus japonicus];XP_057428459.1 LOW QUALITY PROTEIN: uncharacterized protein LOC130721882 [Lotus japonicus];LotjaGi6g1v0129400.2;LotjaGi6g1v0129400.1;LotjaGi6g1v0129400.3	5	1	1	1	0	1	1	0	0	0	0	1	1	0	0	0	0	1	1	0	0	0	45435	45435	45435	15227	136	136;136;143;143;147	0	64.22	0	45435	45435	0	0	0	676010000	0	637310000	38704000	0	0	0	3
A0A2I1HXM4	A0A2I1HXM4	1	1	1	tr|A0A2I1HXM4|A0A2I1HXM4_9GLOM Uncharacterized protein (Fragment) OS=Rhizophagus irregularis OX=588596 GN=RhiirA4_493289 PE=4 SV=1	1	1	1	1	0	0	0	0	1	0	0	0	0	0	1	0	0	0	0	0	1	0	45398	45398	45398	16722	140	140	0	0.87193	0	0	0	0	45398	0	1377700000	0	0	0	0	1377700000	0	8
CON__Streptavidin	CON__Streptavidin	6	6	6		1	6	6	6	1	5	0	2	2	1	1	5	0	2	2	1	1	5	0	2	2	1	46.9	46.9	46.9	16622	160	160	0	323.31	45541	46.9	0	30	45309	45333	4752100000	75823000	4430700000	0	100750000	118900000	25927000	6
CON__P35527	CON__P35527	20	20	20		1	20	20	20	0	17	0	0	17	0	0	17	0	0	17	0	0	17	0	0	17	0	45.9	45.9	45.9	62129	623	623	0	323.31	0	40.8	0	0	38.4	0	6997199999999990	0	3.6431e+16	0	0	3.3541e+16	0	26
XP_057427577.1;LotjaGi5g1v0030300.1	XP_057427577.1;LotjaGi5g1v0030300.1	13;13	13;13	13;13	XP_057427577.1 cysteine proteinase mucunain-like [Lotus japonicus];LotjaGi5g1v0030300.1	2	13	13	13	0	12	0	0	11	0	0	12	0	0	11	0	0	12	0	0	11	0	27	27	27	51532	467	467;467	0	323.31	0	27	0	0	45371	0	6263599999999990	0	3.8927e+16	0	0	2370800000	0	16
CON__P35908;CON__Q5XKE5;CON__O95678;CON__REFSEQ:XP_932229;CON__P07744;CON__Q8VED5;CON__P12035;CON__Q01546	CON__P35908	18;2;2;1;1;1;1;1	17;2;2;1;1;1;1;1	1;0;0;0;0;0;0;0		8	18	17	1	0	12	0	0	16	1	0	11	0	0	15	1	0	0	0	0	1	0	42.8	40.9	45448	65865	645	645;535;551;345;525;531;629;638	0	323.31	0	31.9	0	0	40	45385	5836299999999990	0	2565900000	0	0	3.2645e+16	5963600	39
LotjaGi6g1v0129500.2;XP_057428469.1;XP_057428468.1;XP_057428466.1;LotjaGi6g1v0129600.1;XP_057428464.1;LotjaGi6g1v0129500.1;LotjaGi6g1v0129300.1;A0A2I1HC13;LotjaGi6g1v0129600.2;XP_057428465.1;LotjaGi6g1v0129300.2;XP_057428467.1;A0A2I1G635;XP_057443352.1;LotjaGi2g1v0081300.2;LotjaGi2g1v0081300.1	LotjaGi6g1v0129500.2;XP_057428469.1;XP_057428468.1;XP_057428466.1;LotjaGi6g1v0129600.1;XP_057428464.1;LotjaGi6g1v0129500.1;LotjaGi6g1v0129300.1;A0A2I1HC13;LotjaGi6g1v0129600.2;XP_057428465.1;LotjaGi6g1v0129300.2;XP_057428467.1;A0A2I1G635	3;3;3;3;3;3;3;3;3;3;3;3;3;3;1;1;1	3;3;3;3;3;3;3;3;3;3;3;3;3;3;1;1;1	2;2;2;2;2;2;2;2;2;2;2;2;2;2;0;0;0	LotjaGi6g1v0129500.2;XP_057428469.1 uncharacterized protein LOC130721891 isoform X2 [Lotus japonicus];XP_057428468.1 uncharacterized protein LOC130721891 isoform X1 [Lotus japonicus];XP_057428466.1 uncharacterized protein LOC130721890 isoform X1 [Lotus jap	17	3	3	2	1	3	0	0	0	0	1	3	0	0	0	0	1	2	0	0	0	0	37.2	37.2	37.2	93659	86	86;86;103;103;103;103;103;103;103;86;86;86;86;103;103;86;103	0	99287	45468	37.2	0	0	0	0	367210000	50479000	316730000	0	0	0	0	5
LotjaGi6g1v0364700.4;LotjaGi6g1v0364700.2;XP_057428909.1;LotjaGi6g1v0364700.3;XP_057439245.1;LotjaGi1g1v0762400_LC.1	LotjaGi6g1v0364700.4;LotjaGi6g1v0364700.2;XP_057428909.1;LotjaGi6g1v0364700.3;XP_057439245.1;LotjaGi1g1v0762400_LC.1	13;13;13;13;10;10	13;13;13;13;10;10	2;2;2;2;2;2	LotjaGi6g1v0364700.4;LotjaGi6g1v0364700.2;XP_057428909.1 stromal 70 kDa heat shock-related protein, chloroplastic [Lotus japonicus];LotjaGi6g1v0364700.3;XP_057439245.1 stromal 70 kDa heat shock-related protein, chloroplastic-like [Lotus japonicus];LotjaGi1	6	13	13	2	0	12	0	0	11	0	0	12	0	0	11	0	0	2	0	0	2	0	42.1	42.1	45544	32.04	292	292;624;703;703;703;2399	0	323.31	0	42.1	0	0	41.8	0	2.0567e+16	0	1077800000	0	0	978850000	0	18
XP_057423188.1;LotjaGi5g1v0305900.1	XP_057423188.1;LotjaGi5g1v0305900.1	11;11	11;11	11;11	XP_057423188.1 uncharacterized protein LOC130717094 [Lotus japonicus];LotjaGi5g1v0305900.1	2	11	11	11	0	9	0	0	11	0	0	9	0	0	11	0	0	9	0	0	11	0	60	60	60	27173	250	250;250	0	323.31	0	49.6	0	0	60	0	2207500000	0	1436800000	0	0	770680000	0	17
XP_057426844.1;LotjaGi5g1v0287800.1	XP_057426844.1;LotjaGi5g1v0287800.1	1;1	1;1	1;1	XP_057426844.1 40S ribosomal protein S18 [Lotus japonicus];LotjaGi5g1v0287800.1	2	1	1	1	0	1	0	0	1	0	0	1	0	0	1	0	0	1	0	0	1	0	45451	45451	45451	17577	152	152;152	0	323.31	0	45451	0	0	45451	0	320760000	0	146970000	0	0	173790000	0	8
CON__P00761	CON__P00761	6	6	6		1	6	6	6	1	4	0	0	5	0	1	4	0	0	5	0	1	4	0	0	5	0	35.9	35.9	35.9	24409	231	231	0	323.31	45481	31.6	0	0	45411	0	8235199999999990	32360000	3.9263e+16	0	0	4.2765e+16	0	11
A0A2I1H2Y8	A0A2I1H2Y8	1	1	1	tr|A0A2I1H2Y8|A0A2I1H2Y8_9GLOM TLDc domain-containing protein OS=Rhizophagus irregularis OX=588596 GN=RhiirA4_425885 PE=4 SV=1	1	1	1	1	0	1	0	0	0	0	0	1	0	0	0	0	0	1	0	0	0	0	45424	45424	45424	18.42	160	160	0.0070423	0.42819	0	45424	0	0	0	0	415880000	0	415880000	0	0	0	0	11
LotjaGi4g1v0186700_LC.1	LotjaGi4g1v0186700_LC.1	1	1	1	LotjaGi4g1v0186700_LC.1	1	1	1	1	0	1	0	0	0	0	0	1	0	0	0	0	0	1	0	0	0	0	45399	45399	45399	13041	115	115	0.005618	0.16771	0	45399	0	0	0	0	256330000	0	256330000	0	0	0	0	8
XP_057422074.1;LotjaGi4g1v0057900.1;XP_057429040.1;LotjaGi6g1v0330100.2;LotjaGi4g1v0057900.2;LotjaGi6g1v0330100.1;LotjaGi1g1v0595400.2;XP_057437175.1;LotjaGi1g1v0595400.1	XP_057422074.1;LotjaGi4g1v0057900.1;XP_057429040.1;LotjaGi6g1v0330100.2;LotjaGi4g1v0057900.2;LotjaGi6g1v0330100.1	3;3;3;3;2;2;1;1;1	3;3;3;3;2;2;1;1;1	3;3;3;3;2;2;1;1;1	XP_057422074.1 40S ribosomal protein S6-like [Lotus japonicus];LotjaGi4g1v0057900.1;XP_057429040.1 40S ribosomal protein S6 [Lotus japonicus];LotjaGi6g1v0330100.2;LotjaGi4g1v0057900.2;LotjaGi6g1v0330100.1	9	3	3	3	0	1	0	0	3	0	0	1	0	0	3	0	0	1	0	0	3	0	19	19	19	28198	247	247;247;249;249;195;197;197;249;249	0	47993	0	45416	0	0	19	0	243790000	0	75752000	0	0	168040000	0	9
XP_057458866.1;XP_057454305.1;LotjaGi3g1v0366100.1;LotjaGi3g1v0017600.1	XP_057458866.1;XP_057454305.1;LotjaGi3g1v0366100.1;LotjaGi3g1v0017600.1	1;1;1;1	1;1;1;1	1;1;1;1	XP_057458866.1 60S ribosomal protein L37-3 [Lotus japonicus];XP_057454305.1 60S ribosomal protein L37-3-like [Lotus japonicus];LotjaGi3g1v0366100.1;LotjaGi3g1v0017600.1	4	1	1	1	0	1	0	0	1	0	0	1	0	0	1	0	0	1	0	0	1	0	45455	45455	45455	10704	95	95;95;95;95	0	36793	0	45455	0	0	45455	0	97210000	0	42202000	0	0	55008000	0	4
LotjaGi6g1v0150000_LC.1	LotjaGi6g1v0150000_LC.1	1	1	1	LotjaGi6g1v0150000_LC.1	1	1	1	1	0	1	0	0	0	0	0	1	0	0	0	0	0	1	0	0	0	0	45445	45445	45445	79312	729	729	0.0055866	0.16566	0	45445	0	0	0	0	534890000	0	534890000	0	0	0	0	26
LotjaGiM1v0004100.1	LotjaGiM1v0004100.1	11	11	11	LotjaGiM1v0004100.1	1	11	11	11	0	11	0	0	9	0	0	11	0	0	9	0	0	11	0	0	9	0	45379	45379	45379	54.89	505	505	0	309.76	0	45379	0	0	45377	0	1254400000	0	763960000	0	0	490410000	0	28
LotjaGi1g1v0699900.5;XP_057438445.1;LotjaGi1g1v0699900.2;LotjaGi1g1v0699900.3;LotjaGi1g1v0699900.4;LotjaGi1g1v0699900.1;XP_057436333.1;LotjaGi1g1v0530700_LC.2;LotjaGi1g1v0537800.6;LotjaGi1g1v0537800.3;XP_057436397.1;LotjaGi1g1v0537800.2;LotjaGi1g1v0537800.5;LotjaGi1g1v0537800.4;LotjaGi1g1v0537800.1;XP_057444333.1;LotjaGi1g1v0539600.4;LotjaGi1g1v0616300.1;XP_057436408.1;XP_057436407.1;LotjaGi1g1v0…	LotjaGi1g1v0699900.5;XP_057438445.1;LotjaGi1g1v0699900.2;LotjaGi1g1v0699900.3;LotjaGi1g1v0699900.4;LotjaGi1g1v0699900.1	17;17;17;16;13;13;6;6;4;4;4;4;4;4;4;3;3;3;3;3;3;3;3;3;3;1;1;1	17;17;17;16;13;13;6;6;4;4;4;4;4;4;4;3;3;3;3;3;3;3;3;3;3;1;1;1	5;5;5;5;3;3;0;0;0;0;0;0;0;0;0;0;0;0;0;0;0;0;0;0;0;0;0;0	LotjaGi1g1v0699900.5;XP_057438445.1 heat shock cognate 70 kDa protein 2-like [Lotus japonicus];LotjaGi1g1v0699900.2;LotjaGi1g1v0699900.3;LotjaGi1g1v0699900.4;LotjaGi1g1v0699900.1	28	17	17	5	0	15	0	0	15	0	0	15	0	0	15	0	0	4	0	0	4	0	41.5	41.5	45424	57.14	520	520;650;650;626;545;545;1053;1053;488;548;1006;460;472;452;533;478;532;520;659;659;659;659;696;696;532;305;305;249	0	323.31	0	38.8	0	0	31.9	0	3.361e+16	0	1.972e+16	0	0	1388900000	0	30
LotjaGi5g1v0119500.2;LotjaGi1g1v0058700.5;LotjaGi1g1v0058600.4;XP_057450930.1;XP_057441542.1;XP_057441538.1;XP_057428219.1;LotjaGi5g1v0119500.1;LotjaGi3g1v0254400.4;LotjaGi3g1v0254400.1;LotjaGi1g1v0058700.1;LotjaGi1g1v0058600.6;LotjaGi1g1v0058600.2;XP_057458917.1	LotjaGi5g1v0119500.2;LotjaGi1g1v0058700.5;LotjaGi1g1v0058600.4;XP_057450930.1;XP_057441542.1;XP_057441538.1;XP_057428219.1;LotjaGi5g1v0119500.1;LotjaGi3g1v0254400.4;LotjaGi3g1v0254400.1;LotjaGi1g1v0058700.1;LotjaGi1g1v0058600.6;LotjaGi1g1v0058600.2;XP_057458917.1	1;1;1;1;1;1;1;1;1;1;1;1;1;1	1;1;1;1;1;1;1;1;1;1;1;1;1;1	1;1;1;1;1;1;1;1;1;1;1;1;1;1	LotjaGi5g1v0119500.2;LotjaGi1g1v0058700.5;LotjaGi1g1v0058600.4;XP_057450930.1 60S ribosomal protein L11 [Lotus japonicus];XP_057441542.1 60S ribosomal protein L11-like [Lotus japonicus];XP_057441538.1 60S ribosomal protein L11-like [Lotus japonicus];XP_057	14	1	1	1	0	1	0	0	1	0	0	1	0	0	1	0	0	1	0	0	1	0	45330	45330	45330	19603	171	171;171;171;181;181;181;181;181;181;181;181;181;181;197	0	24771	0	45330	0	0	45330	0	121390000	0	59813000	0	0	61581000	0	7
XP_057445851.1;LotjaGi2g1v0111200.2	XP_057445851.1;LotjaGi2g1v0111200.2	1;1	1;1	1;1	XP_057445851.1 uncharacterized protein LOC130737994 [Lotus japonicus];LotjaGi2g1v0111200.2	2	1	1	1	0	0	0	0	1	0	0	0	0	0	1	0	0	0	0	0	1	0	45395	45395	45395	17895	164	164;164	0	0.48816	0	0	0	0	45395	0	132210000	0	0	0	0	132210000	0	8
XP_057440480.1;LotjaGi1g1v0584000.1;LotjaGi1g1v0583800.1	XP_057440480.1;LotjaGi1g1v0584000.1;LotjaGi1g1v0583800.1	1;1;1	1;1;1	1;1;1	XP_057440480.1 agamous-like MADS-box protein AGL80 [Lotus japonicus];LotjaGi1g1v0584000.1;LotjaGi1g1v0583800.1	3	1	1	1	0	1	0	0	0	0	0	1	0	0	0	0	0	1	0	0	0	0	45516	45516	45516	18118	156	156;156;156	0.0060976	0.26238	0	45516	0	0	0	0	113230000	0	113230000	0	0	0	0	8
XP_057433440.1;LotjaGi6g1v0354500.1	XP_057433440.1;LotjaGi6g1v0354500.1	1;1	1;1	1;1	XP_057433440.1 F-box/kelch-repeat protein At1g22040-like [Lotus japonicus];LotjaGi6g1v0354500.1	2	1	1	1	0	0	0	0	1	0	0	0	0	0	1	0	0	0	0	0	1	0	45327	45327	45327	51573	463	463;463	0.0056497	0.17404	0	0	0	0	45327	0	316410000	0	0	0	0	316410000	0	23
LotjaGi4g1v0376700.4;LotjaGi4g1v0376700.2;XP_057415020.1;LotjaGi4g1v0376700.3;LotjaGi4g1v0376700.1;XP_057422934.1;LotjaGi5g1v0319800.1;XP_057437721.1;LotjaGi1g1v0643600.2;LotjaGi1g1v0643600.1	LotjaGi4g1v0376700.4;LotjaGi4g1v0376700.2;XP_057415020.1;LotjaGi4g1v0376700.3;LotjaGi4g1v0376700.1;XP_057422934.1;LotjaGi5g1v0319800.1	4;4;4;4;4;2;2;1;1;1	4;4;4;4;4;2;2;1;1;1	2;2;2;2;2;0;0;0;0;0	LotjaGi4g1v0376700.4;LotjaGi4g1v0376700.2;XP_057415020.1 tubulin alpha-5 chain [Lotus japonicus];LotjaGi4g1v0376700.3;LotjaGi4g1v0376700.1;XP_057422934.1 tubulin alpha chain-like [Lotus japonicus];LotjaGi5g1v0319800.1	10	4	4	2	0	4	0	0	2	0	0	4	0	0	2	0	0	2	0	0	0	0	14	14	9	46.45	420	420;428;450;450;450;450;450;449;449;449	0	119.91	0	14	0	0	45451	0	528660000	0	379110000	0	0	149560000	0	18
XP_057448986.1;LotjaGi2g1v0359700.1;XP_057454771.1;XP_057423179.1;LotjaGi5g1v0274800.1;LotjaGi3g1v0162900.1	XP_057448986.1;LotjaGi2g1v0359700.1;XP_057454771.1;XP_057423179.1;LotjaGi5g1v0274800.1;LotjaGi3g1v0162900.1	1;1;1;1;1;1	1;1;1;1;1;1	1;1;1;1;1;1	XP_057448986.1 aquaporin PIP2-7-like [Lotus japonicus];LotjaGi2g1v0359700.1;XP_057454771.1 aquaporin PIP2-7 [Lotus japonicus];XP_057423179.1 aquaporin PIP2-2 [Lotus japonicus];LotjaGi5g1v0274800.1;LotjaGi3g1v0162900.1	6	1	1	1	0	1	0	0	0	0	0	1	0	0	0	0	0	1	0	0	0	0	45424	45424	45424	30321	281	281;281;287;287;287;287	0	26301	0	45424	0	0	0	0	78067000	0	78067000	0	0	0	0	6
XP_057433626.1;LotjaGi6g1v0286200.1	XP_057433626.1;LotjaGi6g1v0286200.1	1;1	1;1	1;1	XP_057433626.1 cysteine proteinase inhibitor 1-like [Lotus japonicus];LotjaGi6g1v0286200.1	2	1	1	1	0	1	0	0	1	0	0	1	0	0	1	0	0	1	0	0	1	0	45423	45423	45423	13.33	122	122;122	0	30721	0	45423	0	0	45423	0	72246000	0	41965000	0	0	30280000	0	6
LotjaGi4g1v0223800.2;LotjaGi4g1v0223800.3;LotjaGi4g1v0223800.4;XP_057419588.1;LotjaGi4g1v0223800.1;LotjaGi6g1v0100900.6;LotjaGi6g1v0100900.3;LotjaGi6g1v0100900.5;LotjaGi6g1v0100900.4;XP_057431599.1;LotjaGi6g1v0100900.2;XP_057431598.1;LotjaGi6g1v0100900.1	LotjaGi4g1v0223800.2;LotjaGi4g1v0223800.3;LotjaGi4g1v0223800.4;XP_057419588.1;LotjaGi4g1v0223800.1	6;6;6;6;6;1;1;1;1;1;1;1;1	6;6;6;6;6;1;1;1;1;1;1;1;1	6;6;6;6;6;1;1;1;1;1;1;1;1	LotjaGi4g1v0223800.2;LotjaGi4g1v0223800.3;LotjaGi4g1v0223800.4;XP_057419588.1 glyceraldehyde-3-phosphate dehydrogenase, cytosolic [Lotus japonicus];LotjaGi4g1v0223800.1	13	6	6	6	0	5	0	0	4	0	0	5	0	0	4	0	0	5	0	0	4	0	32.4	32.4	32.4	27675	259	259;267;295;337;337;267;292;295;309;340;340;341;341	0	118.6	0	45350	0	0	45558	0	331470000	0	227760000	0	0	103710000	0	16
XP_057438983.1;XP_057438982.1;LotjaGi1g1v0742600.1;LotjaGi5g1v0112400.2;LotjaGi1g1v0742600.2;XP_057426988.1;LotjaGi5g1v0112400.1	XP_057438983.1;XP_057438982.1;LotjaGi1g1v0742600.1;LotjaGi5g1v0112400.2;LotjaGi1g1v0742600.2;XP_057426988.1;LotjaGi5g1v0112400.1	2;2;2;1;1;1;1	2;2;2;1;1;1;1	2;2;2;1;1;1;1	XP_057438983.1 40S ribosomal protein S5 [Lotus japonicus];XP_057438982.1 40S ribosomal protein S5 [Lotus japonicus];LotjaGi1g1v0742600.1;LotjaGi5g1v0112400.2;LotjaGi1g1v0742600.2;XP_057426988.1 40S ribosomal protein S5-like [Lotus japonicus];LotjaGi5g1v011	7	2	2	2	0	2	0	0	1	0	0	2	0	0	1	0	0	2	0	0	1	0	45337	45337	45337	22666	204	204;204;204;128;128;207;207	0	12458	0	45337	0	0	45511	0	130640000	0	93016000	0	0	37619000	0	11
XP_057427573.1;LotjaGi5g1v0290300.2;LotjaGi5g1v0290300.1	XP_057427573.1;LotjaGi5g1v0290300.2;LotjaGi5g1v0290300.1	1;1;1	1;1;1	1;1;1	XP_057427573.1 40S ribosomal protein S18-like [Lotus japonicus];LotjaGi5g1v0290300.2;LotjaGi5g1v0290300.1	3	1	1	1	0	1	0	0	1	0	0	1	0	0	1	0	0	1	0	0	1	0	45451	45451	45451	17563	152	152;152;152	0	69443	0	45451	0	0	45451	0	93583000	0	40058000	0	0	53525000	0	8
XP_057434086.1;XP_057427675.1;LotjaGi6g1v0003300.1;LotjaGi5g1v0189400.2;LotjaGi5g1v0189400.1	XP_057434086.1;XP_057427675.1;LotjaGi6g1v0003300.1;LotjaGi5g1v0189400.2;LotjaGi5g1v0189400.1	1;1;1;1;1	1;1;1;1;1	1;1;1;1;1	XP_057434086.1 probable 60S ribosomal protein L14 [Lotus japonicus];XP_057427675.1 probable 60S ribosomal protein L14 [Lotus japonicus];LotjaGi6g1v0003300.1;LotjaGi5g1v0189400.2;LotjaGi5g1v0189400.1	5	1	1	1	0	1	0	0	1	0	0	1	0	0	1	0	0	1	0	0	1	0	9	9	9	15381	133	133;133;133;133;133	0	15556	0	9	0	0	9	0	80299000	0	42354000	0	0	37945000	0	7
CON__P02769;CON__P02768-1	CON__P02769	14;1	14;1	14;1		2	14	14	14	6	11	0	3	4	1	6	11	0	3	4	1	6	11	0	3	4	1	45379	45379	45379	69293	607	607;609	0	323.31	45307	45349	0	45449	45300	45356	1.7697e+16	364050000	1099700000	0	140050000	146070000	19770000	40
LotjaGi1g1v0541800.1;XP_057436426.1;LotjaGi1g1v0726400.1;XP_057438755.1;LotjaGi1g1v0541800.2;LotjaGi1g1v0541800.5;LotjaGi1g1v0541800.3;LotjaGi1g1v0726400.4;LotjaGi1g1v0541800.4;XP_057451607.1;XP_057426696.1;XP_057426695.1;LotjaGi5g1v0140400.6;LotjaGi5g1v0140400.2;LotjaGi5g1v0140400.1;LotjaGi3g1v0283100.8;LotjaGi5g1v0140400.5;LotjaGi2g1v0373200.4;LotjaGi2g1v0373200.2;LotjaGi2g1v0373200.1;LotjaGi3g…	LotjaGi1g1v0541800.1;XP_057436426.1;LotjaGi1g1v0726400.1;XP_057438755.1;LotjaGi1g1v0541800.2;LotjaGi1g1v0541800.5;LotjaGi1g1v0541800.3;LotjaGi1g1v0726400.4;LotjaGi1g1v0541800.4;XP_057451607.1;XP_057426696.1;XP_057426695.1;LotjaGi5g1v0140400.6;LotjaGi5g1v0140400.2;LotjaGi5g1v0140400.1;LotjaGi3g1v0283100.8;LotjaGi5g1v0140400.5;LotjaGi2g1v0373200.4;LotjaGi2g1v0373200.2;LotjaGi2g1v0373200.1;LotjaGi3g…	4;4;4;4;4;4;4;4;4;3;3;3;3;3;3;3;3;3;3;3;3;3;3;3;3;3;3;3;3;3;3;3;3;3;3	4;4;4;4;4;4;4;4;4;3;3;3;3;3;3;3;3;3;3;3;3;3;3;3;3;3;3;3;3;3;3;3;3;3;3	1;1;1;1;1;1;1;1;1;1;1;1;1;1;1;1;1;1;1;1;1;1;1;1;1;1;1;1;1;1;1;1;1;1;1	LotjaGi1g1v0541800.1;XP_057436426.1 actin-11 [Lotus japonicus];LotjaGi1g1v0726400.1;XP_057438755.1 actin-3 [Lotus japonicus];LotjaGi1g1v0541800.2;LotjaGi1g1v0541800.5;LotjaGi1g1v0541800.3;LotjaGi1g1v0726400.4;LotjaGi1g1v0541800.4;XP_057451607.1 actin [Lotu	35	4	4	1	0	3	0	0	2	0	0	3	0	0	2	0	0	1	0	0	0	0	45342	45342	45480	41.74	377	377;377;377;377;377;377;361;377;280;377;377;377;377;377;377;377;272;274;377;377;377;361;272;344;377;377;361;350;372;370;367;361;361;361;255	0	112.07	0	45429	0	0	45389	0	698840000	0	344710000	0	0	354140000	0	21
LotjaGi4g1v0377600.5;LotjaGi4g1v0377600.2;XP_057421932.1;LotjaGi4g1v0377600.3;LotjaGi4g1v0377600.1	LotjaGi4g1v0377600.5;LotjaGi4g1v0377600.2;XP_057421932.1;LotjaGi4g1v0377600.3;LotjaGi4g1v0377600.1	3;3;3;3;3	3;3;3;3;3	2;2;2;2;2	LotjaGi4g1v0377600.5;LotjaGi4g1v0377600.2;XP_057421932.1 14-3-3-like protein C [Lotus japonicus];LotjaGi4g1v0377600.3;LotjaGi4g1v0377600.1	5	3	3	2	0	1	0	0	2	0	0	1	0	0	2	0	0	1	0	0	2	0	45548	45548	45330	27.94	244	244;246;258;258;258	0	27963	0	45449	0	0	45330	0	138390000	0	70100000	0	0	68290000	0	13
A0A2I1G652	A0A2I1G652	1	1	1	tr|A0A2I1G652|A0A2I1G652_9GLOM RRM domain-containing protein OS=Rhizophagus irregularis OX=588596 GN=RhiirA4_455791 PE=4 SV=1	1	1	1	1	0	1	0	0	1	0	0	1	0	0	1	0	0	1	0	0	1	0	45474	45474	45474	89972	832	832	0	0.97927	0	45474	0	0	45474	0	196550000	0	103970000	0	0	92575000	0	19
XP_057415923.1;XP_057415922.1;LotjaGi4g1v0460200.1	XP_057415923.1;XP_057415922.1;LotjaGi4g1v0460200.1	1;1;1	1;1;1	1;1;1	XP_057415923.1 uncharacterized protein LOC130710607 isoform X2 [Lotus japonicus];XP_057415922.1 uncharacterized protein LOC130710607 isoform X1 [Lotus japonicus];LotjaGi4g1v0460200.1	3	1	1	1	0	1	0	0	0	0	0	1	0	0	0	0	0	1	0	0	0	0	45507	45507	45507	35814	319	319;349;349	0.0064516	0.32295	0	45507	0	0	0	0	140510000	0	140510000	0	0	0	0	14
LotjaGi6g1v0347600.5;LotjaGi6g1v0347600.3;LotjaGi6g1v0347600.4;LotjaGi6g1v0347600.2;XP_057429122.1;LotjaGi6g1v0347600.1;LotjaGi4g1v0041900.3;LotjaGi4g1v0041900.5;XP_057417624.1;LotjaGi4g1v0041900.1;LotjaGi4g1v0041900.4;LotjaGi4g1v0041900.2	LotjaGi6g1v0347600.5;LotjaGi6g1v0347600.3;LotjaGi6g1v0347600.4;LotjaGi6g1v0347600.2;XP_057429122.1;LotjaGi6g1v0347600.1	7;7;7;7;7;7;3;3;3;3;2;2	7;7;7;7;7;7;3;3;3;3;2;2	6;6;6;6;6;6;2;2;2;2;1;1	LotjaGi6g1v0347600.5;LotjaGi6g1v0347600.3;LotjaGi6g1v0347600.4;LotjaGi6g1v0347600.2;XP_057429122.1 heat shock 70 kDa protein, mitochondrial [Lotus japonicus];LotjaGi6g1v0347600.1	12	7	7	6	0	7	0	0	3	0	0	7	0	0	3	0	0	6	0	0	2	0	45426	45426	45485	66039	615	615;648;650;655;676;676;608;626;678;678;555;555	0	146.99	0	45426	0	0	45299	0	641310000	0	453890000	0	0	187420000	0	34
XP_057449621.1;LotjaGi2g1v0409300.1	XP_057449621.1;LotjaGi2g1v0409300.1	1;1	1;1	1;1	XP_057449621.1 60S ribosomal protein L26-1 [Lotus japonicus];LotjaGi2g1v0409300.1	2	1	1	1	0	1	0	0	1	0	0	1	0	0	1	0	0	1	0	0	1	0	45452	45452	45452	16682	146	146;146	0	11909	0	45452	0	0	45452	0	55767000	0	20747000	0	0	35020000	0	6
A0A2I1G9P6	A0A2I1G9P6	1	1	1	tr|A0A2I1G9P6|A0A2I1G9P6_9GLOM leucine--tRNA ligase OS=Rhizophagus irregularis OX=588596 GN=RhiirA4_398635 PE=4 SV=1	1	1	1	1	0	1	0	0	1	0	0	1	0	0	1	0	0	1	0	0	1	0	0.6	0.6	0.6	124.76	1088	1088	0	124.55	0	0.6	0	0	0.6	0	557010000	0	313960000	0	0	243040000	0	60
A0A2I1GBU6	A0A2I1GBU6	3	3	3	tr|A0A2I1GBU6|A0A2I1GBU6_9GLOM ADP/ATP translocase OS=Rhizophagus irregularis OX=588596 GN=RhiirA4_399500 PE=3 SV=1	1	3	3	3	0	3	0	0	2	0	0	3	0	0	2	0	0	3	0	0	2	0	45296	45296	45296	33979	314	314	0	51265	0	45296	0	0	45416	0	275390000	0	120000000	0	0	155390000	0	20
A0A2I1G1M4	A0A2I1G1M4	1	1	1	tr|A0A2I1G1M4|A0A2I1G1M4_9GLOM ARM repeat-containing protein OS=Rhizophagus irregularis OX=588596 GN=RhiirA4_394788 PE=4 SV=1	1	1	1	1	0	1	0	0	0	0	0	1	0	0	0	0	0	1	0	0	0	0	45292	45292	45292	98659	881	881	0	11287	0	45292	0	0	0	0	379520000	0	379520000	0	0	0	0	43
LotjaGi6g1v0060100.2;XP_057433604.1;LotjaGi6g1v0060100.1;XP_057433603.1	LotjaGi6g1v0060100.2;XP_057433604.1;LotjaGi6g1v0060100.1;XP_057433603.1	17;17;17;17	17;17;17;17	17;17;17;17	LotjaGi6g1v0060100.2;XP_057433604.1 protease Do-like 7 isoform X2 [Lotus japonicus];LotjaGi6g1v0060100.1;XP_057433603.1 protease Do-like 7 isoform X1 [Lotus japonicus]	4	17	17	17	0	10	0	0	15	0	0	10	0	0	15	0	0	10	0	0	15	0	45318	45318	45318	120.09	1092	1092;1112;1112;1140	0	254.42	0	45520	0	0	45373	0	1286100000	0	612750000	0	0	673390000	0	62
XP_057426115.1	XP_057426115.1	1	1	1	XP_057426115.1 uncharacterized protein LOC130719511 [Lotus japonicus]	1	1	1	1	0	1	0	0	1	0	0	1	0	0	1	0	0	1	0	0	1	0	45506	45506	45506	82091	749	749	0.0055556	0.16359	0	45506	0	0	45506	0	282710000	0	145290000	0	0	137420000	0	37
XP_057439723.1;LotjaGi1g1v0797800.1	XP_057439723.1;LotjaGi1g1v0797800.1	1;1	1;1	1;1	XP_057439723.1 uncharacterized protein LOC130731446 [Lotus japonicus];LotjaGi1g1v0797800.1	2	1	1	1	0	1	0	0	1	0	0	1	0	0	1	0	0	1	0	0	1	0	45352	45352	45352	93948	820	820;820	0	0.4745	0	45352	0	0	45352	0	291210000	0	143560000	0	0	147650000	0	39
XP_057449662.1;LotjaGi2g1v0412900.1;XP_057420259.1;LotjaGi4g1v0419200.1;LotjaGi4g1v0419200.2	XP_057449662.1;LotjaGi2g1v0412900.1;XP_057420259.1;LotjaGi4g1v0419200.1;LotjaGi4g1v0419200.2	1;1;1;1;1	1;1;1;1;1	1;1;1;1;1	XP_057449662.1 60S ribosomal protein L24-like [Lotus japonicus];LotjaGi2g1v0412900.1;XP_057420259.1 60S ribosomal protein L24 [Lotus japonicus];LotjaGi4g1v0419200.1;LotjaGi4g1v0419200.2	5	1	1	1	0	1	0	0	1	0	0	1	0	0	1	0	0	1	0	0	1	0	45389	45389	45389	18453	162	162;162;164;164;165	0	37054	0	45389	0	0	45389	0	37239000	0	15906000	0	0	21333000	0	5
A0A2I1FVU4	A0A2I1FVU4	2	2	2	tr|A0A2I1FVU4|A0A2I1FVU4_9GLOM 60S ribosomal protein L12 OS=Rhizophagus irregularis OX=588596 GN=CHRIB12_LOCUS2078 PE=3 SV=1	1	2	2	2	0	0	0	0	2	0	0	0	0	0	2	0	0	0	0	0	2	0	20	20	20	17562	165	165	0	79637	0	0	0	0	20	0	74819000	0	0	0	0	74819000	0	8
A0A2I1HCK5	A0A2I1HCK5	1	1	1	tr|A0A2I1HCK5|A0A2I1HCK5_9GLOM Histone H2A OS=Rhizophagus irregularis OX=588596 GN=RhiirA4_411282 PE=3 SV=1	1	1	1	1	0	0	1	0	0	1	0	0	1	0	0	1	0	0	1	0	0	1	45433	45433	45433	14294	135	135	0	20251	0	0	45433	0	0	45433	59272000	0	0	42884000	0	0	16388000	8
LotjaGi3g1v0107200.2;XP_057458530.1;LotjaGi3g1v0107200.1;LotjaGi1g1v0510000.2;LotjaGi1g1v0510000.4;LotjaGi1g1v0510000.3;XP_057453579.1;LotjaGi3g1v0315200.1;XP_057436076.1;LotjaGi1g1v0510000.1	LotjaGi3g1v0107200.2;XP_057458530.1;LotjaGi3g1v0107200.1;LotjaGi1g1v0510000.2;LotjaGi1g1v0510000.4;LotjaGi1g1v0510000.3;XP_057453579.1;LotjaGi3g1v0315200.1;XP_057436076.1;LotjaGi1g1v0510000.1	2;2;2;1;1;1;1;1;1;1	2;2;2;1;1;1;1;1;1;1	2;2;2;1;1;1;1;1;1;1	LotjaGi3g1v0107200.2;XP_057458530.1 40S ribosomal protein S19-3 [Lotus japonicus];LotjaGi3g1v0107200.1;LotjaGi1g1v0510000.2;LotjaGi1g1v0510000.4;LotjaGi1g1v0510000.3;XP_057453579.1 40S ribosomal protein S19-1 [Lotus japonicus];LotjaGi3g1v0315200.1;XP_05743	10	2	2	2	0	2	0	0	0	0	0	2	0	0	0	0	0	2	0	0	0	0	45346	45346	45346	13608	120	120;144;144;130;132;132;143;143;144;144	0	0.79494	0	45346	0	0	0	0	51702000	0	51702000	0	0	0	0	8
XP_057442402.1;LotjaGi1g1v0133500.1	XP_057442402.1;LotjaGi1g1v0133500.1	1;1	1;1	1;1	XP_057442402.1 phosphoglycerate mutase-like protein 1 [Lotus japonicus];LotjaGi1g1v0133500.1	2	1	1	1	0	1	0	0	1	0	0	1	0	0	1	0	0	1	0	0	1	0	45386	45386	45386	30411	273	273;273	0	78075	0	45386	0	0	45386	0	74376000	0	52567000	0	0	21808000	0	12
LotjaGi6g1v0300100.3;XP_057450292.1;XP_057434186.1;XP_057421603.1;LotjaGi6g1v0300100.2;LotjaGi6g1v0300100.1;LotjaGi4g1v0350200.2;LotjaGi4g1v0350200.1;LotjaGi2g1v0457500.3;LotjaGi2g1v0457500.2;LotjaGi2g1v0457500.1	LotjaGi6g1v0300100.3;XP_057450292.1;XP_057434186.1;XP_057421603.1;LotjaGi6g1v0300100.2;LotjaGi6g1v0300100.1;LotjaGi4g1v0350200.2;LotjaGi4g1v0350200.1;LotjaGi2g1v0457500.3;LotjaGi2g1v0457500.2;LotjaGi2g1v0457500.1	1;1;1;1;1;1;1;1;1;1;1	1;1;1;1;1;1;1;1;1;1;1	1;1;1;1;1;1;1;1;1;1;1	LotjaGi6g1v0300100.3;XP_057450292.1 40S ribosomal protein S15a-1 [Lotus japonicus];XP_057434186.1 40S ribosomal protein S15a-1-like [Lotus japonicus];XP_057421603.1 40S ribosomal protein S15a-1-like [Lotus japonicus];LotjaGi6g1v0300100.2;LotjaGi6g1v0300100	11	1	1	1	0	1	0	0	1	0	0	1	0	0	1	0	0	1	0	0	1	0	11	11	11	14482	127	127;130;130;130;130;130;130;130;130;130;130	0	0.51994	0	11	0	0	11	0	89130000	0	22877000	0	0	66253000	0	7
LotjaGi1g1v0387400.2;LotjaGi5g1v0061500.3;LotjaGi5g1v0061500.2;LotjaGi5g1v0061500.4;XP_057421295.1;LotjaGi4g1v0266100.1;XP_057434524.1;LotjaGi1g1v0387400.1;XP_057438611.1;XP_057427651.1;LotjaGi5g1v0173900.2;LotjaGi5g1v0173900.1;LotjaGi1g1v0714800.1;XP_057426726.1;LotjaGi5g1v0061500.1	LotjaGi1g1v0387400.2;LotjaGi5g1v0061500.3;LotjaGi5g1v0061500.2;LotjaGi5g1v0061500.4;XP_057421295.1;LotjaGi4g1v0266100.1;XP_057434524.1;LotjaGi1g1v0387400.1;XP_057438611.1;XP_057427651.1;LotjaGi5g1v0173900.2;LotjaGi5g1v0173900.1;LotjaGi1g1v0714800.1;XP_057426726.1;LotjaGi5g1v0061500.1	1;1;1;1;1;1;1;1;1;1;1;1;1;1;1	1;1;1;1;1;1;1;1;1;1;1;1;1;1;1	1;1;1;1;1;1;1;1;1;1;1;1;1;1;1	LotjaGi1g1v0387400.2;LotjaGi5g1v0061500.3;LotjaGi5g1v0061500.2;LotjaGi5g1v0061500.4;XP_057421295.1 probable histone H2A variant 3 [Lotus japonicus];LotjaGi4g1v0266100.1;XP_057434524.1 probable histone H2A variant 3 [Lotus japonicus];LotjaGi1g1v0387400.1;XP	15	1	1	1	0	1	0	0	0	0	0	1	0	0	0	0	0	1	0	0	0	0	31	31	31	10723	100	100;101;101;102;133;133;134;134;135;135;135;135;135;137;137	0	60223	0	31	0	0	0	0	29922000	0	29922000	0	0	0	0	5
LotjaGi5g1v0266900.1;LotjaGi5g1v0266900.2;XP_057425400.1	LotjaGi5g1v0266900.1;LotjaGi5g1v0266900.2;XP_057425400.1	1;1;1	1;1;1	1;1;1	LotjaGi5g1v0266900.1;LotjaGi5g1v0266900.2;XP_057425400.1 copper transport protein ATX1-like [Lotus japonicus]	3	1	1	1	0	1	0	0	0	0	0	1	0	0	0	0	0	1	0	0	0	0	45439	45439	45439	72843	69	69;69;79	0	24149	0	45439	0	0	0	0	23676000	0	23676000	0	0	0	0	4
CON__P12763	CON__P12763	1	1	1		1	1	1	1	0	1	0	0	0	0	0	1	0	0	0	0	0	1	0	0	0	0	45509	45509	45509	38418	359	359	0	78888	0	45509	0	0	0	0	77625000	0	77625000	0	0	0	0	14
LotjaGi1g1v0127300.2;XP_057457715.1;XP_057442332.1;LotjaGi1g1v0301500.1;LotjaGi1g1v0127300.1	LotjaGi1g1v0127300.2;XP_057457715.1;XP_057442332.1;LotjaGi1g1v0301500.1;LotjaGi1g1v0127300.1	2;2;2;2;2	2;2;2;2;2	2;2;2;2;2	LotjaGi1g1v0127300.2;XP_057457715.1 60S ribosomal protein L9 [Lotus japonicus];XP_057442332.1 60S ribosomal protein L9-like [Lotus japonicus];LotjaGi1g1v0301500.1;LotjaGi1g1v0127300.1	5	2	2	2	0	0	0	0	2	0	0	0	0	0	2	0	0	0	0	0	2	0	45484	45484	45484	19316	171	171;192;192;192;192	0	19731	0	0	0	0	45484	0	46881000	0	0	0	0	46881000	0	9
CON__P02538;CON__P48668;CON__P04259	CON__P02538;CON__P48668;CON__P04259	6;6;5	2;2;1	2;2;1	;;	3	6	2	2	0	4	0	0	4	0	0	2	0	0	2	0	0	2	0	0	2	0	45425	6	6	60044	564	564;564;564	0	34579	0	45423	0	0	45301	0	155300000	0	78797000	0	0	76503000	0	30
LotjaGi2g1v0375900.4;LotjaGi2g1v0376100.4;LotjaGi2g1v0376100.3;LotjaGi2g1v0375900.1;XP_057444931.1;LotjaGi2g1v0375900.2;XP_057449217.1;LotjaGi2g1v0376100.1	LotjaGi2g1v0375900.4;LotjaGi2g1v0376100.4;LotjaGi2g1v0376100.3;LotjaGi2g1v0375900.1;XP_057444931.1;LotjaGi2g1v0375900.2;XP_057449217.1;LotjaGi2g1v0376100.1	1;1;1;1;1;1;1;1	1;1;1;1;1;1;1;1	1;1;1;1;1;1;1;1	LotjaGi2g1v0375900.4;LotjaGi2g1v0376100.4;LotjaGi2g1v0376100.3;LotjaGi2g1v0375900.1;XP_057444931.1 ATP-dependent zinc metalloprotease FTSH 3, mitochondrial-like [Lotus japonicus];LotjaGi2g1v0375900.2;XP_057449217.1 ATP-dependent zinc metalloprotease FTSH 1	8	1	1	1	0	1	0	0	1	0	0	1	0	0	1	0	0	1	0	0	1	0	45416	45416	45416	40887	374	374;678;678;707;722;722;812;812	0	21.31	0	45416	0	0	45416	0	107360000	0	72629000	0	0	34733000	0	19
A0A2I1EJ95	A0A2I1EJ95	2	2	2	tr|A0A2I1EJ95|A0A2I1EJ95_9GLOM 60S ribosomal protein L11 OS=Rhizophagus irregularis OX=588596 GN=RhiirA1_431680 PE=3 SV=1	1	2	2	2	0	0	0	0	2	0	0	0	0	0	2	0	0	0	0	0	2	0	45426	45426	45426	19103	166	166	0	11918	0	0	0	0	45426	0	49832000	0	0	0	0	49832000	0	7
LotjaGi6g1v0352300.1;XP_057430777.1;LotjaGi6g1v0352300.2	LotjaGi6g1v0352300.1;XP_057430777.1;LotjaGi6g1v0352300.2	1;1;1	1;1;1	1;1;1	LotjaGi6g1v0352300.1;XP_057430777.1 uncharacterized protein LOC130723682 [Lotus japonicus];LotjaGi6g1v0352300.2	3	1	1	1	0	1	0	0	1	0	0	1	0	0	1	0	0	1	0	0	1	0	3	3	3	37769	335	335;376;376	0	12769	0	3	0	0	3	0	94545000	0	53430000	0	0	41115000	0	19
A0A2I1GUU7	A0A2I1GUU7	1	1	1	tr|A0A2I1GUU7|A0A2I1GUU7_9GLOM Uncharacterized protein OS=Rhizophagus irregularis OX=588596 GN=RhiirA4_406486 PE=4 SV=1	1	1	1	1	0	1	0	0	0	0	0	1	0	0	0	0	0	1	0	0	0	0	45395	45395	45395	21682	187	187	0	0.77044	0	45395	0	0	0	0	43135000	0	43135000	0	0	0	0	9
LotjaGi1g1v0756900.2;XP_057439180.1;LotjaGi1g1v0756900.1	LotjaGi1g1v0756900.2;XP_057439180.1;LotjaGi1g1v0756900.1	1;1;1	1;1;1	1;1;1	LotjaGi1g1v0756900.2;XP_057439180.1 galactinol synthase 2-like [Lotus japonicus];LotjaGi1g1v0756900.1	3	1	1	1	0	1	0	0	0	0	0	1	0	0	0	0	0	1	0	0	0	0	45448	45448	45448	37345	323	323;340;340	0	2011	0	45448	0	0	0	0	81212000	0	81212000	0	0	0	0	17
LotjaGi5g1v0121600.3;LotjaGi5g1v0121600.1;XP_057425389.1;LotjaGi5g1v0121600.5;LotjaGi5g1v0121600.4;LotjaGi5g1v0121600.2;XP_057454058.1;LotjaGi3g1v0347100.1;LotjaGi4g1v0289500.1;XP_057415877.1;LotjaGi3g1v0347100.2;LotjaGi3g1v0347100.3;LotjaGi3g1v0347100.5;LotjaGi4g1v0289500.2;LotjaGi3g1v0347100.4;LotjaGi4g1v0289500.3;LotjaGi2g1v0372000.1;LotjaGi2g1v0372000.2;XP_057449161.1;LotjaGi2g1v0372000.4;Lot…	LotjaGi5g1v0121600.3;LotjaGi5g1v0121600.1;XP_057425389.1;LotjaGi5g1v0121600.5;LotjaGi5g1v0121600.4;LotjaGi5g1v0121600.2;XP_057454058.1;LotjaGi3g1v0347100.1;LotjaGi4g1v0289500.1;XP_057415877.1;LotjaGi3g1v0347100.2;LotjaGi3g1v0347100.3;LotjaGi3g1v0347100.5;LotjaGi4g1v0289500.2;LotjaGi3g1v0347100.4;LotjaGi4g1v0289500.3;LotjaGi2g1v0372000.1;LotjaGi2g1v0372000.2;XP_057449161.1;LotjaGi2g1v0372000.4;Lot…	16;16;16;15;14;14;10;10;10;10;10;10;10;10;10;10;9;9;9;9;8;8;8;8;8;8	4;4;4;4;4;4;3;3;3;3;3;3;3;3;3;3;3;3;3;3;3;3;3;3;3;3	1;1;1;1;1;1;0;0;0;0;0;0;0;0;0;0;0;0;0;0;0;0;0;0;0;0	LotjaGi5g1v0121600.3;LotjaGi5g1v0121600.1;XP_057425389.1 heat shock cognate 70 kDa protein 2-like [Lotus japonicus];LotjaGi5g1v0121600.5;LotjaGi5g1v0121600.4;LotjaGi5g1v0121600.2;XP_057454058.1 heat shock 70 kDa protein 4-like [Lotus japonicus];LotjaGi3g1v	26	16	4	1	0	14	0	0	13	0	0	3	0	0	2	0	0	1	0	0	0	0	34.3	45327	45475	57038	519	519;649;649;626;560;560;655;655;650;650;645;632;632;627;525;520;627;650;650;520;624;647;647;561;561;517	0	289.2	0	45535	0	0	45501	0	609290000	0	124860000	0	0	484440000	0	30
A0A2I1GHK4	A0A2I1GHK4	1	1	1	tr|A0A2I1GHK4|A0A2I1GHK4_9GLOM DNA-directed DNA polymerase OS=Rhizophagus irregularis OX=588596 GN=RhiirA4_460914 PE=4 SV=1	1	1	1	1	0	1	0	0	0	0	0	1	0	0	0	0	0	1	0	0	0	0	45334	45334	45334	45497	205	205	0.005814	0.22297	0	45334	0	0	0	0	42050000	0	42050000	0	0	0	0	9
LotjaGi1g1v0412500.2;XP_057434849.1;LotjaGi1g1v0412500.1	LotjaGi1g1v0412500.2;XP_057434849.1;LotjaGi1g1v0412500.1	3;3;3	1;1;1	1;1;1	LotjaGi1g1v0412500.2;XP_057434849.1 tubulin alpha chain [Lotus japonicus];LotjaGi1g1v0412500.1	3	3	1	1	0	2	0	0	3	0	0	0	0	0	1	0	0	0	0	0	1	0	45452	45477	45477	47213	427	427;451;451	0	1499	0	45390	0	0	45452	0	87965000	0	0	0	0	87965000	0	19
XP_057449458.1;LotjaGi2g1v0396000.1	XP_057449458.1;LotjaGi2g1v0396000.1	1;1	1;1	1;1	XP_057449458.1 STS14 protein-like [Lotus japonicus];LotjaGi2g1v0396000.1	2	1	1	1	0	1	0	0	0	0	0	1	0	0	0	0	0	1	0	0	0	0	45304	45304	45304	18884	175	175;175	0	0.92162	0	45304	0	0	0	0	32330000	0	32330000	0	0	0	0	7
CON__Q86YZ3	CON__Q86YZ3	9	9	9		1	9	9	9	0	4	0	0	7	0	0	4	0	0	7	0	0	4	0	0	7	0	45514	45514	45514	282.39	2850	2850	0	185.49	0	45542	0	0	45420	0	987750000	0	368420000	0	0	619330000	0	85
CON__P02662	CON__P02662	1	1	1		1	1	1	1	0	1	0	0	1	0	0	1	0	0	1	0	0	1	0	0	1	0	7	7	7	22975	199	199	0	0.67047	0	7	0	0	7	0	41125000	0	19808000	0	0	21317000	0	9
LotjaGi1g1v0767700.2;XP_057439315.1;LotjaGi1g1v0767700.1	LotjaGi1g1v0767700.2;XP_057439315.1;LotjaGi1g1v0767700.1	1;1;1	1;1;1	1;1;1	LotjaGi1g1v0767700.2;XP_057439315.1 60S ribosomal protein L19-1-like [Lotus japonicus];LotjaGi1g1v0767700.1	3	1	1	1	0	1	0	0	1	0	0	1	0	0	1	0	0	1	0	0	1	0	45483	45483	45483	23912	205	205;212;212	0	0.82123	0	45483	0	0	45483	0	31392000	0	13683000	0	0	17709000	0	7
XP_057433338.1;LotjaGi6g1v0337500.1	XP_057433338.1;LotjaGi6g1v0337500.1	1;1	1;1	1;1	XP_057433338.1 60S ribosomal protein L26-1-like [Lotus japonicus];LotjaGi6g1v0337500.1	2	1	1	1	0	0	0	0	1	0	0	0	0	0	1	0	0	0	0	0	1	0	45452	45452	45452	16668	146	146;146	0	0.73986	0	0	0	0	45452	0	26822000	0	0	0	0	26822000	0	6
LotjaGi4g1v0464300.1;LotjaGi4g1v0464300.2;XP_057415788.1;LotjaGi5g1v0005400.1;LotjaGi6g1v0268300.1;XP_057423625.1;LotjaGi6g1v0268300.2;LotjaGi1g1v0659300.1;LotjaGi1g1v0659300.3;LotjaGi1g1v0659300.4;XP_057437910.1;LotjaGi5g1v0300100.2;LotjaGi5g1v0300100.1;XP_057427429.1;LotjaGi3g1v0217800.4;XP_057458774.1;XP_057428520.1;LotjaGi3g1v0217800.1;LotjaGi3g1v0217800.2;LotjaGi4g1v0026900.5;LotjaGi4g1v0026…	LotjaGi4g1v0464300.1;LotjaGi4g1v0464300.2;XP_057415788.1;LotjaGi5g1v0005400.1;LotjaGi6g1v0268300.1;XP_057423625.1;LotjaGi6g1v0268300.2;LotjaGi1g1v0659300.1;LotjaGi1g1v0659300.3;LotjaGi1g1v0659300.4;XP_057437910.1;LotjaGi5g1v0300100.2;LotjaGi5g1v0300100.1;XP_057427429.1;LotjaGi3g1v0217800.4;XP_057458774.1;XP_057428520.1;LotjaGi3g1v0217800.1;LotjaGi3g1v0217800.2;LotjaGi4g1v0026900.5;LotjaGi4g1v0026…	4;4;4;3;3;3;3;3;3;3;3;3;3;3;3;3;3;3;3;3;3;3;3;3;3;2;2;1	4;4;4;3;3;3;3;3;3;3;3;3;3;3;3;3;3;3;3;3;3;3;3;3;3;2;2;1	0;0;0;0;0;0;0;0;0;0;0;0;0;0;0;0;0;0;0;0;0;0;0;0;0;0;0;0	LotjaGi4g1v0464300.1;LotjaGi4g1v0464300.2;XP_057415788.1 tubulin beta-1 chain-like [Lotus japonicus];LotjaGi5g1v0005400.1;LotjaGi6g1v0268300.1;XP_057423625.1 tubulin beta chain-like [Lotus japonicus];LotjaGi6g1v0268300.2;LotjaGi1g1v0659300.1;LotjaGi1g1v065	28	4	4	0	0	3	0	0	1	0	0	3	0	0	1	0	0	0	0	0	0	0	45544	45544	0	49912	445	445;445;445;451;446;451;449;449;449;449;449;448;448;448;447;445;446;445;445;444;444;444;444;444;444;224;224;302	0	92274	0	45418	0	0	45324	0	167690000	0	130020000	0	0	37666000	0	20
XP_057453132.1;XP_057453131.1;XP_057456124.1;XP_057451097.1;XP_057451096.1;XP_057451094.1;XP_057448965.1;LotjaGi3g1v0489400.1	XP_057453132.1;XP_057453131.1;XP_057456124.1;XP_057451097.1;XP_057451096.1;XP_057451094.1;XP_057448965.1;LotjaGi3g1v0489400.1	1;1;1;1;1;1;1;1	1;1;1;1;1;1;1;1	1;1;1;1;1;1;1;1	XP_057453132.1 senescence-specific cysteine protease SAG39-like [Lotus japonicus];XP_057453131.1 LOW QUALITY PROTEIN: senescence-specific cysteine protease SAG39-like [Lotus japonicus];XP_057456124.1 senescence-specific cysteine protease SAG39-like [Lotus	8	1	1	1	0	0	0	0	1	0	0	0	0	0	1	0	0	0	0	0	1	0	45477	45477	45477	32976	301	301;317;341;341;341;341;341;341	0	302.07	0	0	0	0	45477	0	59405000	0	0	0	0	59405000	0	14
LotjaGi5g1v0139300.2;LotjaGi3g1v0184000.2;LotjaGi3g1v0184000.4;LotjaGi3g1v0184000.3;XP_057424313.1;LotjaGi5g1v0139300.1;XP_057457736.1;XP_057424312.1;LotjaGi3g1v0184000.1	LotjaGi5g1v0139300.2;LotjaGi3g1v0184000.2;LotjaGi3g1v0184000.4;LotjaGi3g1v0184000.3;XP_057424313.1;LotjaGi5g1v0139300.1;XP_057457736.1;XP_057424312.1;LotjaGi3g1v0184000.1	1;1;1;1;1;1;1;1;1	1;1;1;1;1;1;1;1;1	1;1;1;1;1;1;1;1;1	LotjaGi5g1v0139300.2;LotjaGi3g1v0184000.2;LotjaGi3g1v0184000.4;LotjaGi3g1v0184000.3;XP_057424313.1 60S ribosomal protein L5 isoform X2 [Lotus japonicus];LotjaGi5g1v0139300.1;XP_057457736.1 60S ribosomal protein L5-like [Lotus japonicus];XP_057424312.1 60S	9	1	1	1	0	1	0	0	1	0	0	1	0	0	1	0	0	1	0	0	1	0	7	7	7	21319	187	187;188;265;265;301;301;302;302;302	0	0.46718	0	7	0	0	7	0	37362000	0	20044000	0	0	17318000	0	9
A0A2I1EWX1	A0A2I1EWX1	1	1	1	tr|A0A2I1EWX1|A0A2I1EWX1_9GLOM 60S ribosomal protein L16 OS=Rhizophagus irregularis OX=588596 GN=CHRIB12_LOCUS17177 PE=3 SV=1	1	1	1	1	0	0	0	0	1	0	0	0	0	0	1	0	0	0	0	0	1	0	45543	45543	45543	23261	202	202	0	25422	0	0	0	0	45543	0	39704000	0	0	0	0	39704000	0	10
LotjaGi4g1v0457300.2;XP_057417328.1;LotjaGi4g1v0457300.1	LotjaGi4g1v0457300.2;XP_057417328.1;LotjaGi4g1v0457300.1	1;1;1	1;1;1	1;1;1	LotjaGi4g1v0457300.2;XP_057417328.1 40S ribosomal protein S2-3-like [Lotus japonicus];LotjaGi4g1v0457300.1	3	1	1	1	0	0	0	0	1	0	0	0	0	0	1	0	0	0	0	0	1	0	45508	45508	45508	25527	230	230;275;275	0	19994	0	0	0	0	45508	0	47538000	0	0	0	0	47538000	0	12
LotjaGi6g1v0356400.4;LotjaGi6g1v0356400.3;XP_057434326.1;LotjaGi6g1v0356400.2;LotjaGi6g1v0356400.1	LotjaGi6g1v0356400.4;LotjaGi6g1v0356400.3;XP_057434326.1;LotjaGi6g1v0356400.2;LotjaGi6g1v0356400.1	3;3;3;3;3	1;1;1;1;1	1;1;1;1;1	LotjaGi6g1v0356400.4;LotjaGi6g1v0356400.3;XP_057434326.1 actin-2-like [Lotus japonicus];LotjaGi6g1v0356400.2;LotjaGi6g1v0356400.1	5	3	1	1	0	1	0	0	3	0	0	0	0	0	1	0	0	0	0	0	1	0	45428	45479	45479	31383	284	284;361;377;377;377	0	0.45016	0	45357	0	0	45428	0	62712000	0	0	0	0	62712000	0	16
XP_057422667.1;XP_057422666.1;LotjaGi5g1v0241900.1	XP_057422667.1;XP_057422666.1;LotjaGi5g1v0241900.1	1;1;1	1;1;1	1;1;1	XP_057422667.1 pentatricopeptide repeat-containing protein At1g52640, mitochondrial-like [Lotus japonicus];XP_057422666.1 pentatricopeptide repeat-containing protein At1g52640, mitochondrial-like [Lotus japonicus];LotjaGi5g1v0241900.1	3	1	1	1	0	0	0	0	1	0	0	0	0	0	1	0	0	0	0	0	1	0	45475	45475	45475	60997	528	528;528;528	0	14742	0	0	0	0	45475	0	107880000	0	0	0	0	107880000	0	28
XP_057444383.1;XP_057444304.1;XP_057418119.1;LotjaGi4g1v0300100_LC.1;XP_057418138.1	XP_057444383.1;XP_057444304.1;XP_057418119.1;LotjaGi4g1v0300100_LC.1;XP_057418138.1	1;1;1;1;1	1;1;1;1;1	1;1;1;1;1	XP_057444383.1 uncharacterized protein LOC130736586 [Lotus japonicus];XP_057444304.1 uncharacterized protein LOC130736496 [Lotus japonicus];XP_057418119.1 uncharacterized protein LOC130712297 [Lotus japonicus];LotjaGi4g1v0300100_LC.1;XP_057418138.1 unchara	5	1	1	1	0	0	0	0	1	0	0	0	0	0	1	0	0	0	0	0	1	0	45328	45328	45328	24757	211	211;296;535;725;866	0	0.50626	0	0	0	0	45328	0	44245000	0	0	0	0	44245000	0	12
A0A2I1HBL1	A0A2I1HBL1	1	1	1	tr|A0A2I1HBL1|A0A2I1HBL1_9GLOM D-arabinono-1,4-lactone oxidase C-terminal domain-containing protein OS=Rhizophagus irregularis OX=588596 GN=RhiirA4_506818 PE=4 SV=1	1	1	1	1	0	1	0	0	0	0	0	1	0	0	0	0	0	1	0	0	0	0	3	3	3	68483	594	594	0.0059172	0.25139	0	3	0	0	0	0	128730000	0	128730000	0	0	0	0	35
XP_057447027.1;XP_057447026.1;XP_057447024.1;LotjaGi2g1v0205700.4;LotjaGi2g1v0205700.3;LotjaGi2g1v0205700.2;LotjaGi2g1v0205700.1;XP_057417235.1;LotjaGi4g1v0453500.2;LotjaGi4g1v0453500.1	XP_057447027.1;XP_057447026.1;XP_057447024.1;LotjaGi2g1v0205700.4;LotjaGi2g1v0205700.3;LotjaGi2g1v0205700.2;LotjaGi2g1v0205700.1;XP_057417235.1;LotjaGi4g1v0453500.2;LotjaGi4g1v0453500.1	2;2;2;2;2;2;2;1;1;1	2;2;2;2;2;2;2;1;1;1	2;2;2;2;2;2;2;1;1;1	XP_057447027.1 40S ribosomal protein S7-like [Lotus japonicus];XP_057447026.1 40S ribosomal protein S7-like [Lotus japonicus];XP_057447024.1 40S ribosomal protein S7-like [Lotus japonicus];LotjaGi2g1v0205700.4;LotjaGi2g1v0205700.3;LotjaGi2g1v0205700.2;Lotj	10	2	2	2	0	2	0	0	1	0	0	2	0	0	1	0	0	2	0	0	1	0	45554	45554	45554	22125	191	191;191;191;191;191;191;191;191;191;191	0	20898	0	45554	0	0	12	0	97396000	0	50478000	0	0	46918000	0	7
LotjaGi2g1v0454400.3;XP_057450250.1;LotjaGi2g1v0454400.2;LotjaGi2g1v0454400.1	LotjaGi2g1v0454400.3;XP_057450250.1;LotjaGi2g1v0454400.2;LotjaGi2g1v0454400.1	1;1;1;1	1;1;1;1	1;1;1;1	LotjaGi2g1v0454400.3;XP_057450250.1 40S ribosomal protein S3a [Lotus japonicus];LotjaGi2g1v0454400.2;LotjaGi2g1v0454400.1	4	1	1	1	0	1	0	0	1	0	0	1	0	0	1	0	0	1	0	0	1	0	45330	45330	45330	26.79	232	232;261;261;261	0	25277	0	45330	0	0	45330	0	47299000	0	25013000	0	0	22286000	0	13
LotjaGi5g1v0101900.2;XP_057426923.1;LotjaGi5g1v0101900.1;XP_057452346.1;LotjaGi3g1v0021100.1	LotjaGi5g1v0101900.2;XP_057426923.1;LotjaGi5g1v0101900.1;XP_057452346.1;LotjaGi3g1v0021100.1	1;1;1;1;1	1;1;1;1;1	1;1;1;1;1	LotjaGi5g1v0101900.2;XP_057426923.1 40S ribosomal protein S17-4-like [Lotus japonicus];LotjaGi5g1v0101900.1;XP_057452346.1 40S ribosomal protein S17-4-like [Lotus japonicus];LotjaGi3g1v0021100.1	5	1	1	1	0	1	0	0	1	0	0	1	0	0	1	0	0	1	0	0	1	0	45451	45451	45451	15832	140	140;143;143;144;144	0	30782	0	45451	0	0	45451	0	86021000	0	33737000	0	0	52284000	0	6
A0A2I1G4Z8	A0A2I1G4Z8	1	1	1	tr|A0A2I1G4Z8|A0A2I1G4Z8_9GLOM 40S ribosomal protein S23 OS=Rhizophagus irregularis OX=588596 GN=CHRIB12_LOCUS17855 PE=3 SV=1	1	1	1	1	0	0	0	0	1	0	0	0	0	0	1	0	0	0	0	0	1	0	45328	45328	45328	15945	145	145	0	0.455	0	0	0	0	45328	0	21780000	0	0	0	0	21780000	0	6
LotjaGi3g1v0419400.6;LotjaGi3g1v0419400.5;LotjaGi3g1v0419400.4;XP_057455128.1;LotjaGi3g1v0419400.3;XP_057455127.1;LotjaGi3g1v0419400.1	LotjaGi3g1v0419400.6;LotjaGi3g1v0419400.5;LotjaGi3g1v0419400.4;XP_057455128.1;LotjaGi3g1v0419400.3;XP_057455127.1;LotjaGi3g1v0419400.1	2;2;2;2;2;2;2	2;2;2;2;2;2;2	2;2;2;2;2;2;2	LotjaGi3g1v0419400.6;LotjaGi3g1v0419400.5;LotjaGi3g1v0419400.4;XP_057455128.1 dihydrolipoyllysine-residue acetyltransferase component 2 of pyruvate dehydrogenase complex, mitochondrial-like isoform X2 [Lotus japonicus];LotjaGi3g1v0419400.3;XP_057455127.1 d	7	2	2	2	0	2	0	0	1	0	0	2	0	0	1	0	0	2	0	0	1	0	45511	45511	45511	45719	425	425;425;425;542;542;543;543	0	52118	0	45511	0	0	45354	0	96364000	0	79898000	0	0	16465000	0	27
A0A2I1EKX1	A0A2I1EKX1	1	1	1	tr|A0A2I1EKX1|A0A2I1EKX1_9GLOM Tubulin alpha chain OS=Rhizophagus irregularis OX=588596 GN=CHRIB12_LOCUS13733 PE=3 SV=1	1	1	1	1	0	0	0	0	1	0	0	0	0	0	1	0	0	0	0	0	1	0	45386	45386	45386	50226	450	450	0	0.59947	0	0	0	0	45386	0	73971000	0	0	0	0	73971000	0	21
A0A2I1ECX6	A0A2I1ECX6	1	1	1	tr|A0A2I1ECX6|A0A2I1ECX6_9GLOM Ribosomal protein 60S OS=Rhizophagus irregularis OX=588596 GN=RhiirA1_416945 PE=3 SV=1	1	1	1	1	0	0	0	0	1	0	0	0	0	0	1	0	0	0	0	0	1	0	45493	45493	45493	11337	111	111	0	30651	0	0	0	0	45493	0	20886000	0	0	0	0	20886000	0	6
LotjaGi2g1v0130600_LC.1;XP_057444336.1	LotjaGi2g1v0130600_LC.1;XP_057444336.1	1;1	1;1	1;1	LotjaGi2g1v0130600_LC.1;XP_057444336.1 uncharacterized protein LOC130736531 [Lotus japonicus]	2	1	1	1	0	1	0	0	0	0	0	1	0	0	0	0	0	1	0	0	0	0	0.8	0.8	0.8	214.22	1886	1886;1922	0.0057143	0.19782	0	0.8	0	0	0	0	388590000	0	388590000	0	0	0	0	113
XP_057425254.1	XP_057425254.1	1	1	1	XP_057425254.1 uncharacterized protein LOC130718650 [Lotus japonicus]	1	1	1	1	0	1	0	0	1	0	0	1	0	0	1	0	0	1	0	0	1	0	45323	45323	45323	133.51	1175	1175	0	13583	0	45323	0	0	45323	0	221760000	0	101330000	0	0	120420000	0	65
A0A2I1HIS5	A0A2I1HIS5	1	1	1	tr|A0A2I1HIS5|A0A2I1HIS5_9GLOM CCHC-type domain-containing protein OS=Rhizophagus irregularis OX=588596 GN=RhiirA4_480988 PE=4 SV=1	1	1	1	1	0	1	0	0	0	0	0	1	0	0	0	0	0	1	0	0	0	0	45509	45509	45509	14219	120	120	0	16363	0	45509	0	0	0	0	19656000	0	19656000	0	0	0	0	6
XP_057443250.1;XP_057435615.1;XP_057420907.1;LotjaGi4g1v0127000.1;LotjaGi2g1v0005300.1;LotjaGi1g1v0474100.1;XP_057449284.1;LotjaGi2g1v0382300.2;LotjaGi2g1v0382300.1	XP_057443250.1;XP_057435615.1;XP_057420907.1;LotjaGi4g1v0127000.1;LotjaGi2g1v0005300.1;LotjaGi1g1v0474100.1;XP_057449284.1;LotjaGi2g1v0382300.2;LotjaGi2g1v0382300.1	1;1;1;1;1;1;1;1;1	1;1;1;1;1;1;1;1;1	1;1;1;1;1;1;1;1;1	XP_057443250.1 60S ribosomal protein L8-3 [Lotus japonicus];XP_057435615.1 60S ribosomal protein L8-3-like [Lotus japonicus];XP_057420907.1 60S ribosomal protein L8-3 [Lotus japonicus];LotjaGi4g1v0127000.1;LotjaGi2g1v0005300.1;LotjaGi1g1v0474100.1;XP_05744	9	1	1	1	0	1	0	0	1	0	0	1	0	0	1	0	0	1	0	0	1	0	45541	45541	45541	28133	260	260;260;260;260;260;260;261;261;261	0	12033	0	45541	0	0	45541	0	45835000	0	21352000	0	0	24483000	0	14
XP_057418013.1	XP_057418013.1	1	1	1	XP_057418013.1 PKS-NRPS hybrid synthetase cheA-like [Lotus japonicus]	1	1	1	1	0	1	0	0	0	0	0	1	0	0	0	0	0	1	0	0	0	0	45476	45476	45476	84585	739	739	0.0064103	0.31872	0	45476	0	0	0	0	121210000	0	121210000	0	0	0	0	39
XP_057457846.1;LotjaGi3g1v0023200.2;LotjaGi3g1v0023200.1	XP_057457846.1;LotjaGi3g1v0023200.2;LotjaGi3g1v0023200.1	1;1;1	1;1;1	1;1;1	XP_057457846.1 60S ribosomal protein L28-2-like [Lotus japonicus];LotjaGi3g1v0023200.2;LotjaGi3g1v0023200.1	3	1	1	1	0	0	0	0	1	0	0	0	0	0	1	0	0	0	0	0	1	0	45360	45360	45360	16.76	150	150;150;150	0.006993	0.42286	0	0	0	0	45360	0	27246000	0	0	0	0	27246000	0	9
XP_057426829.1;LotjaGi5g1v0279000.1	XP_057426829.1;LotjaGi5g1v0279000.1	1;1	1;1	1;1	XP_057426829.1 dihydrolipoyllysine-residue acetyltransferase component 5 of pyruvate dehydrogenase complex, chloroplastic [Lotus japonicus];LotjaGi5g1v0279000.1	2	1	1	1	0	0	0	0	1	0	0	0	0	0	1	0	0	0	0	0	1	0	45387	45387	45387	56	533	533;533	0	94099	0	0	0	0	45387	0	72620000	0	0	0	0	72620000	0	24
XP_057417942.1;LotjaGi4g1v0226600.1	XP_057417942.1;LotjaGi4g1v0226600.1	1;1	1;1	1;1	XP_057417942.1 protein-L-isoaspartate O-methyltransferase 1-like [Lotus japonicus];LotjaGi4g1v0226600.1	2	1	1	1	0	1	0	0	0	0	0	1	0	0	0	0	0	1	0	0	0	0	45327	45327	45327	24681	229	229;229	0	44022	0	45327	0	0	0	0	32812000	0	32812000	0	0	0	0	11
LotjaGi1g1v0475000_LC.2;XP_057435623.1	LotjaGi1g1v0475000_LC.2;XP_057435623.1	1;1	1;1	1;1	LotjaGi1g1v0475000_LC.2;XP_057435623.1 seed trypsin/chymotrypsin inhibitor TI5-72-like [Lotus japonicus]	2	1	1	1	0	0	0	0	1	0	0	0	0	0	1	0	0	0	0	0	1	0	45453	45453	45453	13603	123	123;156	0	0.6236	0	0	0	0	45453	0	26134000	0	0	0	0	26134000	0	9
LotjaGi1g1v0736400_LC.1	LotjaGi1g1v0736400_LC.1	1	1	1	LotjaGi1g1v0736400_LC.1	1	1	1	1	0	0	0	0	1	0	0	0	0	0	1	0	0	0	0	0	1	0	45543	45543	45543	16663	146	146	0	16144	0	0	0	0	45543	0	19033000	0	0	0	0	19033000	0	7
XP_057425589.1;LotjaGi5g1v0276100.2;LotjaGi5g1v0276100.1	XP_057425589.1;LotjaGi5g1v0276100.2;LotjaGi5g1v0276100.1	1;1;1	1;1;1	1;1;1	XP_057425589.1 serine carboxypeptidase-like 27 isoform X1 [Lotus japonicus];LotjaGi5g1v0276100.2;LotjaGi5g1v0276100.1	3	1	1	1	0	1	0	0	0	0	0	1	0	0	0	0	0	1	0	0	0	0	45540	45540	45540	51793	457	457;457;457	0.005848	0.24413	0	45540	0	0	0	0	58089000	0	58089000	0	0	0	0	23
LotjaGi5g1v0278300.4;XP_057423434.1;LotjaGi5g1v0278300.3;LotjaGi5g1v0278300.1	LotjaGi5g1v0278300.4;XP_057423434.1;LotjaGi5g1v0278300.3;LotjaGi5g1v0278300.1	2;2;2;2	2;2;2;2	2;2;2;2	LotjaGi5g1v0278300.4;XP_057423434.1 probable alkaline/neutral invertase D [Lotus japonicus];LotjaGi5g1v0278300.3;LotjaGi5g1v0278300.1	4	2	2	2	0	2	0	0	1	0	0	2	0	0	1	0	0	2	0	0	1	0	45327	45327	45327	54839	482	482;556;556;556	0	21848	0	45327	0	0	45537	0	66918000	0	54329000	0	0	12589000	0	27
LotjaGi1g1v0339500.2;XP_057424450.1;LotjaGi1g1v0339500.1;LotjaGi1g1v0142400.4;LotjaGi1g1v0142400.3;XP_057442523.1;LotjaGi1g1v0142400.2;LotjaGi1g1v0142400.1;XP_057436591.1;LotjaGi1g1v0551800.1	LotjaGi1g1v0339500.2;XP_057424450.1;LotjaGi1g1v0339500.1;LotjaGi1g1v0142400.4;LotjaGi1g1v0142400.3;XP_057442523.1;LotjaGi1g1v0142400.2;LotjaGi1g1v0142400.1	3;3;3;2;2;2;2;2;1;1	3;3;3;2;2;2;2;2;1;1	3;3;3;2;2;2;2;2;1;1	LotjaGi1g1v0339500.2;XP_057424450.1 14-3-3-like protein [Lotus japonicus];LotjaGi1g1v0339500.1;LotjaGi1g1v0142400.4;LotjaGi1g1v0142400.3;XP_057442523.1 14-3-3-like protein [Lotus japonicus];LotjaGi1g1v0142400.2;LotjaGi1g1v0142400.1	10	3	3	3	0	2	0	0	2	0	0	2	0	0	2	0	0	2	0	0	2	0	45557	45557	45557	23894	210	210;260;260;213;247;259;259;259;264;264	0	16976	0	45337	0	0	45488	0	112200000	0	55562000	0	0	56634000	0	13
XP_057436198.1;LotjaGi1g1v0520000.2;LotjaGi1g1v0520000.1;XP_057422801.1;LotjaGi5g1v0073200.2;LotjaGi5g1v0073200.1	XP_057436198.1;LotjaGi1g1v0520000.2;LotjaGi1g1v0520000.1;XP_057422801.1;LotjaGi5g1v0073200.2;LotjaGi5g1v0073200.1	5;5;5;5;5;5	5;5;5;5;5;5	4;4;4;4;4;4	XP_057436198.1 60S ribosomal protein L4 [Lotus japonicus];LotjaGi1g1v0520000.2;LotjaGi1g1v0520000.1;XP_057422801.1 60S ribosomal protein L4-like [Lotus japonicus];LotjaGi5g1v0073200.2;LotjaGi5g1v0073200.1	6	5	5	4	0	4	0	0	4	0	0	4	0	0	4	0	0	4	0	0	3	0	17	17	45425	44774	406	406;406;406;428;428;428	0	80549	0	45425	0	0	45304	0	273120000	0	81472000	0	0	191650000	0	20
XP_057437519.1	XP_057437519.1	1	1	1	XP_057437519.1 berberine bridge enzyme-like 8 [Lotus japonicus]	1	1	1	1	0	1	0	0	0	0	0	1	0	0	0	0	0	1	0	0	0	0	45506	45506	45506	60411	539	539	0.006135	0.26529	0	45506	0	0	0	0	55674000	0	55674000	0	0	0	0	24
LotjaGi6g1v0065000_LC.2;LotjaGi6g1v0065000_LC.1;XP_057432165.1;LotjaGiC1v0002600.1	LotjaGi6g1v0065000_LC.2;LotjaGi6g1v0065000_LC.1;XP_057432165.1;LotjaGiC1v0002600.1	1;1;1;1	1;1;1;1	1;1;1;1	LotjaGi6g1v0065000_LC.2;LotjaGi6g1v0065000_LC.1;XP_057432165.1 photosystem II CP43 reaction center protein [Lotus japonicus];LotjaGiC1v0002600.1	4	1	1	1	0	1	0	0	1	0	0	1	0	0	1	0	0	1	0	0	1	0	45386	45386	45386	34746	317	317;317;390;461	0	74632	0	45386	0	0	45386	0	25347000	0	15495000	0	0	9852300	0	11
XP_057421825.1;LotjaGi4g1v0433300.1	XP_057421825.1;LotjaGi4g1v0433300.1	1;1	1;1	1;1	XP_057421825.1 high mobility group B protein 6-like [Lotus japonicus];LotjaGi4g1v0433300.1	2	1	1	1	0	1	0	0	0	0	0	1	0	0	0	0	0	1	0	0	0	0	3	3	3	55054	468	468;468	1	-2	0	3	0	0	0	0	68833000	0	68833000	0	0	0	0	30
CON__P02533;CON__P08779;CON__Q6IFX2;CON__Q04695;CON__P19012	CON__P02533;CON__P08779	5;4;2;1;1	4;3;2;1;1	3;2;1;1;0	;	5	5	4	3	0	2	0	0	4	0	0	2	0	0	3	0	0	2	0	0	2	0	45457	45514	45359	51621	472	472;473;452;432;456	0	67249	0	45296	0	0	45485	0	101270000	0	40135000	0	0	61135000	0	29
XP_057440882.1;LotjaGi1g1v0007500.2;LotjaGi1g1v0007500.1	XP_057440882.1;LotjaGi1g1v0007500.2;LotjaGi1g1v0007500.1	1;1;1	1;1;1	1;1;1	XP_057440882.1 60S ribosomal protein L13-1 [Lotus japonicus];LotjaGi1g1v0007500.2;LotjaGi1g1v0007500.1	3	1	1	1	0	1	0	0	0	0	0	1	0	0	0	0	0	1	0	0	0	0	45356	45356	45356	24041	207	207;207;207	0	11411	0	45356	0	0	0	0	21441000	0	21441000	0	0	0	0	10
LotjaGi5g1v0277100.1;LotjaGi5g1v0277100.3;XP_057424004.1;LotjaGi5g1v0277100.2;XP_057448633.1;LotjaGi1g1v0614400.1;LotjaGi2g1v0077000.5;XP_057445779.1;XP_057445780.1;LotjaGi2g1v0101200.1;LotjaGi2g1v0101200.2;LotjaGi1g1v0614400.2;LotjaGi1g1v0614400.3;LotjaGi2g1v0077000.1;LotjaGi2g1v0077000.2;XP_057445589.1;XP_057437397.1;LotjaGi2g1v0077000.3;LotjaGi2g1v0077000.6;LotjaGi2g1v0101200.4;A0A2I1GET4	LotjaGi5g1v0277100.1;LotjaGi5g1v0277100.3;XP_057424004.1;LotjaGi5g1v0277100.2;XP_057448633.1;LotjaGi1g1v0614400.1;LotjaGi2g1v0077000.5;XP_057445779.1;XP_057445780.1;LotjaGi2g1v0101200.1;LotjaGi2g1v0101200.2;LotjaGi1g1v0614400.2;LotjaGi1g1v0614400.3;LotjaGi2g1v0077000.1;LotjaGi2g1v0077000.2;XP_057445589.1;XP_057437397.1;LotjaGi2g1v0077000.3;LotjaGi2g1v0077000.6;LotjaGi2g1v0101200.4;A0A2I1GET4	2;2;2;2;1;1;1;1;1;1;1;1;1;1;1;1;1;1;1;1;1	2;2;2;2;1;1;1;1;1;1;1;1;1;1;1;1;1;1;1;1;1	2;2;2;2;1;1;1;1;1;1;1;1;1;1;1;1;1;1;1;1;1	LotjaGi5g1v0277100.1;LotjaGi5g1v0277100.3;XP_057424004.1 elongation factor 1-alpha [Lotus japonicus];LotjaGi5g1v0277100.2;XP_057448633.1 elongation factor 1-alpha-like [Lotus japonicus];LotjaGi1g1v0614400.1;LotjaGi2g1v0077000.5;XP_057445779.1 elongation fa	21	2	2	2	0	2	0	0	1	0	0	2	0	0	1	0	0	2	0	0	1	0	45541	45541	45541	49317	447	447;447;447;370;352;447;449;448;448;448;448;447;447;447;447;447;447;421;372;371;459	0	13.89	0	45541	0	0	45416	0	94539000	0	70173000	0	0	24366000	0	25
LotjaGi6g1v0340100.2;XP_057433321.1;LotjaGi6g1v0340100.1	LotjaGi6g1v0340100.2;XP_057433321.1;LotjaGi6g1v0340100.1	1;1;1	1;1;1	1;1;1	LotjaGi6g1v0340100.2;XP_057433321.1 lysine-specific demethylase JMJ28 [Lotus japonicus];LotjaGi6g1v0340100.1	3	1	1	1	0	0	0	0	1	0	0	0	0	0	1	0	0	0	0	0	1	0	45445	45445	45445	84473	738	738;974;974	0	0.64889	0	0	0	0	45445	0	91393000	0	0	0	0	91393000	0	45
XP_057458508.1;LotjaGi3g1v0130900.1	XP_057458508.1;LotjaGi3g1v0130900.1	1;1	1;1	1;1	XP_057458508.1 40S ribosomal protein SA-like [Lotus japonicus];LotjaGi3g1v0130900.1	2	1	1	1	0	1	0	0	1	0	0	1	0	0	1	0	0	1	0	0	1	0	45509	45509	45509	34281	311	311;311	0	0.85871	0	45509	0	0	45509	0	26182000	0	13435000	0	0	12747000	0	13
XP_057425099.1;LotjaGi5g1v0337500.1	XP_057425099.1;LotjaGi5g1v0337500.1	2;2	2;2	2;2	XP_057425099.1 glycosyltransferase BC10-like [Lotus japonicus];LotjaGi5g1v0337500.1	2	2	2	2	0	0	0	0	2	0	0	0	0	0	2	0	0	0	0	0	2	0	45331	45331	45331	48088	414	414;414	0	57336	0	0	0	0	45331	0	61511000	0	0	0	0	61511000	0	23
A0A2I1GGP3	A0A2I1GGP3	1	1	1	tr|A0A2I1GGP3|A0A2I1GGP3_9GLOM 40S ribosomal protein S8 OS=Rhizophagus irregularis OX=588596 GN=CHRIB12_LOCUS15294 PE=3 SV=1	1	1	1	1	0	0	0	0	1	0	0	0	0	0	1	0	0	0	0	0	1	0	45511	45511	45511	23498	205	205	0	0.84547	0	0	0	0	45511	0	17255000	0	0	0	0	17255000	0	9
LotjaGiC1v0004200.1	LotjaGiC1v0004200.1	1	1	1	LotjaGiC1v0004200.1	1	1	1	1	0	1	0	0	1	0	0	1	0	0	1	0	0	1	0	0	1	0	45355	45355	45355	55.78	510	510	0	35468	0	45355	0	0	45355	0	43094000	0	24204000	0	0	18890000	0	23
XP_057439111.1;XP_057439110.1;LotjaGi1g1v0753000.1	XP_057439111.1;XP_057439110.1;LotjaGi1g1v0753000.1	1;1;1	1;1;1	1;1;1	XP_057439111.1 uncharacterized protein LOC130730971 isoform X2 [Lotus japonicus];XP_057439110.1 uncharacterized protein LOC130730971 isoform X1 [Lotus japonicus];LotjaGi1g1v0753000.1	3	1	1	1	0	1	0	0	0	0	0	1	0	0	0	0	0	1	0	0	0	0	2	2	2	126.19	1179	1179;1328;1328	0.0070922	0.43149	0	2	0	0	0	0	94409000	0	94409000	0	0	0	0	52
CON__P35908v2	CON__P35908v2	18	1	1		1	18	1	1	0	13	0	0	15	1	0	1	0	0	0	0	0	1	0	0	0	0	42.3	45477	45477	65432	639	639	0	11669	0	36.9	0	0	34.7	45385	72088000	0	72088000	0	0	0	0	40
LotjaGi1g1v0316000.2;LotjaGi1g1v0316000.3;LotjaGi1g1v0316000.1;XP_057417934.1;XP_057416313.1;LotjaGi4g1v0407100.3;LotjaGi1g1v0316000.5;LotjaGi1g1v0316000.6;LotjaGi4g1v0407100.1;LotjaGi4g1v0407100.2;LotjaGi1g1v0316000.4;LotjaGi4g1v0407100.4;LotjaGi4g1v0407100.5;LotjaGi2g1v0236800.3;XP_057447370.1;LotjaGi2g1v0236800.6;LotjaGi2g1v0236800.4;LotjaGi2g1v0236800.1;LotjaGi2g1v0236800.2;LotjaGi2g1v0236800…	LotjaGi1g1v0316000.2;LotjaGi1g1v0316000.3;LotjaGi1g1v0316000.1;XP_057417934.1;XP_057416313.1;LotjaGi4g1v0407100.3;LotjaGi1g1v0316000.5;LotjaGi1g1v0316000.6;LotjaGi4g1v0407100.1;LotjaGi4g1v0407100.2;LotjaGi1g1v0316000.4;LotjaGi4g1v0407100.4;LotjaGi4g1v0407100.5;LotjaGi2g1v0236800.3;XP_057447370.1;LotjaGi2g1v0236800.6;LotjaGi2g1v0236800.4;LotjaGi2g1v0236800.1;LotjaGi2g1v0236800.2;LotjaGi2g1v0236800…	4;4;4;4;4;4;4;4;4;4;4;4;4;3;3;3;3;3;3;3	1;1;1;1;1;1;1;1;1;1;1;1;1;0;0;0;0;0;0;0	1;1;1;1;1;1;1;1;1;1;1;1;1;0;0;0;0;0;0;0	LotjaGi1g1v0316000.2;LotjaGi1g1v0316000.3;LotjaGi1g1v0316000.1;XP_057417934.1 actin-7-like [Lotus japonicus];XP_057416313.1 actin-7 [Lotus japonicus];LotjaGi4g1v0407100.3;LotjaGi1g1v0316000.5;LotjaGi1g1v0316000.6;LotjaGi4g1v0407100.1;LotjaGi4g1v0407100.2;L	20	4	1	1	0	3	0	0	2	0	0	1	0	0	0	0	0	1	0	0	0	0	16	45476	45476	42228	381	381;377;377;377;377;377;360;377;377;377;361;361;360;362;377;377;361;377;377;360	0	11034	0	45395	0	0	45358	0	35225000	0	35225000	0	0	0	0	20
A0A2I1G7G2	A0A2I1G7G2	2	2	2	tr|A0A2I1G7G2|A0A2I1G7G2_9GLOM non-chaperonin molecular chaperone ATPase OS=Rhizophagus irregularis OX=588596 GN=RhiirA4_456375 PE=3 SV=1	1	2	2	2	0	0	0	0	2	0	0	0	0	0	2	0	0	0	0	0	2	0	45509	45509	45509	68367	618	618	0	89108	0	0	0	0	45509	0	57908000	0	0	0	0	57908000	0	33
A0A2I1HBL6	A0A2I1HBL6	2	2	2	tr|A0A2I1HBL6|A0A2I1HBL6_9GLOM Small ribosomal subunit protein eS1 OS=Rhizophagus irregularis OX=588596 GN=RPS1 PE=3 SV=1	1	2	2	2	0	0	0	0	2	0	0	0	0	0	2	0	0	0	0	0	2	0	45456	45456	45456	29468	257	257	0	30634	0	0	0	0	45456	0	77190000	0	0	0	0	77190000	0	17
LotjaGi2g1v0183100.3;LotjaGi2g1v0183100.2;LotjaGi2g1v0183100.5;LotjaGi2g1v0183100.4;XP_057446722.1;LotjaGi2g1v0183100.6;LotjaGi2g1v0183100.1	LotjaGi2g1v0183100.3;LotjaGi2g1v0183100.2;LotjaGi2g1v0183100.5;LotjaGi2g1v0183100.4;XP_057446722.1;LotjaGi2g1v0183100.6;LotjaGi2g1v0183100.1	5;5;5;5;5;5;5	5;5;5;5;5;5;5	5;5;5;5;5;5;5	LotjaGi2g1v0183100.3;LotjaGi2g1v0183100.2;LotjaGi2g1v0183100.5;LotjaGi2g1v0183100.4;XP_057446722.1 protein argonaute 1-like [Lotus japonicus];LotjaGi2g1v0183100.6;LotjaGi2g1v0183100.1	7	5	5	5	0	5	0	0	3	0	0	5	0	0	3	0	0	5	0	0	3	0	45481	45481	45481	115.93	1055	1055;1058;1059;1059;1076;1076;1145	0	147.98	0	45481	0	0	45478	0	577760000	0	330000000	0	0	247760000	0	52
XP_057448985.1;XP_057423161.1;LotjaGi5g1v0078100.4;LotjaGi5g1v0078100.2;LotjaGi2g1v0359600.4;LotjaGi2g1v0359600.3;LotjaGi2g1v0359600.1;LotjaGi5g1v0078100.1	XP_057448985.1;XP_057423161.1;LotjaGi5g1v0078100.4;LotjaGi5g1v0078100.2;LotjaGi2g1v0359600.4;LotjaGi2g1v0359600.3;LotjaGi2g1v0359600.1;LotjaGi5g1v0078100.1	1;1;1;1;1;1;1;1	1;1;1;1;1;1;1;1	1;1;1;1;1;1;1;1	XP_057448985.1 60S ribosomal protein L12 [Lotus japonicus];XP_057423161.1 60S ribosomal protein L12 [Lotus japonicus];LotjaGi5g1v0078100.4;LotjaGi5g1v0078100.2;LotjaGi2g1v0359600.4;LotjaGi2g1v0359600.3;LotjaGi2g1v0359600.1;LotjaGi5g1v0078100.1	8	1	1	1	0	0	0	0	1	0	0	0	0	0	1	0	0	0	0	0	1	0	9	9	9	17807	166	166;166;166;166;166;166;166;171	0	0.57313	0	0	0	0	9	0	15392000	0	0	0	0	15392000	0	9
XP_057447273.1;LotjaGi2g1v0228400.1	XP_057447273.1;LotjaGi2g1v0228400.1	1;1	1;1	1;1	XP_057447273.1 zinc finger CCCH domain-containing protein 20-like [Lotus japonicus];LotjaGi2g1v0228400.1	2	1	1	1	0	1	0	0	0	0	0	1	0	0	0	0	0	1	0	0	0	0	45450	45450	45450	42118	381	381;381	0	22802	0	45450	0	0	0	0	27354000	0	27354000	0	0	0	0	16
XP_057430847.1;LotjaGi6g1v0008800.1;XP_057436657.1;LotjaGi1g1v0556400.1;XP_057453562.1;LotjaGi3g1v0314100.1	XP_057430847.1;LotjaGi6g1v0008800.1;XP_057436657.1;LotjaGi1g1v0556400.1;XP_057453562.1;LotjaGi3g1v0314100.1	1;1;1;1;1;1	1;1;1;1;1;1	1;1;1;1;1;1	XP_057430847.1 40S ribosomal protein S3-3-like [Lotus japonicus];LotjaGi6g1v0008800.1;XP_057436657.1 40S ribosomal protein S3-3-like [Lotus japonicus];LotjaGi1g1v0556400.1;XP_057453562.1 40S ribosomal protein S3-3 [Lotus japonicus];LotjaGi3g1v0314100.1	6	1	1	1	0	0	0	0	1	0	0	0	0	0	1	0	0	0	0	0	1	0	45448	45448	45448	26175	234	234;234;235;235;237;237	0	0.8781	0	0	0	0	45448	0	28914000	0	0	0	0	28914000	0	17
LotjaGi1g1v0445300.2;LotjaGi1g1v0074400.3;LotjaGi1g1v0445300.3;LotjaGi1g1v0074400.2;XP_057441764.1;XP_057435277.1;LotjaGi1g1v0445300.1;LotjaGi1g1v0074400.1	LotjaGi1g1v0445300.2;LotjaGi1g1v0074400.3;LotjaGi1g1v0445300.3;LotjaGi1g1v0074400.2;XP_057441764.1;XP_057435277.1;LotjaGi1g1v0445300.1;LotjaGi1g1v0074400.1	1;1;1;1;1;1;1;1	1;1;1;1;1;1;1;1	1;1;1;1;1;1;1;1	LotjaGi1g1v0445300.2;LotjaGi1g1v0074400.3;LotjaGi1g1v0445300.3;LotjaGi1g1v0074400.2;XP_057441764.1 40S ribosomal protein S4-1 [Lotus japonicus];XP_057435277.1 40S ribosomal protein S4-3 [Lotus japonicus];LotjaGi1g1v0445300.1;LotjaGi1g1v0074400.1	8	1	1	1	0	0	0	0	1	0	0	0	0	0	1	0	0	0	0	0	1	0	45480	45480	45480	27795	246	246;246;248;248;264;264;264;264	0.0061728	0.26698	0	0	0	0	45480	0	25943000	0	0	0	0	25943000	0	16
XP_057433418.1;LotjaGi1g1v0377000.1	XP_057433418.1;LotjaGi1g1v0377000.1	2;2	2;2	2;2	XP_057433418.1 seed lectin-like [Lotus japonicus];LotjaGi1g1v0377000.1	2	2	2	2	0	2	0	0	0	0	0	2	0	0	0	0	0	2	0	0	0	0	45424	45424	45424	29.45	272	272;272	0	98438	0	45424	0	0	0	0	214570000	0	214570000	0	0	0	0	10
CON__Q8N1N4-2;CON__Q7RTT2	CON__Q8N1N4-2;CON__Q7RTT2	2;2	2;2	2;2	;	2	2	2	2	0	2	0	0	2	0	0	2	0	0	2	0	0	2	0	0	2	0	45508	45508	45508	56964	521	521;521	0	72447	0	45508	0	0	45508	0	45829000	0	19333000	0	0	26496000	0	29
XP_057433355.1;LotjaGi1g1v0376900.1	XP_057433355.1;LotjaGi1g1v0376900.1	1;1	1;1	1;1	XP_057433355.1 seed lectin-like [Lotus japonicus];LotjaGi1g1v0376900.1	2	1	1	1	0	1	0	0	0	0	0	1	0	0	0	0	0	1	0	0	0	0	45540	45540	45540	31544	289	289;289	0	0.76888	0	45540	0	0	0	0	20457000	0	20457000	0	0	0	0	13
XP_057416469.1;LotjaGi4g1v0425600.3;LotjaGi4g1v0425600.1;LotjaGi4g1v0425600.2	XP_057416469.1;LotjaGi4g1v0425600.3;LotjaGi4g1v0425600.1;LotjaGi4g1v0425600.2	4;4;4;4	1;1;1;1	1;1;1;1	XP_057416469.1 tubulin beta-1 chain [Lotus japonicus];LotjaGi4g1v0425600.3;LotjaGi4g1v0425600.1;LotjaGi4g1v0425600.2	4	4	1	1	0	3	0	0	2	0	0	0	0	0	1	0	0	0	0	0	1	0	45544	45385	45385	50062	445	445;445;445;447	0	0.68095	0	45418	0	0	45448	0	27997000	0	0	0	0	27997000	0	18
XP_057426939.1;LotjaGi5g1v0311300.1	XP_057426939.1;LotjaGi5g1v0311300.1	1;1	1;1	1;1	XP_057426939.1 40S ribosomal protein S3a-like [Lotus japonicus];LotjaGi5g1v0311300.1	2	1	1	1	0	1	0	0	0	0	0	1	0	0	0	0	0	1	0	0	0	0	45358	45358	45358	29743	261	261;261	0	11243	0	45358	0	0	0	0	22701000	0	22701000	0	0	0	0	15
A0A2I1GKZ5	A0A2I1GKZ5	1	1	1	tr|A0A2I1GKZ5|A0A2I1GKZ5_9GLOM Poly(A) polymerase OS=Rhizophagus irregularis OX=588596 GN=RhiirA1_426716 PE=3 SV=1	1	1	1	1	0	0	0	0	1	0	0	0	0	0	1	0	0	0	0	0	1	0	45540	45540	45540	69235	609	609	0	14102	0	0	0	0	45540	0	51127000	0	0	0	0	51127000	0	34
XP_057456956.1;LotjaGi3g1v0549700.1	XP_057456956.1;LotjaGi3g1v0549700.1	1;1	1;1	1;1	XP_057456956.1 protein DUF642 L-GALACTONO-1,4-LACTONE-RESPONSIVE GENE 2-like [Lotus japonicus];LotjaGi3g1v0549700.1	2	1	1	1	0	1	0	0	0	0	0	1	0	0	0	0	0	1	0	0	0	0	45539	45539	45539	40352	367	367;367	0.0056818	0.19691	0	45539	0	0	0	0	23001000	0	23001000	0	0	0	0	16
A0A2I1DXF3	A0A2I1DXF3	5	4	4	tr|A0A2I1DXF3|A0A2I1DXF3_9GLOM Heat shock protein 70 OS=Rhizophagus irregularis OX=588596 GN=CHRIB12_LOCUS5271 PE=3 SV=1	1	5	4	4	0	2	0	0	4	0	0	1	0	0	3	0	0	1	0	0	3	0	45363	45453	45453	73883	677	677	0	20244	0	45477	0	0	45331	0	141840000	0	16090000	0	0	125750000	0	35
XP_057431959.1;LotjaGi6g1v0155000.1	XP_057431959.1;LotjaGi6g1v0155000.1	1;1	1;1	1;1	XP_057431959.1 aspartyl protease family protein At5g10770-like [Lotus japonicus];LotjaGi6g1v0155000.1	2	1	1	1	0	1	0	0	1	0	0	1	0	0	1	0	0	1	0	0	1	0	45386	45386	45386	50968	479	479;479	0.0065359	0.33015	0	45386	0	0	45386	0	30389000	0	18221000	0	0	12168000	0	23
CON__P13647	CON__P13647	8	6	1		1	8	6	1	0	3	0	0	7	0	0	3	0	0	5	0	0	0	0	0	1	0	45335	45393	45446	62378	590	590	0	123.43	0	45387	0	0	45423	0	715840000	0	193530000	0	0	522300000	0	31
A0A2I1FW13	A0A2I1FW13	5	5	5	tr|A0A2I1FW13|A0A2I1FW13_9GLOM UDP-glucuronate decarboxylase OS=Rhizophagus irregularis OX=588596 GN=RhiirA4_433546 PE=3 SV=1	1	5	5	5	0	0	0	0	5	0	0	0	0	0	5	0	0	0	0	0	5	0	45494	45494	45494	46975	414	414	0	100.08	0	0	0	0	45494	0	242690000	0	0	0	0	242690000	0	26
XP_057429806.1	XP_057429806.1	1	1	1	XP_057429806.1 plasma membrane-associated cation-binding protein 1-like [Lotus japonicus]	1	1	1	1	0	1	0	0	1	0	0	1	0	0	1	0	0	1	0	0	1	0	45509	45509	45509	24908	223	223	0.0066225	0.36306	0	45509	0	0	45509	0	17958000	0	9265000	0	0	8693500	0	15
LotjaGi1g1v0755600.2;LotjaGi1g1v0755600.4;LotjaGi1g1v0755600.3;XP_057439164.1;LotjaGi1g1v0755600.5;LotjaGi1g1v0755600.1;LotjaGi4g1v0312800.2;LotjaGi4g1v0312800.4;LotjaGi4g1v0312800.6;LotjaGi4g1v0312800.7;XP_057417765.1;LotjaGi4g1v0312800.8;LotjaGi4g1v0312800.9;LotjaGi6g1v0216300.2;LotjaGi6g1v0216300.1;LotjaGi6g1v0216300.6;LotjaGi4g1v0312800.1;LotjaGi1g1v0688300.1;LotjaGi6g1v0216300.5;LotjaGi6g1v0…	LotjaGi1g1v0755600.2;LotjaGi1g1v0755600.4;LotjaGi1g1v0755600.3;XP_057439164.1;LotjaGi1g1v0755600.5;LotjaGi1g1v0755600.1;LotjaGi4g1v0312800.2;LotjaGi4g1v0312800.4;LotjaGi4g1v0312800.6;LotjaGi4g1v0312800.7;XP_057417765.1;LotjaGi4g1v0312800.8;LotjaGi4g1v0312800.9;LotjaGi6g1v0216300.2;LotjaGi6g1v0216300.1;LotjaGi6g1v0216300.6;LotjaGi4g1v0312800.1;LotjaGi1g1v0688300.1;LotjaGi6g1v0216300.5;LotjaGi6g1v0…	3;3;3;3;3;3;2;2;2;2;2;2;2;2;2;2;2;2;2;2;2;2;2;2;2;2;2;2;2;2;2;2;2;2;2;2;2;2;2;2	3;3;3;3;3;3;2;2;2;2;2;2;2;2;2;2;2;2;2;2;2;2;2;2;2;2;2;2;2;2;2;2;2;2;2;2;2;2;2;2	3;3;3;3;3;3;2;2;2;2;2;2;2;2;2;2;2;2;2;2;2;2;2;2;2;2;2;2;2;2;2;2;2;2;2;2;2;2;2;2	LotjaGi1g1v0755600.2;LotjaGi1g1v0755600.4;LotjaGi1g1v0755600.3;XP_057439164.1 S-adenosylmethionine synthase [Lotus japonicus];LotjaGi1g1v0755600.5;LotjaGi1g1v0755600.1;LotjaGi4g1v0312800.2;LotjaGi4g1v0312800.4;LotjaGi4g1v0312800.6;LotjaGi4g1v0312800.7;XP_0	40	3	3	3	0	3	0	0	2	0	0	3	0	0	2	0	0	3	0	0	2	0	45390	45390	45390	43068	393	393;343;393;393;393;393;393;393;417;417;393;393;393;394;394;394;393;474;394;394;415;394;340;394;362;365;340;340;340;340;362;390;340;390;390;390;390;393;393;474	0	73634	0	45390	0	0	45295	0	270000000	0	160670000	0	0	109330000	0	20
XP_057424227.1;XP_057424226.1;XP_057424159.1;LotjaGi5g1v0289400.9;LotjaGi5g1v0289400.7;LotjaGi5g1v0289400.6;LotjaGi5g1v0289400.5;LotjaGi5g1v0289400.4;LotjaGi5g1v0289400.3;LotjaGi5g1v0289400.2;LotjaGi5g1v0289400.1;LotjaGi5g1v0289400.8	XP_057424227.1;XP_057424226.1;XP_057424159.1;LotjaGi5g1v0289400.9;LotjaGi5g1v0289400.7;LotjaGi5g1v0289400.6;LotjaGi5g1v0289400.5;LotjaGi5g1v0289400.4;LotjaGi5g1v0289400.3;LotjaGi5g1v0289400.2;LotjaGi5g1v0289400.1;LotjaGi5g1v0289400.8	1;1;1;1;1;1;1;1;1;1;1;1	1;1;1;1;1;1;1;1;1;1;1;1	1;1;1;1;1;1;1;1;1;1;1;1	XP_057424227.1 60S ribosomal protein L3-like [Lotus japonicus];XP_057424226.1 60S ribosomal protein L3-like [Lotus japonicus];XP_057424159.1 60S ribosomal protein L3-1 [Lotus japonicus];LotjaGi5g1v0289400.9;LotjaGi5g1v0289400.7;LotjaGi5g1v0289400.6;LotjaGi	12	1	1	1	0	1	0	0	0	0	0	1	0	0	0	0	0	1	0	0	0	0	45387	45387	45387	44401	389	389;389;389;389;389;389;389;389;389;389;389;394	0	11648	0	45387	0	0	0	0	25728000	0	25728000	0	0	0	0	23
LotjaGi4g1v0437900.4;LotjaGi4g1v0437900.5;LotjaGi4g1v0437900.3;LotjaGi4g1v0437900.2;XP_057416009.1;LotjaGi4g1v0437900.1	LotjaGi4g1v0437900.4;LotjaGi4g1v0437900.5;LotjaGi4g1v0437900.3;LotjaGi4g1v0437900.2;XP_057416009.1;LotjaGi4g1v0437900.1	5;5;5;5;5;5	4;4;4;4;4;4	4;4;4;4;4;4	LotjaGi4g1v0437900.4;LotjaGi4g1v0437900.5;LotjaGi4g1v0437900.3;LotjaGi4g1v0437900.2;XP_057416009.1 luminal-binding protein 5 [Lotus japonicus];LotjaGi4g1v0437900.1	6	5	4	4	0	4	0	0	5	0	0	3	0	0	4	0	0	3	0	0	4	0	45489	45364	45364	54.7	497	497;552;552;552;669;669	0	46173	0	45423	0	0	45489	0	442430000	0	179650000	0	0	262780000	0	21
LotjaGi3g1v0445800.2;LotjaGi3g1v0445800.3;XP_057455522.1;LotjaGi3g1v0445800.5;LotjaGi3g1v0445800.4;LotjaGi3g1v0445800.1	LotjaGi3g1v0445800.2;LotjaGi3g1v0445800.3;XP_057455522.1;LotjaGi3g1v0445800.5;LotjaGi3g1v0445800.4;LotjaGi3g1v0445800.1	4;4;4;4;4;4	3;3;3;3;3;3	3;3;3;3;3;3	LotjaGi3g1v0445800.2;LotjaGi3g1v0445800.3;XP_057455522.1 ADP,ATP carrier protein 1, mitochondrial-like [Lotus japonicus];LotjaGi3g1v0445800.5;LotjaGi3g1v0445800.4;LotjaGi3g1v0445800.1	6	4	3	3	0	3	0	0	3	0	0	3	0	0	2	0	0	3	0	0	2	0	45515	45542	45542	38029	355	355;363;368;368;368;368	0	41999	0	45542	0	0	45515	0	197940000	0	114600000	0	0	83343000	0	22
A0A2I1FU35	A0A2I1FU35	1	1	1	tr|A0A2I1FU35|A0A2I1FU35_9GLOM GDP-mannose 4,6-dehydratase OS=Rhizophagus irregularis OX=588596 GN=RhiirA4_391185 PE=3 SV=1	1	1	1	1	0	0	0	0	1	0	0	0	0	0	1	0	0	0	0	0	1	0	45540	45540	45540	42039	370	370	0	0.65041	0	0	0	0	45540	0	20962000	0	0	0	0	20962000	0	20
A0A2I1GBH2	A0A2I1GBH2	1	1	1	tr|A0A2I1GBH2|A0A2I1GBH2_9GLOM Acetyl-CoA carboxylase OS=Rhizophagus irregularis OX=588596 GN=RhiirA4_541476 PE=4 SV=1	1	1	1	1	0	0	0	0	1	0	0	0	0	0	1	0	0	0	0	0	1	0	45292	45292	45292	257.25	2259	2259	0.0057803	0.20666	0	0	0	0	45292	0	134620000	0	0	0	0	134620000	0	131
XP_057453946.1;LotjaGi3g1v0337800.1	XP_057453946.1;LotjaGi3g1v0337800.1	1;1	1;1	1;1	XP_057453946.1 uncharacterized protein LOC130745613 [Lotus japonicus];LotjaGi3g1v0337800.1	2	1	1	1	0	1	0	0	0	0	0	1	0	0	0	0	0	1	0	0	0	0	45541	45541	45541	38667	350	350;350	0.0060606	0.26118	0	45541	0	0	0	0	16203000	0	16203000	0	0	0	0	16
A0A2I1G362	A0A2I1G362	3	3	3	tr|A0A2I1G362|A0A2I1G362_9GLOM Uncharacterized protein OS=Rhizophagus irregularis OX=588596 GN=RhiirA4_33260 PE=4 SV=1	1	3	3	3	0	0	0	0	3	0	0	0	0	0	3	0	0	0	0	0	3	0	45476	45476	45476	117.63	1083	1083	0	40658	0	0	0	0	45476	0	47842000	0	0	0	0	47842000	0	48
A0A2I1G9S5	A0A2I1G9S5	1	1	1	tr|A0A2I1G9S5|A0A2I1G9S5_9GLOM BTB domain-containing protein OS=Rhizophagus irregularis OX=588596 GN=RhiirA4_316945 PE=4 SV=1	1	1	1	1	0	0	0	0	1	0	0	0	0	0	1	0	0	0	0	0	1	0	45450	45450	45450	32873	288	288	0	19196	0	0	0	0	45450	0	16920000	0	0	0	0	16920000	0	17
LotjaGi1g1v0637100.5;LotjaGi1g1v0637100.2;LotjaGi1g1v0637100.3;LotjaGi1g1v0637100.4;XP_057437643.1;LotjaGi1g1v0637100.1	LotjaGi1g1v0637100.5;LotjaGi1g1v0637100.2;LotjaGi1g1v0637100.3;LotjaGi1g1v0637100.4;XP_057437643.1;LotjaGi1g1v0637100.1	2;2;2;2;2;2	2;2;2;2;2;2	2;2;2;2;2;2	LotjaGi1g1v0637100.5;LotjaGi1g1v0637100.2;LotjaGi1g1v0637100.3;LotjaGi1g1v0637100.4;XP_057437643.1 glyceraldehyde-3-phosphate dehydrogenase A, chloroplastic [Lotus japonicus];LotjaGi1g1v0637100.1	6	2	2	2	0	2	0	0	0	0	0	2	0	0	0	0	0	2	0	0	0	0	45466	45466	45466	17.51	161	161;161;345;362;401;401	0	0.78081	0	45466	0	0	0	0	10817000	0	10817000	0	0	0	0	11
A0A2I1GBJ2	A0A2I1GBJ2	1	1	1	tr|A0A2I1GBJ2|A0A2I1GBJ2_9GLOM 40S ribosomal protein S7 OS=Rhizophagus irregularis OX=588596 GN=RhiirA4_399380 PE=3 SV=1	1	1	1	1	0	0	0	0	1	0	0	0	0	0	1	0	0	0	0	0	1	0	45357	45357	45357	21989	190	190	0	0.72833	0	0	0	0	45357	0	8038200	0	0	0	0	8038200	0	9
XP_057454034.1;LotjaGi3g1v0345100.3;LotjaGi3g1v0345100.1	XP_057454034.1;LotjaGi3g1v0345100.3;LotjaGi3g1v0345100.1	1;1;1	1;1;1	1;1;1	XP_057454034.1 60S ribosomal protein L7-4 [Lotus japonicus];LotjaGi3g1v0345100.3;LotjaGi3g1v0345100.1	3	1	1	1	0	0	0	0	1	0	0	0	0	0	1	0	0	0	0	0	1	0	45451	45451	45451	28383	243	243;243;243	0	0.47398	0	0	0	0	45451	0	13230000	0	0	0	0	13230000	0	15
A0A2I1GSY7	A0A2I1GSY7	2	1	1	tr|A0A2I1GSY7|A0A2I1GSY7_9GLOM Large ribosomal subunit protein uL4 C-terminal domain-containing protein OS=Rhizophagus irregularis OX=588596 GN=RhiirA4_405795 PE=3 SV=1	1	2	1	1	0	0	0	0	2	0	0	0	0	0	1	0	0	0	0	0	1	0	45449	45537	45537	41953	378	378	0.00625	0.27631	0	0	0	0	45449	0	14928000	0	0	0	0	14928000	0	17
LotjaGi6g1v0364700.1	LotjaGi6g1v0364700.1	12	1	1	LotjaGi6g1v0364700.1	1	12	1	1	0	11	0	0	9	0	0	1	0	0	0	0	0	1	0	0	0	0	45553	45353	45353	61017	570	570	0.0058824	0.24933	0	45522	0	0	45522	0	22379000	0	22379000	0	0	0	0	26
XP_057455915.1;LotjaGi3g1v0472200.1	XP_057455915.1;LotjaGi3g1v0472200.1	1;1	1;1	1;1	XP_057455915.1 uncharacterized protein LOC130747098 [Lotus japonicus];LotjaGi3g1v0472200.1	2	1	1	1	0	1	0	0	0	0	0	1	0	0	0	0	0	1	0	0	0	0	45386	45386	45386	39476	360	360;360	0	0.81133	0	45386	0	0	0	0	15755000	0	15755000	0	0	0	0	19
XP_057451095.1;LotjaGi3g1v0489300.1	XP_057451095.1;LotjaGi3g1v0489300.1	1;1	1;1	1;1	XP_057451095.1 senescence-specific cysteine protease SAG39-like [Lotus japonicus];LotjaGi3g1v0489300.1	2	1	1	1	0	0	0	0	1	0	0	0	0	0	1	0	0	0	0	0	1	0	45295	45295	45295	37382	342	342;342	0.0068027	0.3847	0	0	0	0	45295	0	13448000	0	0	0	0	13448000	0	17
XP_057451244.1;LotjaGi3g1v0134100.3;LotjaGi3g1v0134100.2;LotjaGi3g1v0134100.1;XP_057451431.1;LotjaGi3g1v0134200.1	XP_057451244.1;LotjaGi3g1v0134100.3;LotjaGi3g1v0134100.2;LotjaGi3g1v0134100.1;XP_057451431.1;LotjaGi3g1v0134200.1	1;1;1;1;1;1	1;1;1;1;1;1	1;1;1;1;1;1	XP_057451244.1 phosphoglycerate kinase, cytosolic [Lotus japonicus];LotjaGi3g1v0134100.3;LotjaGi3g1v0134100.2;LotjaGi3g1v0134100.1;XP_057451431.1 phosphoglycerate kinase 3, cytosolic-like [Lotus japonicus];LotjaGi3g1v0134200.1	6	1	1	1	0	1	0	0	0	0	0	1	0	0	0	0	0	1	0	0	0	0	45416	45416	45416	42367	401	401;401;401;401;480;480	0	0.75187	0	45416	0	0	0	0	21256000	0	21256000	0	0	0	0	27
CON__Q2UVX4	CON__Q2UVX4	2	2	2		1	2	2	2	0	2	0	0	2	0	0	2	0	0	2	0	0	2	0	0	2	0	45475	45475	45475	187.37	1662	1662	0	45936	0	45475	0	0	45475	0	76645000	0	42210000	0	0	34435000	0	99
LotjaGi1g1v0538500.4;LotjaGi1g1v0538500.3;LotjaGi1g1v0538500.1;LotjaGi1g1v0538500.2;XP_057436409.1;LotjaGi1g1v0538900.2;LotjaGi1g1v0538900.3;LotjaGi1g1v0538900.4;XP_057436455.1;XP_057436399.1;LotjaGi1g1v0538300_LC.1;XP_057436400.1;LotjaGi2g1v0236000.1;LotjaGi1g1v0535800.1;XP_057447357.1;LotjaGi1g1v0540000.1;LotjaGi1g1v0530900.2;XP_057436337.1;XP_057436414.1;LotjaGi1g1v0539900.1;XP_057436402.1;XP_…	LotjaGi1g1v0538500.4;LotjaGi1g1v0538500.3;LotjaGi1g1v0538500.1;LotjaGi1g1v0538500.2;XP_057436409.1;LotjaGi1g1v0538900.2;LotjaGi1g1v0538900.3;LotjaGi1g1v0538900.4	8;8;8;8;8;7;7;7;3;3;3;3;2;2;2;1;1;1;1;1;1;1;1;1;1;1	1;1;1;1;1;0;0;0;1;1;1;1;0;1;0;0;0;0;0;0;0;0;0;0;0;0	1;1;1;1;1;0;0;0;1;1;1;1;0;1;0;0;0;0;0;0;0;0;0;0;0;0	LotjaGi1g1v0538500.4;LotjaGi1g1v0538500.3;LotjaGi1g1v0538500.1;LotjaGi1g1v0538500.2;XP_057436409.1 heat shock cognate 70 kDa protein 2-like [Lotus japonicus];LotjaGi1g1v0538900.2;LotjaGi1g1v0538900.3;LotjaGi1g1v0538900.4	26	8	1	1	0	7	0	0	5	0	0	1	0	0	0	0	0	1	0	0	0	0	45552	45294	45294	56905	519	519;560;649;626;649;558;558;558;1102;968;967;967;630;441;629;628;645;645;628;616;878;616;556;967;967;524	0	0.7864	0	45552	0	0	45546	0	23191000	0	23191000	0	0	0	0	30
LotjaGi3g1v0123300.3;LotjaGi3g1v0123300.4;LotjaGi3g1v0123300.6;LotjaGi3g1v0123300.2;XP_057451630.1;LotjaGi3g1v0123300.5;LotjaGi3g1v0123300.1	LotjaGi3g1v0123300.3;LotjaGi3g1v0123300.4;LotjaGi3g1v0123300.6;LotjaGi3g1v0123300.2;XP_057451630.1;LotjaGi3g1v0123300.5;LotjaGi3g1v0123300.1	4;4;4;4;4;4;4	4;4;4;4;4;4;4	3;3;3;3;3;3;3	LotjaGi3g1v0123300.3;LotjaGi3g1v0123300.4;LotjaGi3g1v0123300.6;LotjaGi3g1v0123300.2;XP_057451630.1 ADP,ATP carrier protein 1, mitochondrial [Lotus japonicus];LotjaGi3g1v0123300.5;LotjaGi3g1v0123300.1	7	4	4	3	0	2	0	0	3	0	0	2	0	0	3	0	0	2	0	0	2	0	45336	45336	45421	32011	295	295;331;367;372;389;389;389	0	95704	0	45421	0	0	45456	0	302540000	0	76559000	0	0	225990000	0	19
A0A2I1G0G5	A0A2I1G0G5	1	1	1	tr|A0A2I1G0G5|A0A2I1G0G5_9GLOM 60S ribosomal protein L3 OS=Rhizophagus irregularis OX=588596 GN=RhiirA4_433846 PE=3 SV=1	1	1	1	1	0	0	0	0	1	0	0	0	0	0	1	0	0	0	0	0	1	0	45295	45295	45295	44903	389	389	0	0.70899	0	0	0	0	45295	0	12993000	0	0	0	0	12993000	0	21
XP_057422117.1;LotjaGi4g1v0076600.3;LotjaGi4g1v0076600.2;LotjaGi4g1v0076600.1	XP_057422117.1;LotjaGi4g1v0076600.3;LotjaGi4g1v0076600.2;LotjaGi4g1v0076600.1	1;1;1;1	1;1;1;1	1;1;1;1	XP_057422117.1 40S ribosomal protein S16 [Lotus japonicus];LotjaGi4g1v0076600.3;LotjaGi4g1v0076600.2;LotjaGi4g1v0076600.1	4	1	1	1	0	1	0	0	0	0	0	1	0	0	0	0	0	1	0	0	0	0	45483	45483	45483	16081	140	140;140;140;140	0	0.61896	0	45483	0	0	0	0	5516200	0	5516200	0	0	0	0	9
A0A2I1DY96	A0A2I1DY96	1	1	1	tr|A0A2I1DY96|A0A2I1DY96_9GLOM 30S ribosomal protein S3, chloroplastic OS=Rhizophagus irregularis OX=588596 GN=CHRIB12_LOCUS10327 PE=3 SV=1	1	1	1	1	0	0	0	0	1	0	0	0	0	0	1	0	0	0	0	0	1	0	45296	45296	45296	28.55	254	254	0.0060241	0.26072	0	0	0	0	45296	0	9707700	0	0	0	0	9707700	0	17
XP_057455356.1;LotjaGi3g1v0434600.1	XP_057455356.1;LotjaGi3g1v0434600.1	1;1	1;1	1;1	XP_057455356.1 transketolase, chloroplastic [Lotus japonicus];LotjaGi3g1v0434600.1	2	1	1	1	0	1	0	0	0	0	0	1	0	0	0	0	0	1	0	0	0	0	2	2	2	79752	740	740;740	0.0066667	0.37117	0	2	0	0	0	0	18118000	0	18118000	0	0	0	0	33
XP_057457070.1;LotjaGi3g1v0556900.1	XP_057457070.1;LotjaGi3g1v0556900.1	1;1	1;1	1;1	XP_057457070.1 ran-binding protein M homolog [Lotus japonicus];LotjaGi3g1v0556900.1	2	1	1	1	0	1	0	0	0	0	0	1	0	0	0	0	0	1	0	0	0	0	45294	45294	45294	51653	456	456;456	0.0062112	0.26841	0	45294	0	0	0	0	12731000	0	12731000	0	0	0	0	24
A0A2I1GG43;A0A2I1H337;A0A2I1GL99;A0A2I1GYK3;LotjaGi1g1v0540600.1;LotjaGi1g1v0540200.1;XP_057436420.1;XP_057433367.1;LotjaGi6g1v0316600.1;A0A2I1GDK2;A0A2I1GYX4;XP_057436415.1;LotjaGi1g1v0540100.1;XP_057436413.1;XP_057432937.1;LotjaGi1g1v0375100.1	A0A2I1GG43	6;2;1;1;1;1;1;1;1;1;1;1;1;1;1;1	3;2;1;1;0;0;0;0;0;1;1;0;0;0;0;0	3;2;1;1;0;0;0;0;0;1;1;0;0;0;0;0	tr|A0A2I1GG43|A0A2I1GG43_9GLOM Hsp71-like protein OS=Rhizophagus irregularis OX=588596 GN=RhiirA4_401420 PE=3 SV=1	16	6	3	3	0	2	0	0	6	0	0	0	0	0	3	0	0	0	0	0	3	0	45545	45538	45538	72406	661	661;565;401;454;489;502;591;602;602;610;613;620;620;629;650;650	0	44193	0	5	0	0	45545	0	218580000	0	0	0	0	218580000	0	34
A0A2I1G1J7	A0A2I1G1J7	3	1	1	tr|A0A2I1G1J7|A0A2I1G1J7_9GLOM Actin/actin-like protein OS=Rhizophagus irregularis OX=588596 GN=CHRIB12_LOCUS5309 PE=3 SV=1	1	3	1	1	0	1	0	0	3	0	0	0	0	0	1	0	0	0	0	0	1	0	45363	45508	45508	41719	375	375	0	14338	0	45508	0	0	45363	0	9203600	0	0	0	0	9203600	0	20
LotjaGi5g1v0250500.1;LotjaGi5g1v0250500.3;XP_057422733.1;LotjaGi5g1v0250500.5;LotjaGi5g1v0250500.2	LotjaGi5g1v0250500.1;LotjaGi5g1v0250500.3;XP_057422733.1;LotjaGi5g1v0250500.5;LotjaGi5g1v0250500.2	1;1;1;1;1	1;1;1;1;1	1;1;1;1;1	LotjaGi5g1v0250500.1;LotjaGi5g1v0250500.3;XP_057422733.1 UDP-glucuronic acid decarboxylase 2-like [Lotus japonicus];LotjaGi5g1v0250500.5;LotjaGi5g1v0250500.2	5	1	1	1	0	1	0	0	0	0	0	1	0	0	0	0	0	1	0	0	0	0	45538	45538	45538	40889	363	363;425;430;430;430	0	12164	0	45538	0	0	0	0	7990800	0	7990800	0	0	0	0	20
XP_057439846.1;LotjaGi1g1v0070400_LC.1	XP_057439846.1;LotjaGi1g1v0070400_LC.1	1;1	1;1	1;1	XP_057439846.1 uncharacterized protein LOC130731584 [Lotus japonicus];LotjaGi1g1v0070400_LC.1	2	1	1	1	0	1	0	0	0	0	0	1	0	0	0	0	0	1	0	0	0	0	32.4	32.4	32.4	11399	108	108;108	0.0067114	0.37615	0	32.4	0	0	0	0	943960	0	943960	0	0	0	0	3
XP_057425352.1	XP_057425352.1	1	1	1	XP_057425352.1 dormancy-associated protein homolog 3 isoform X1 [Lotus japonicus]	1	1	1	1	0	1	0	0	0	0	0	1	0	0	0	0	0	1	0	0	0	0	45375	45375	45375	15755	148	148	0.005988	0.25511	0	45375	0	0	0	0	1242200	0	1242200	0	0	0	0	6
A0A2I1G6Q4	A0A2I1G6Q4	2	2	2	tr|A0A2I1G6Q4|A0A2I1G6Q4_9GLOM E3 ubiquitin-protein ligase OS=Rhizophagus irregularis OX=588596 GN=RhiirA4_397255 PE=3 SV=1	1	2	2	2	1	0	0	1	1	0	1	0	0	1	1	0	1	0	0	1	1	0	45353	45353	45353	247.19	2169	2169	0.0065789	0.33626	0.6	0	0	0.6	45474	0	17251000	0	0	0	0	17251000	0	94
XP_057449305.1;LotjaGi2g1v0384000.1	XP_057449305.1;LotjaGi2g1v0384000.1	1;1	1;1	1;1	XP_057449305.1 zinc finger CCCH domain-containing protein 44 [Lotus japonicus];LotjaGi2g1v0384000.1	2	1	1	1	0	1	0	0	0	0	0	1	0	0	0	0	0	1	0	0	0	0	0.9	0.9	0.9	141.19	1276	1276;1276	0	0.96078	0	0.9	0	0	0	0	10692000	0	10692000	0	0	0	0	72
CON__Q5D862	CON__Q5D862	2	2	2		1	2	2	2	0	1	0	0	1	0	0	1	0	0	1	0	0	1	0	0	1	0	45294	45294	45294	248.07	2391	2391	0	11996	0	1	0	0	45293	0	23733000	0	9229300	0	0	14503000	0	74
XP_057451073.1;LotjaGi3g1v0481300.1	XP_057451073.1;LotjaGi3g1v0481300.1	1;1	1;1	1;1	XP_057451073.1 AT-hook motif nuclear-localized protein 9-like [Lotus japonicus];LotjaGi3g1v0481300.1	2	1	1	1	1	0	0	1	0	1	1	0	0	1	0	1	1	0	0	1	0	1	45392	45392	45392	35008	338	338;338	0.0057471	0.20218	45392	0	0	45392	0	45392	1145600	306160	0	0	278430	0	561040	14
LotjaGi2g1v0208600_LC.1	LotjaGi2g1v0208600_LC.1	1	1	1	LotjaGi2g1v0208600_LC.1	1	1	1	1	0	1	0	0	0	0	0	1	0	0	0	0	0	1	0	0	0	0	10	10	10	39939	351	351	0.0067568	0.37615	0	10	0	0	0	0	901110	0	901110	0	0	0	0	14
XP_057431434.1	XP_057431434.1	1	1	1	XP_057431434.1 protein terminal ear1 homolog [Lotus japonicus]	1	1	1	1	0	0	1	0	0	0	0	0	1	0	0	0	0	0	1	0	0	0	45328	45328	45328	64936	582	582	0.0059524	0.25511	0	0	45328	0	0	0	1338400	0	0	1338400	0	0	0	28
A0A2I1G3G5	A0A2I1G3G5	1	1	1	tr|A0A2I1G3G5|A0A2I1G3G5_9GLOM RNA-binding domain-containing protein OS=Rhizophagus irregularis OX=588596 GN=RhiirA4_395623 PE=4 SV=1	1	1	1	1	0	1	0	0	0	0	0	1	0	0	0	0	0	1	0	0	0	0	45371	45371	45371	13644	133	133	0.0063694	0.31449	0	45371	0	0	0	0	0	0	0	0	0	0	0	5
A0A2I1H3E1	A0A2I1H3E1	1	1	1	tr|A0A2I1H3E1|A0A2I1H3E1_9GLOM methionine synthase OS=Rhizophagus irregularis OX=588596 GN=RhiirA4_409008 PE=3 SV=1	1	1	1	1	0	1	0	0	0	0	0	1	0	0	0	0	0	1	0	0	0	0	0.8	0.8	0.8	156.08	1397	1397	0	79794	0	0.8	0	0	0	0	0	0	0	0	0	0	0	75
A0A2I1H615;A0A2I1HCB4	A0A2I1H615;A0A2I1HCB4	1;1	1;1	1;1	tr|A0A2I1H615|A0A2I1H615_9GLOM Uncharacterized protein OS=Rhizophagus irregularis OX=588596 GN=RhiirA4_473059 PE=4 SV=1;tr|A0A2I1HCB4|A0A2I1HCB4_9GLOM Uncharacterized protein OS=Rhizophagus irregularis OX=588596 GN=RhiirA4_476834 PE=4 SV=1	2	1	1	1	0	1	0	0	1	0	0	1	0	0	1	0	0	1	0	0	1	0	1	1	1	80802	679	679;697	0	72541	0	1	0	0	1	0	0	0	0	0	0	0	0	38
XP_057440270.1;LotjaGi1g1v0395500.1;LotjaGi1g1v0592400.2;LotjaGi3g1v0089400.2;XP_057455743.1;LotjaGi3g1v0089400.1;XP_057437138.1;LotjaGi1g1v0592400.1	XP_057440270.1;LotjaGi1g1v0395500.1;LotjaGi1g1v0592400.2;LotjaGi3g1v0089400.2;XP_057455743.1;LotjaGi3g1v0089400.1;XP_057437138.1;LotjaGi1g1v0592400.1	1;1;1;1;1;1;1;1	1;1;1;1;1;1;1;1	1;1;1;1;1;1;1;1	XP_057440270.1 40S ribosomal protein S8-like [Lotus japonicus];LotjaGi1g1v0395500.1;LotjaGi1g1v0592400.2;LotjaGi3g1v0089400.2;XP_057455743.1 40S ribosomal protein S8 [Lotus japonicus];LotjaGi3g1v0089400.1;XP_057437138.1 40S ribosomal protein S8-like [Lotus	8	1	1	1	0	1	0	0	0	0	0	1	0	0	0	0	0	1	0	0	0	0	45542	45542	45542	21695	190	190;190;208;209;217;217;218;218	0	13993	0	45542	0	0	0	0	0	0	0	0	0	0	0	10
XP_057447362.1;LotjaGi2g1v0236400.1	XP_057447362.1;LotjaGi2g1v0236400.1	1;1	1;1	1;1	XP_057447362.1 sphingoid long-chain bases kinase 1 [Lotus japonicus];LotjaGi2g1v0236400.1	2	1	1	1	0	1	0	0	0	0	0	1	0	0	0	0	0	1	0	0	0	0	45325	45325	45325	85728	788	788;788	0.0069444	0.41775	0	45325	0	0	0	0	0	0	0	0	0	0	0	39
XP_057417578.1;LotjaGi4g1v0398800.1	XP_057417578.1;LotjaGi4g1v0398800.1	1;1	1;1	1;1	XP_057417578.1 PLAT domain-containing protein 3-like [Lotus japonicus];LotjaGi4g1v0398800.1	2	1	1	1	0	1	0	0	0	0	0	1	0	0	0	0	0	1	0	0	0	0	45420	45420	45420	20619	188	188;188	0	17607	0	45420	0	0	0	0	0	0	0	0	0	0	0	7
XP_057422835.1;XP_057422834.1;XP_057422833.1;XP_057422832.1;LotjaGi5g1v0105400.1	XP_057422835.1;XP_057422834.1;XP_057422833.1;XP_057422832.1;LotjaGi5g1v0105400.1	1;1;1;1;1	1;1;1;1;1	1;1;1;1;1	XP_057422835.1 BEL1-like homeodomain protein 1 [Lotus japonicus];XP_057422834.1 BEL1-like homeodomain protein 1 [Lotus japonicus];XP_057422833.1 BEL1-like homeodomain protein 1 [Lotus japonicus];XP_057422832.1 BEL1-like homeodomain protein 1 [Lotus japonic	5	1	1	1	0	1	0	0	0	0	0	1	0	0	0	0	0	1	0	0	0	0	45476	45476	45476	71685	655	655;655;655;655;655	0.0063291	0.28434	0	45476	0	0	0	0	0	0	0	0	0	0	0	27
A0A2I1G2S6	A0A2I1G2S6	1	1	1	tr|A0A2I1G2S6|A0A2I1G2S6_9GLOM Galactose oxidase OS=Rhizophagus irregularis OX=588596 GN=RhiirA4_454413 PE=4 SV=1	1	1	1	1	0	0	0	1	0	0	0	0	0	1	0	0	0	0	0	1	0	0	45417	45417	45417	48876	437	437	0.0062893	0.28434	0	0	0	45417	0	0	0	0	0	0	0	0	0	15
A0A2I1GUC4	A0A2I1GUC4	1	1	1	tr|A0A2I1GUC4|A0A2I1GUC4_9GLOM Uncharacterized protein OS=Rhizophagus irregularis OX=588596 GN=RhiirA4_423602 PE=4 SV=1	1	1	1	1	0	0	0	0	1	0	0	0	0	0	1	0	0	0	0	0	1	0	45320	45320	45320	11806	103	103	0	19089	0	0	0	0	45320	0	0	0	0	0	0	0	0	4
XP_057458214.1;LotjaGi3g1v0034200.1;XP_057457092.1;LotjaGi3g1v0131600.1	XP_057458214.1;LotjaGi3g1v0034200.1;XP_057457092.1;LotjaGi3g1v0131600.1	1;1;1;1	1;1;1;1	1;1;1;1	XP_057458214.1 uncharacterized protein LOC130748978 [Lotus japonicus];LotjaGi3g1v0034200.1;XP_057457092.1 uncharacterized protein LOC130748023 [Lotus japonicus];LotjaGi3g1v0131600.1	4	1	1	1	0	0	0	0	1	0	0	0	0	0	1	0	0	0	0	0	1	0	45505	45505	45505	42517	384	384;384;399;399	0	0.99908	0	0	0	0	45505	0	0	0	0	0	0	0	0	19
XP_057417445.1;LotjaGi4g1v0102700.1;XP_057417444.1	XP_057417445.1;LotjaGi4g1v0102700.1;XP_057417444.1	1;1;1	1;1;1	1;1;1	XP_057417445.1 floral homeotic protein APETALA 2-like isoform X2 [Lotus japonicus];LotjaGi4g1v0102700.1;XP_057417444.1 floral homeotic protein APETALA 2-like isoform X1 [Lotus japonicus]	3	1	1	1	0	0	1	0	0	0	0	0	1	0	0	0	0	0	1	0	0	0	45477	45477	45477	58461	530	530;530;531	0.0068966	0.41775	0	0	45477	0	0	0	0	0	0	0	0	0	0	23
XP_057430476.1;LotjaGi6g1v0259600.1	XP_057430476.1;LotjaGi6g1v0259600.1	1;1	1;1	1;1	XP_057430476.1 probable protein phosphatase 2C 42 [Lotus japonicus];LotjaGi6g1v0259600.1	2	1	1	1	0	0	1	0	0	0	0	0	1	0	0	0	0	0	1	0	0	0	45358	45358	45358	41979	386	386;386	0.0064935	0.32582	0	0	45358	0	0	0	0	0	0	0	0	0	0	12
XP_057432246.1	XP_057432246.1	1	1	1	XP_057432246.1 uncharacterized protein LOC130725001 [Lotus japonicus]	1	1	1	1	0	0	1	0	0	0	0	0	1	0	0	0	0	0	1	0	0	0	45508	45508	45508	58599	520	520	0.0068493	0.41775	0	0	45508	0	0	0	0	0	0	0	0	0	0	31
XP_057451721.1;XP_057451724.1;XP_057451722.1	XP_057451721.1;XP_057451724.1;XP_057451722.1	1;1;1	1;1;1	1;1;1	XP_057451721.1 uncharacterized protein LOC130743486 [Lotus japonicus];XP_057451724.1 uncharacterized protein LOC130743489 [Lotus japonicus];XP_057451722.1 uncharacterized protein LOC130743488 [Lotus japonicus]	3	1	1	1	0	0	0	0	1	0	0	0	0	0	1	0	0	0	0	0	1	0	45419	45419	45419	45.77	413	413;511;592	0	13801	0	0	0	0	45419	0	0	0	0	0	0	0	0	25
[truncated: 24 more columns]

## Sheet: Lj proteins (clean)
Protein_IDs	Mock_rep1	AMF_rep1	Mock_rep2	AMF_rep2	log(Mock_rep1)	log(AMF_rep1)	log(Mock_rep2)	log(AMF_rep2)
LotjaGi1g1v0279500	267440000	0	0	0	8.42723
LotjaGi5g1v0305900	54705000	75627000	23523000	16749000	7.73803	7.87868	7.37149	7.22399
LotjaGi5g1v0030300	34548000	36811000	37874000	31155000	7.53842	7.56598	7.57834	7.49353
LotjaGi1g1v0699900	23579000	22469000	0	0	7.37253	7.35158
LotjaGiM1v0004100	23008000	17298000	11595000	8740400	7.36188	7.238	7.06427	6.94153
LotjaGi4g1v0057900	22651000	25910000	8416900	18671000	7.35509	7.41347	6.92515	7.27117
LotjaGi6g1v0249400_LC	20967000	16616000	0	0	7.32154	7.22053
LotjaGi1g1v0766600	20100000	0	0	0	7.3032
LotjaGi5g1v0287800	17304000	17861000	18371000	21723000	7.23815	7.25191	7.26413	7.33692
LotjaGi1g1v0762400_LC	16851000	20071000	0	0	7.22663	7.30257
LotjaGi4g1v0376700	14945000	9479800	0	0	7.1745	6.9768
LotjaGi3g1v0123300	12562000	14733000	4029400	707120	7.09906	7.16829	6.60524	5.84949
LotjaGi6g1v0347600	10659000	14137000	5936800	3424500	7.02772	7.15036	6.77355	6.5346
LotjaGi4g1v0223800	9876200	2985600	8373700	3576600	6.99459	6.47503	6.92292	6.55347
LotjaGi5g1v0290300	5415600	5670700	5007300	6690600	6.73365	6.75364	6.6996	6.82547
LotjaGi1g1v0742600	5276600	7464200	8456000	3419900	6.72235	6.87298	6.92716	6.53401
LotjaGi6g1v0308300	5063300	2137900	0	0	6.70443	6.32999
LotjaGi6g1v0003300	5051500	7150200	6050600	5420800	6.70342	6.85432	6.7818	6.73406
LotjaGi6g1v0286200	4950300	4723800	6994200	5046700	6.69463	6.67429	6.84474	6.70301
LotjaGi3g1v0452300	4781600	3613200	0	0	6.67957	6.55789
LotjaGi1g1v0133500	4733900	2350300	4380600	1817400	6.67522	6.37112	6.64153	6.25945
LotjaGi6g1v0209000	4562800	5300600	0	0	6.65923	6.72433
LotjaGi5g1v0162200	4511200	0	0	0	6.65429
LotjaGi4g1v0377600	4359200	4015400	5392300	5253100	6.63941	6.60373	6.73177	6.72042
LotjaGi2g1v0205700	3836200	4575400	0	0	6.5839	6.66043
LotjaGi4g1v0226600	3827700	3801100	2982900	0	6.58294	6.57991	6.47464
LotjaGi6g1v0060100	3803500	4081100	3371600	5356900	6.58018	6.61078	6.52784	6.72891
LotjaGi1g1v0376900	3688800	0	1573600	0	6.56689		6.19689
LotjaGi2g1v0454400	3582500	3236900	1924100	1714300	6.55419	6.51013	6.28423	6.23409
XP_057415409	3296100	0	0	0	6.518
LotjaGi5g1v0139300	3269000	5115700	2227100	1924200	6.51441	6.70891	6.34774	6.28425
LotjaGi1g1v0127300	3208300	9733500	0	5209000	6.50627	6.98827		6.71675
LotjaGi4g1v0392800_LC	3133800	4363600	0	0	6.49607	6.63984
LotjaGi2g1v0183100	2995800	2434800	1355600	364730	6.47651	6.38646	6.13213	5.56197
LotjaGi1g1v0377000	2746600	0	1616500	0	6.4388		6.20858
LotjaGi3g1v0089400	2624100	3725000	0	0	6.41898	6.57113
LotjaGi4g1v0425600	2587200	1465200	0	1555400	6.41283	6.1659		6.19184
LotjaGi3g1v0419400	2563700	634610	0	0	6.40887	5.80251
LotjaGi3g1v0107200	2514000	2255300	0	0	6.40037	6.3532
LotjaGi1g1v0767700	2353300	3988600	1954700	2529900	6.37168	6.60082	6.29108	6.4031
LotjaGi6g1v0352300	2291400	3284100	2812100	2163900	6.3601	6.51642	6.44903	6.33524
LotjaGi4g1v0437900	2185000	1753800	6761900	1067200	6.33945	6.24398	6.83007	6.02825
LotjaGi5g1v0176100	2110200	2231000	0	0	6.32432	6.3485
LotjaGi3g1v0130900	1969600	3380000	1033500	980500	6.29438	6.52892	6.01431	5.99145
LotjaGi4g1v0127000	1850800	2747600	1525200	1748800	6.26736	6.43895	6.18333	6.24274
LotjaGi5g1v0311300	1834300	2411800	1513400	0	6.26347	6.38234	6.17995
LotjaGi5g1v0319800	1829800	1201700	0	0	6.2624	6.0798
LotjaGi5g1v0278300	1789000	932280	2012200	466250	6.25261	5.96955	6.30367	5.66862
LotjaGi3g1v0445800	1601300	1032700	1060900	3788300	6.20447	6.01397	6.02567	6.57844
LotjaGi2g1v0375900	1599500	1421600	3234000	1828000	6.20398	6.15278	6.50974	6.26198
LotjaGi5g1v0101900	1468100	2972800	1208800	2421300	6.16676	6.47317	6.08235	6.38405
LotjaGi1g1v0339500	1429800	2043200	2366000	4356500	6.15528	6.31031	6.37401	6.63914
LotjaGi6g1v0055300	1263400	3574500	0	0	6.10154	6.55322
LotjaGi3g1v0337800	1198400	0	1012700	0	6.0786		6.00548
LotjaGi5g1v0288500	1180900	2161600	0	0	6.07221	6.33478
LotjaGi3g1v0158100	1151200	0	0	0	6.06115
LotjaGi1g1v0531700	1101700	0	0	0	6.04206
LotjaGiC1v0004200	965080	571230	1052400	821290	5.98456	5.75681	6.02218	5.9145
LotjaGi4g1v0457300	857710	832820	0	0	5.93334	5.92055
LotjaGi1g1v0445300	802780	2186300	0	1621400	5.9046	6.33971		6.20989
LotjaGi1g1v0520000	479710	4531900	4073600	2330600	5.68098	6.65628	6.60998	6.36747
LotjaGi2g1v0319700	439000	0	0	0	5.64246
LotjaGi6g1v0364700	426240	744300	860720	0	5.62965	5.87175	5.93486
LotjaGi3g1v0134100	331220	0	787260	0	5.52012		5.89612
LotjaGi2g1v0384000	194290	1941600	148490	0	5.28845	6.28816	5.1717
LotjaGi5g1v0121700	11276	0	0	0	4.05216
XP_057445171	0	871620	0	0		5.94033
XP_057437519	0	0	2319700	0			6.36543
XP_057429806	0	0	617670	579560			5.79076	5.7631
XP_057426115	0	0	3926700	3714100			6.59403	6.56985
XP_057425352	0	0	207040	0			5.31605
XP_057425254	0	0	1559000	1852700			6.19285	6.26781
XP_057418013	0	0	3108000	0			6.49248
XP_057416633	0	8196300	0	0		6.91362
LotjaGiC1v0006900	0	301700	0	0		5.47958
LotjaGi1g1v0762400_LC	0	0	31216000	21437000			7.49438	7.33116
LotjaGi6g1v0356400	0	0	0	3919500				6.59323
LotjaGi6g1v0354500	0	0	0	13757000				7.13852
LotjaGi6g1v0340100	0	0	0	2031000				6.30771
LotjaGi6g1v0337500	0	4418600	0	4470300		6.64528		6.65034
LotjaGi6g1v0300100	0	0	3268200	6058200			6.51431	6.78234
LotjaGi6g1v0155000	0	0	792240	529040			5.89886	5.72349
LotjaGi6g1v0150000_LC	0	0	20573000	0			7.3133
LotjaGi6g1v0065000_LC	0	0	1408600	895660			6.14879	5.95214
LotjaGi6g1v0008800	0	3299100	0	1700800		6.5184		6.23065
LotjaGi5g1v0361000	0	31958000	0	0		7.50458
LotjaGi5g1v0337500	0	1110700	0	1917700		6.0456		6.28278
LotjaGi5g1v0332700	0	785060	0	0		5.8949
LotjaGi5g1v0289400	0	0	1118600	0			6.04867
LotjaGi5g1v0279000	0	3935200	0	3025800		6.59497		6.48084
LotjaGi5g1v0276100	0	0	2525600	0			6.40236
LotjaGi5g1v0266900	0	0	5919000	0			6.77225
LotjaGi5g1v0250500	0	0	399540	0			5.60156
LotjaGi5g1v0241900	0	0	0	3852700				6.58577
LotjaGi5g1v0225500	0	4854800	0	0		6.68617
LotjaGi5g1v0149300_LC	0	35886000	0	0		7.55493
LotjaGi5g1v0078100	0	0	0	1710200				6.23305
LotjaGi5g1v0004800	0	814870	0	0		5.91109
LotjaGi4g1v0460200	0	0	10037000	0			7.0016
LotjaGi4g1v0457300	0	0	0	3961500				6.59786
LotjaGi4g1v0439600	0	773540	0	0		5.88848
LotjaGi4g1v0433300	0	2337600	2294400	0		6.36877	6.36067
LotjaGi4g1v0419200	0	4523800	0	0		6.6555
LotjaGi4g1v0376700	0	0	8876200	4709400			6.94823	6.67297
LotjaGi4g1v0300100_LC	0	0	0	3687100				6.56668
LotjaGi4g1v0252150	0	1166700	0	0		6.06696
LotjaGi4g1v0186700_LC	0	0	32042000	0			7.50572
LotjaGi4g1v0076600	0	0	612910	0			5.7874
LotjaGi3g1v0556900	0	0	530460	0			5.72465
LotjaGi3g1v0549700	0	0	1437600	0			6.15764
LotjaGi3g1v0508500	0	1060900	0	0		6.02567
LotjaGi3g1v0489400	0	4600900	0	4243200		6.66284		6.62769
LotjaGi3g1v0489300	0	0	0	791060				5.89821
LotjaGi3g1v0472200	0	0	829210	0			5.91866
LotjaGi3g1v0434600	0	0	549030	0			5.7396
LotjaGi3g1v0419400	0	0	2959200	609830			6.47117	5.78521
LotjaGi3g1v0403700	0	910880	0	0		5.95946
LotjaGi3g1v0366100	0	0	10550000	13752000			7.02325	7.13837
LotjaGi3g1v0345100	0	0	0	881980				5.94546
LotjaGi3g1v0107200	0	0	6462800	0			6.81042
LotjaGi3g1v0039800	0	1591200	0	0		6.20172
LotjaGi3g1v0023200	0	3906000	0	3027300		6.59173		6.48106
LotjaGi2g1v0412900	0	0	3181100	4266600			6.50258	6.63008
LotjaGi2g1v0409300	0	0	3457900	5836600			6.53881	6.76616
LotjaGi2g1v0396000	0	0	4618600	0			6.66451
LotjaGi2g1v0359700	0	0	13011000	0			7.11431
LotjaGi2g1v0228400	0	0	1709600	0			6.23289
LotjaGi2g1v0208600_LC	0	0	64365	0			4.80865
LotjaGi2g1v0205700	0	0	3649000	3020500			6.56217	6.48008
LotjaGi2g1v0130600_LC	0	0	3438800	0			6.53641
LotjaGi2g1v0111200	0	0	0	16526000				7.21817
LotjaGi1g1v0797800	0	0	3681000	3785900			6.56597	6.57817
LotjaGi1g1v0756900	0	0	4777200	0			6.67917
LotjaGi1g1v0753000	0	0	1815600	0			6.25902
LotjaGi1g1v0736400_LC	0	0	0	2719000				6.43441
LotjaGi1g1v0680200	0	1022000	0	0		6.00945
LotjaGi1g1v0678700	0	3771600	0	0		6.57653
LotjaGi1g1v0637100	0	0	983340	0			5.9927
LotjaGi1g1v0584000	0	0	14154000	0			7.15088
LotjaGi1g1v0540200	0	914400	0	0		5.96114
LotjaGi1g1v0475000_LC	0	0	0	2903700				6.46295
LotjaGi1g1v0412500	0	3574100	0	0		6.55317
LotjaGi1g1v0412500	0	0	0	4629800				6.66556
LotjaGi1g1v0375100	0	695350	0	0		5.8422
LotjaGi1g1v0070400_LC	0	0	314650	0			5.49783
LotjaGi1g1v0007500	0	0	2144100	0			6.33125

## Sheet: Ri proteins (clean)
Protein_IDs	AMF_rep1	AMF_rep2	log(AMF_rep1)	log(AMF_rep2)
A0A2I1HXM4	0	172210000		8.23606
A0A2I1HBL6	2113100	1748100	6.32492	6.24257
A0A2I1H1X1	6085700	0	6.78431
A0A2I1GSY7	0	878090		5.94354
A0A2I1GS53	5316900	0	6.72566
A0A2I1GKZ5	0	1503700		6.17716
A0A2I1GGP3	3464300	1917200	6.53962	6.28267
A0A2I1GG43	0	516440		5.71302
A0A2I1GCK0	8044100	0	6.90548
A0A2I1GBJ2	2407400	893140	6.38155	5.95092
A0A2I1GBH2	0	1027600		6.01182
A0A2I1G9S5	1003600	995320	6.00156	5.99796
A0A2I1G7I9	1572800	0	6.19667
A0A2I1G7G2	1073300	1754800	6.03072	6.24423
A0A2I1G7B8	1808000	0	6.2572
A0A2I1G6Q4	0	183520		5.26368
A0A2I1G4Z8	0	3630000		6.55991
A0A2I1G362	368240	996710	5.56613	5.99857
A0A2I1G1J7	0	460180		5.66293
A0A2I1G0G5	0	618730		5.7915
A0A2I1FW13	6912600	1219200	6.83964	6.08607
A0A2I1FVU4	4052000	7445500	6.60767	6.87189
A0A2I1FU35	406410	1048100	5.60896	6.0204
A0A2I1EWX1	3254100	3970400	6.51243	6.59883
A0A2I1EKX1	6536800	3522400	6.81537	6.54684
A0A2I1EJ95	3033900	5017900	6.482	6.70052
A0A2I1ECX6	9774200	3480900	6.99008	6.54169
A0A2I1ECH2	6770400	0	6.83061
A0A2I1E8J3	1095400	0	6.03957
A0A2I1DY96	886370	571040	5.94762	5.75667

## Sheet: Lj proteins in all 4 samples
Protein_IDs	Mock_rep1	Myc_rep1	Mock_rep2	Myc_rep2	Log10Mock_rep1	Log10Myc_rep1	Log10Mock_rep2	Log10Myc_rep2	Note
LotjaGi2g1v0183100.3	2995800	2434800	1355600	364730	6.47651	6.38646	6.13213	5.56197	Protein argonaute; TAIR: AT1G48410.1 Stabilizer of iron transporter SufD / Polynucleotidyl transferase; Swiss-Prot: sp|O04379|AGO1_ARATH Protein argonaute 1; TrEMBL-Plants: tr|I1MQL3|I1MQL3_SOYBN Uncharacterized protein; Found in the gene: LotjaGi2g1v0183100
LotjaGi1g1v0133500.1	4733900	2350300	4380600	1817400	6.67522	6.37112	6.64153	6.25945	Phosphoglycerate mutase family protein; TAIR: AT1G58280.1 Phosphoglycerate mutase family protein; Swiss-Prot: sp|Q9FGF0|PGML1_ARATH Phosphoglycerate mutase-like protein 1; TrEMBL-Plants: tr|G7K608|G7K608_MEDTR Phosphoglycerate mutase family protein; Found in the gene: LotjaGi1g1v0133500
LotjaGi1g1v0339500.2	1429800	2043200	2366000	4356500	6.15528	6.31031	6.37401	6.63914	14-3-3 protein; TAIR: AT1G78300.1 general regulatory factor 2; Swiss-Prot: sp|P46266|1433_PEA 14-3-3-like protein; TrEMBL-Plants: tr|I1K9V8|I1K9V8_SOYBN Uncharacterized protein; Found in the gene: LotjaGi1g1v0339500
LotjaGi1g1v0551800.1	1429800	2043200	2366000	4356500	6.15528	6.31031	6.37401	6.63914	14-3-3 family protein; TAIR: AT3G02520.1 general regulatory factor 7; Swiss-Prot: sp|P42652|14334_SOLLC 14-3-3 protein 4; TrEMBL-Plants: tr|I3T321|I3T321_LOTJA Uncharacterized protein; Found in the gene: LotjaGi1g1v0551800
LotjaGi1g1v0142400.4	1429800	2043200	2366000	4356500	6.15528	6.31031	6.37401	6.63914	14-3-3 protein; TAIR: AT1G78300.1 general regulatory factor 2; Swiss-Prot: sp|P42653|1433A_VICFA 14-3-3-like protein A; TrEMBL-Plants: tr|I3S5Q3|I3S5Q3_LOTJA Uncharacterized protein; Found in the gene: LotjaGi1g1v0142400
LotjaGi4g1v0127000.1	1850800	2747600	1525200	1748800	6.26736	6.43895	6.18333	6.24274	50S ribosomal protein L2; TAIR: AT4G36130.1 Ribosomal protein L2 family; Swiss-Prot: sp|Q42064|RL83_ARATH 60S ribosomal protein L8-3; TrEMBL-Plants: tr|V7CDF5|V7CDF5_PHAVU Uncharacterized protein; Found in the gene: LotjaGi4g1v0127000
LotjaGi2g1v0005300.1	1850800	2747600	1525200	1748800	6.26736	6.43895	6.18333	6.24274	50S ribosomal protein L2; TAIR: AT4G36130.1 Ribosomal protein L2 family; Swiss-Prot: sp|Q42064|RL83_ARATH 60S ribosomal protein L8-3; TrEMBL-Plants: tr|V7CDF5|V7CDF5_PHAVU Uncharacterized protein; Found in the gene: LotjaGi2g1v0005300
LotjaGi1g1v0474100.1	1850800	2747600	1525200	1748800	6.26736	6.43895	6.18333	6.24274	50S ribosomal protein L2; TAIR: AT4G36130.1 Ribosomal protein L2 family; Swiss-Prot: sp|P29766|RL8_SOLLC 60S ribosomal protein L8; TrEMBL-Plants: tr|A0A1J7GHV1|A0A1J7GHV1_LUPAN Uncharacterized protein; Found in the gene: LotjaGi1g1v0474100
LotjaGi2g1v0382300.2	1850800	2747600	1525200	1748800	6.26736	6.43895	6.18333	6.24274	50S ribosomal protein L2; TAIR: AT4G36130.1 Ribosomal protein L2 family; Swiss-Prot: sp|P29766|RL8_SOLLC 60S ribosomal protein L8; TrEMBL-Plants: tr|A0A0L9TBY3|A0A0L9TBY3_PHAAN Uncharacterized protein; Found in the gene: LotjaGi2g1v0382300
LotjaGi1g1v0520000.2	479710	4531900	4073600	2330600	5.68098	6.65628	6.60998	6.36747	60S ribosomal L4-like protein; TAIR: AT3G09630.1 Ribosomal protein L4/L1 family; Swiss-Prot: sp|Q9SF40|RL4A_ARATH 60S ribosomal protein L4-1; TrEMBL-Plants: tr|A0A0S3SSP9|A0A0S3SSP9_PHAAN Uncharacterized protein; Found in the gene: LotjaGi1g1v0520000
LotjaGi1g1v0742600.1	5276600	7464200	8456000	3419900	6.72235	6.87298	6.92716	6.53401	30S ribosomal protein S7; TAIR: AT2G37270.1 ribosomal protein 5B; Swiss-Prot: sp|O65731|RS5_CICAR 40S ribosomal protein S5; TrEMBL-Plants: tr|I3SG74|I3SG74_LOTJA Uncharacterized protein; Found in the gene: LotjaGi1g1v0742600
LotjaGi5g1v0112400.2	5276600	7464200	8456000	3419900	6.72235	6.87298	6.92716	6.53401	30S ribosomal protein S7; TAIR: AT2G37270.1 ribosomal protein 5B; Swiss-Prot: sp|Q9ZUT9|RS51_ARATH 40S ribosomal protein S5-1; TrEMBL-Plants: tr|A0A151QZT3|A0A151QZT3_CAJCA 40S ribosomal protein S5; Found in the gene: LotjaGi5g1v0112400
LotjaGi1g1v0767700.2	2353300	3988600	1954700	2529900	6.37168	6.60082	6.29108	6.4031	Ribosomal protein L19; TAIR: AT3G16780.1 Ribosomal protein L19e family protein; Swiss-Prot: sp|Q9LUQ6|RL192_ARATH 60S ribosomal protein L19-2; TrEMBL-Plants: tr|I3SXM3|I3SXM3_LOTJA Ribosomal protein L19; Found in the gene: LotjaGi1g1v0767700
LotjaGi2g1v0375900.4	1599500	1421600	3234000	1828000	6.20398	6.15278	6.50974	6.26198	ATP-dependent zinc metalloprotease FTSH protein; TAIR: AT1G07510.1 FTSH protease 10; Swiss-Prot: sp|Q0DHL4|FTSH8_ORYSJ ATP-dependent zinc metalloprotease FTSH 8, mitochondrial; TrEMBL-Plants: tr|A0A1J7GZI6|A0A1J7GZI6_LUPAN Uncharacterized protein; Found in the gene: LotjaGi2g1v0375900
LotjaGi2g1v0376100.4	1599500	1421600	3234000	1828000	6.20398	6.15278	6.50974	6.26198	ATP-dependent zinc metalloprotease FTSH protein; TAIR: AT1G07510.1 FTSH protease 10; Swiss-Prot: sp|Q8VZI8|FTSHA_ARATH ATP-dependent zinc metalloprotease FTSH 10, mitochondrial; TrEMBL-Plants: tr|A0A1J7GZI6|A0A1J7GZI6_LUPAN Uncharacterized protein; Found in the gene: LotjaGi2g1v0376100
LotjaGi2g1v0454400.3	3582500	3236900	1924100	1714300	6.55419	6.51013	6.28423	6.23409	40S ribosomal protein S3a; TAIR: AT3G04840.1 Ribosomal protein S3Ae; Swiss-Prot: sp|Q8GTE3|RS3A_CICAR 40S ribosomal protein S3a; TrEMBL-Plants: tr|I3RZH1|I3RZH1_LOTJA 40S ribosomal protein S3a; Found in the gene: LotjaGi2g1v0454400
LotjaGi5g1v0101900.2	1468100	2972800	1208800	2421300	6.16676	6.47317	6.08235	6.38405	40S ribosomal protein S17; TAIR: AT5G04800.1 Ribosomal S17 family protein; Swiss-Prot: sp|Q9LZ17|RS174_ARATH 40S ribosomal protein S17-4; TrEMBL-Plants: tr|I3SR06|I3SR06_LOTJA Uncharacterized protein; Found in the gene: LotjaGi5g1v0101900
LotjaGi3g1v0021100.1	1468100	2972800	1208800	2421300	6.16676	6.47317	6.08235	6.38405	40S ribosomal protein S17-like protein; TAIR: AT5G04800.1 Ribosomal S17 family protein; Swiss-Prot: sp|Q9LZ17|RS174_ARATH 40S ribosomal protein S17-4; TrEMBL-Plants: tr|I3S963|I3S963_LOTJA Uncharacterized protein; Found in the gene: LotjaGi3g1v0021100
LotjaGi3g1v0123300.3	12562000	14733000	4029400	707120	7.09906	7.16829	6.60524	5.84949	Adp,atp carrier protein, mitochondrial; TAIR: AT5G13490.1 ADP/ATP carrier 2; Swiss-Prot: sp|P25083|ADT1_SOLTU ADP,ATP carrier protein, mitochondrial; TrEMBL-Plants: tr|A0A1J7HZR3|A0A1J7HZR3_LUPAN Uncharacterized protein; Found in the gene: LotjaGi3g1v0123300
LotjaGi3g1v0130900.1	1969600	3380000	1033500	980500	6.29438	6.52892	6.01431	5.99145	40S ribosomal protein SA; TAIR: AT3G04770.2 40s ribosomal protein SA B; Swiss-Prot: sp|O65751|RSSA_CICAR 40S ribosomal protein SA; TrEMBL-Plants: tr|A0A151QSB7|A0A151QSB7_CAJCA 40S ribosomal protein SA; Found in the gene: LotjaGi3g1v0130900
LotjaGi5g1v0139300.2	3269000	5115700	2227100	1924200	6.51441	6.70891	6.34774	6.28425	60S ribosomal protein L5; TAIR: AT3G25520.1 ribosomal protein L5; Swiss-Prot: sp|Q6UNT2|RL5_CUCSA 60S ribosomal protein L5; TrEMBL-Plants: tr|I3SH51|I3SH51_LOTJA Uncharacterized protein; Found in the gene: LotjaGi5g1v0139300
LotjaGi3g1v0184000.2	3269000	5115700	2227100	1924200	6.51441	6.70891	6.34774	6.28425	60S ribosomal protein L5; TAIR: AT3G25520.1 ribosomal protein L5; Swiss-Prot: sp|Q6UNT2|RL5_CUCSA 60S ribosomal protein L5; TrEMBL-Plants: tr|I3S764|I3S764_LOTJA Uncharacterized protein; Found in the gene: LotjaGi3g1v0184000
LotjaGi3g1v0445800.2	1601300	1032700	1060900	3788300	6.20447	6.01397	6.02567	6.57844	ADP,ATP carrier protein, mitochondrial; TAIR: AT4G28390.1 ADP/ATP carrier 3; Swiss-Prot: sp|O49447|ADT3_ARATH ADP,ATP carrier protein 3, mitochondrial; TrEMBL-Plants: tr|A0A151SF18|A0A151SF18_CAJCA Uncharacterized protein; Found in the gene: LotjaGi3g1v0445800
LotjaGi4g1v0057900.1	22651000	25910000	8416900	18671000	7.35509	7.41347	6.92515	7.27117	40S ribosomal protein S6; TAIR: AT5G10360.1 Ribosomal protein S6e; Swiss-Prot: sp|Q9M3V8|RS6_ASPOF 40S ribosomal protein S6; TrEMBL-Plants: tr|A0A0B2PGJ6|A0A0B2PGJ6_GLYSO 40S ribosomal protein S6; Found in the gene: LotjaGi4g1v0057900
LotjaGi6g1v0330100.2	22651000	25910000	8416900	18671000	7.35509	7.41347	6.92515	7.27117	40S ribosomal protein S6; TAIR: AT5G10360.1 Ribosomal protein S6e; Swiss-Prot: sp|Q9M3V8|RS6_ASPOF 40S ribosomal protein S6; TrEMBL-Plants: tr|I3S397|I3S397_LOTJA 40S ribosomal protein S6; Found in the gene: LotjaGi6g1v0330100
LotjaGi1g1v0595400.2	22651000	25910000	8416900	18671000	7.35509	7.41347	6.92515	7.27117	40S ribosomal protein S6; TAIR: AT5G10360.2 Ribosomal protein S6e; Swiss-Prot: sp|Q9M3V8|RS6_ASPOF 40S ribosomal protein S6; TrEMBL-Plants: tr|A0A0B2PGJ6|A0A0B2PGJ6_GLYSO 40S ribosomal protein S6; Found in the gene: LotjaGi1g1v0595400
LotjaGi4g1v0223800.2	9876200	2985600	8373700	3576600	6.99459	6.47503	6.92292	6.55347	Glyceraldehyde-3-phosphate dehydrogenase; TAIR: AT1G13440.1 glyceraldehyde-3-phosphate dehydrogenase C2; Swiss-Prot: sp|P34922|G3PC_PEA Glyceraldehyde-3-phosphate dehydrogenase, cytosolic; TrEMBL-Plants: tr|I3SYQ7|I3SYQ7_LOTJA Glyceraldehyde-3-phosphate dehydrogenase; Found in the gene: LotjaGi4g1v0223800
LotjaGi6g1v0100900.6	9876200	2985600	8373700	3576600	6.99459	6.47503	6.92292	6.55347	Glyceraldehyde-3-phosphate dehydrogenase; TAIR: AT1G13440.2 glyceraldehyde-3-phosphate dehydrogenase C2; Swiss-Prot: sp|Q7FAH2|G3PC2_ORYSJ Glyceraldehyde-3-phosphate dehydrogenase 2, cytosolic; TrEMBL-Plants: tr|V7D036|V7D036_PHAVU Glyceraldehyde-3-phosphate dehydrogenase; Found in the gene: LotjaGi6g1v0100900
LotjaGi4g1v0377600.5	4359200	4015400	5392300	5253100	6.63941	6.60373	6.73177	6.72042	14-3-3 protein; TAIR: AT2G42590.2 general regulatory factor 9; Swiss-Prot: sp|Q96452|1433C_SOYBN 14-3-3-like protein C; TrEMBL-Plants: tr|I3SJQ1|I3SJQ1_LOTJA Uncharacterized protein; Found in the gene: LotjaGi4g1v0377600
LotjaGi4g1v0437900.4	2185000	1753800	6761900	1067200	6.33945	6.24398	6.83007	6.02825	Heat shock 70 kDa protein; TAIR: AT5G42020.2 Heat shock protein 70 (Hsp 70) family protein; Swiss-Prot: sp|Q03684|BIP4_TOBAC Luminal-binding protein 4; TrEMBL-Plants: tr|F4K007|F4K007_ARATH Luminal-binding protein 2; Found in the gene: LotjaGi4g1v0437900
LotjaGi5g1v0030300.1	34548000	36811000	37874000	31155000	7.53842	7.56598	7.57834	7.49353	Cysteine proteinase; TAIR: AT1G47128.1 Granulin repeat cysteine protease family protein; Swiss-Prot: sp|P43297|RD21A_ARATH Cysteine proteinase RD21A; TrEMBL-Plants: tr|A0A1J7IKX0|A0A1J7IKX0_LUPAN Uncharacterized protein; Found in the gene: LotjaGi5g1v0030300
LotjaGi6g1v0003300.1	5051500	7150200	6050600	5420800	6.70342	6.85432	6.7818	6.73406	60S ribosomal L14-like protein; TAIR: AT2G20450.1 Ribosomal protein L14; Swiss-Prot: sp|P55844|RL14_PEA Probable 60S ribosomal protein L14; TrEMBL-Plants: tr|I3T5Q5|I3T5Q5_LOTJA Uncharacterized protein; Found in the gene: LotjaGi6g1v0003300
LotjaGi5g1v0189400.2	5051500	7150200	6050600	5420800	6.70342	6.85432	6.7818	6.73406	60S ribosomal L14-like protein; TAIR: AT2G20450.1 Ribosomal protein L14; Swiss-Prot: sp|P55844|RL14_PEA Probable 60S ribosomal protein L14; TrEMBL-Plants: tr|I3S398|I3S398_LOTJA Uncharacterized protein; Found in the gene: LotjaGi5g1v0189400
LotjaGi5g1v0278300.4	1789000	932280	2012200	466250	6.25261	5.96955	6.30367	5.66862	Neutral/alkaline invertase; TAIR: AT4G09510.2 cytosolic invertase 2; Swiss-Prot: sp|Q67XD9|CINV2_ARATH Alkaline/neutral invertase CINV2; TrEMBL-Plants: tr|Q684K1|Q684K1_LOTJA Putative neutral/alkaline invertase; Found in the gene: LotjaGi5g1v0278300
LotjaGi5g1v0287800.1	17304000	17861000	18371000	21723000	7.23815	7.25191	7.26413	7.33692	30S ribosomal protein S13; TAIR: AT1G22780.1 Ribosomal protein S13/S18 family; Swiss-Prot: sp|P34788|RS18_ARATH 40S ribosomal protein S18; TrEMBL-Plants: tr|I3SSR0|I3SSR0_LOTJA Uncharacterized protein; Found in the gene: LotjaGi5g1v0287800
LotjaGi5g1v0290300.2	5415600	5670700	5007300	6690600	6.73365	6.75364	6.6996	6.82547	30S ribosomal protein S13; TAIR: AT1G22780.1 Ribosomal protein S13/S18 family; Swiss-Prot: sp|P34788|RS18_ARATH 40S ribosomal protein S18; TrEMBL-Plants: tr|I3SSR0|I3SSR0_LOTJA Uncharacterized protein; Found in the gene: LotjaGi5g1v0290300
LotjaGi5g1v0305900.1	54705000	75627000	23523000	16749000	7.73803	7.87868	7.37149	7.22399	Actin cytoskeleton-regulatory complex protein PAN1; TAIR: AT5G51840.1 junctophilin-like protein; Swiss-Prot: sp|Q6RSS2|L_PIRVV RNA-directed RNA polymerase L; TrEMBL-Plants: tr|A0A151U6L8|A0A151U6L8_CAJCA Uncharacterized protein; Found in the gene: LotjaGi5g1v0305900
LotjaGi6g1v0060100.2	3803500	4081100	3371600	5356900	6.58018	6.61078	6.52784	6.72891	DegP protease-like protein; TAIR: AT3G03380.1 DegP protease 7; Swiss-Prot: sp|Q8RY22|DEGP7_ARATH Protease Do-like 7; TrEMBL-Plants: tr|I1LME4|I1LME4_SOYBN Uncharacterized protein; Found in the gene: LotjaGi6g1v0060100
LotjaGi6g1v0286200.1	4950300	4723800	6994200	5046700	6.69463	6.67429	6.84474	6.70301	Cysteine proteinase inhibitor; TAIR: AT5G47550.1 Cystatin/monellin superfamily protein; Swiss-Prot: sp|Q6TPK4|CYT1_ACTDE Cysteine proteinase inhibitor 1; TrEMBL-Plants: tr|I3S7B2|I3S7B2_LOTJA Cysteine proteinase inhibitor; Found in the gene: LotjaGi6g1v0286200
LotjaGi6g1v0347600.5	10659000	14137000	5936800	3424500	7.02772	7.15036	6.77355	6.5346	Chaperone DnaK; TAIR: AT5G09590.1 mitochondrial HSO70 2; Swiss-Prot: sp|Q01899|HSP7M_PHAVU Heat shock 70 kDa protein, mitochondrial; TrEMBL-Plants: tr|I1KQV7|I1KQV7_SOYBN Uncharacterized protein; Found in the gene: LotjaGi6g1v0347600
LotjaGi4g1v0041900.3	10659000	14137000	5936800	3424500	7.02772	7.15036	6.77355	6.5346	Chaperone DnaK; TAIR: AT5G09590.1 mitochondrial HSO70 2; Swiss-Prot: sp|Q01899|HSP7M_PHAVU Heat shock 70 kDa protein, mitochondrial; TrEMBL-Plants: tr|V7BTF5|V7BTF5_PHAVU Uncharacterized protein; Found in the gene: LotjaGi4g1v0041900
LotjaGi6g1v0352300.1	2291400	3284100	2812100	2163900	6.3601	6.51642	6.44903	6.33524	Alpha/beta-hydrolase superfamily protein; TAIR: AT5G09430.1 alpha/beta-Hydrolases superfamily protein; Swiss-Prot: sp|Q1LZ86|ABHD6_BOVIN Monoacylglycerol lipase ABHD6; TrEMBL-Plants: tr|G7INW6|G7INW6_MEDTR Alpha/beta-hydrolase superfamily protein; Found in the gene: LotjaGi6g1v0352300
LotjaGiC1v0004200.1	965080	571230	1052400	821290	5.98456	5.75681	6.02218	5.9145	Alpha/beta-hydrolase superfamily protein; TAIR: AT5G09430.1 alpha/beta-Hydrolases superfamily protein; Swiss-Prot: sp|Q1LZ86|ABHD6_BOVIN Monoacylglycerol lipase ABHD6; TrEMBL-Plants: tr|G7INW6|G7INW6_MEDTR Alpha/beta-hydrolase superfamily protein; Found in the gene: LotjaGi6g1v0352300
LotjaGiM1v0004100.1	23008000	17298000	11595000	8740400	7.36188	7.238	7.06427	6.94153	Alpha/beta-hydrolase superfamily protein; TAIR: AT5G09430.1 alpha/beta-Hydrolases superfamily protein; Swiss-Prot: sp|Q1LZ86|ABHD6_BOVIN Monoacylglycerol lipase ABHD6; TrEMBL-Plants: tr|G7INW6|G7INW6_MEDTR Alpha/beta-hydrolase superfamily protein; Found in the gene: LotjaGi6g1v0352300

## Sheet: Ri protein in two samples
Protein_IDs	Mock_rep1	Myc_rep1	Mock_rep2	Myc_rep2	Log10Mock_rep1	Log10Myc_rep1	Log10Mock_rep2	Log10Myc_rep2	Note
A0A2I1DY96	0	886370	0	571040	NA	5.94762	NA	5.75667	30S ribosomal protein S3, chloroplastic
A0A2I1ECX6	0	9774200	0	3480900	NA	6.99008	NA	6.54169	Ribosomal protein 60S
A0A2I1EJ95	0	3033900	0	5017900	NA	6.482	NA	6.70052	60S ribosomal protein L11
A0A2I1EKX1	0	6536800	0	3522400	NA	6.81537	NA	6.54684	Tubulin alpha chain
A0A2I1EWX1	0	3254100	0	3970400	NA	6.51243	NA	6.59883	60S ribosomal protein L16
A0A2I1FU35	0	406410	0	1048100	NA	5.60896	NA	6.0204	GDP-mannose 4,6-dehydratase
A0A2I1FVU4	0	4052000	0	7445500	NA	6.60767	NA	6.87189	60S ribosomal protein L12
A0A2I1FW13	0	6912600	0	1219200	NA	6.83964	NA	6.08607	UDP-glucuronate decarboxylase
A0A2I1G362	0	368240	0	996710	NA	5.56613	NA	5.99857	Uncharacterized protein
A0A2I1G7G2	0	1073300	0	1754800	NA	6.03072	NA	6.24423	non-chaperonin molecular chaperone ATPase
A0A2I1G9S5	0	1003600	0	995320	NA	6.00156	NA	5.99796	BTB domain-containing protein
A0A2I1GBJ2	0	2407400	0	893140	NA	6.38155	NA	5.95092	40S ribosomal protein S7
A0A2I1GGP3	0	3464300	0	1917200	NA	6.53962	NA	6.28267	40S ribosomal protein S8
A0A2I1HBL6	0	2113100	0	1748100	NA	6.32492	NA	6.24257	Small ribosomal subunit protein eS1
