# Supplementary material for: Cross-kingdom RNA interference promotes arbuscular mycorrhiza development
Source: Nat Plants. 2026 Mar 11;12(4):695–702. doi: 10.1038/s41477-026-02247-2 (PMC13106029; doi:10.1038/s41477-026-02247-2)
Supplement: Supplementary file 6 — LjAGO-bound RisRNAs. [file 41477_2026_2247_MOESM6_ESM.zip]

Archive with 10 entries (10 files):
- Uslaender_Supplementary_Data_3-exp1.fa
- __MACOSX/._Uslaender_Supplementary_Data_3-exp1.fa
- Uslaender_Supplementary_Data_3-exp2.fa
- __MACOSX/._Uslaender_Supplementary_Data_3-exp2.fa
- Uslaender_Supplementary_Data_3-exp3.fa
- __MACOSX/._Uslaender_Supplementary_Data_3-exp3.fa
- Uslaender_Supplementary_Data_3-exp4-1.fa
- __MACOSX/._Uslaender_Supplementary_Data_3-exp4-1.fa
- Uslaender_Supplementary_Data_3-exp4-2.fa
- __MACOSX/._Uslaender_Supplementary_Data_3-exp4-2.fa
