# Supplementary material for: Cross-kingdom RNA interference promotes arbuscular mycorrhiza development
Source: Nat Plants. 2026 Mar 11;12(4):695–702. doi: 10.1038/s41477-026-02247-2 (PMC13106029; doi:10.1038/s41477-026-02247-2)
Supplement: Supplementary file 6 — LjAGO-bound RisRNAs. [file 41477_2026_2247_MOESM6_ESM.zip › Uslaender_Supplementary_Data_3-exp1.fa]

>1-1812
TTAAGCCCGTGTTCTAAGATTTGT
>2-1616
AGCCCGTGTTCTAAGATTTGT
>3-1024
AAGCCCGTGTTCTAAGATTTGT
>4-847
TTCAATTAAGTGGAGCTGGGCT
>5-783
TAAGCCCGTGTTCTAAGATTTGT
>6-749
TTAAGCCCGTGTTCTGAGATTTGT
>7-595
TTATTCTCACACCTGGTCGTACT
>8-580
ATTCAATTAAGTGGAGCTGGGCT
>9-399
ATCTGCTAGGACCCGAAAGATGGT
>10-369
TTCAATTAAGTGGAGCTGGGCTTA
>11-365
TTGGCTCTAAGGATTGGGCTC
>12-358
TATTCAATTAAGTGGAGCTGGGCT
>13-343
TAAGCCCGTGTTCTGAGATTTGT
>14-311
GGGTGTAGGATAAGTGGGAGTGT
>15-299
TTTTGATAGATTTGAGTAAGAGC
>16-245
ATTCAATTAAGTGGAGCTGGGC
>17-244
GAGGGTGTAGGATAAGTGGGAGT
>18-235
TATTCTCACACCTGGTCGTACT
>19-231
TAAACACGAACTGTCCTAGTGG
>20-222
TTTGTGCACCATCGACCGATC
>21-216
ATTGGCTCTAAGGATTGGGCTC
>22-213
AAGTTACGGCCATACACAGTGAA
>23-203
TTCAATTAAGTGGAGCTGGGC
>24-195
GTGTAGGATAAGTGGGAGTGT
>25-190
GGATTGGCTCTAAGGATTGGGCTC
>26-188
AGGGTGTAGGATAAGTGGGAGTGT
>27-187
AGAGGGTGTAGGATAAGTGGGAGT
>28-186
TTATTCTCACACCTGGTCGTACTC
>29-186
ATACTTATGTAAGAGCTTAGACGT
>30-184
GGAATACTGGGTGCTGTAACTTT
>31-178
TCAATTAAGTGGAGCTGGGCT
>32-174
TTGGCTCTAAGGATTGGGCTT
>33-170
AATTCGTTAAGGATGTTGACGT
>34-163
TGGATATGGAGGGAGTGGCAGTT
>35-154
AATTAAAGTGTGGCTGTCTTGGTG
>36-152
TGGTGGGGTGCGGGAAGAAGTCT
>37-150
AATTAAGTGGAGCTGGGCTTA
>38-149
ATGAAAGTAATTTTGGTGGGAAC
>39-140
TTTGTGCACCATCGACCGATCAGG
>40-140
TAAATTCGTTAAGGATGTTGACGT
>41-140
CAATTAAGTGGAGCTGGGCTTA
>42-138
GGATTGGCTCTAAGGATTGGGCTT
>43-135
ATTCGTTAAGGATGTTGACGT
>44-132
TATTCAATTAAGTGGAGCTGGGC
>45-129
AGTTAGGTCCGGTGCGTTCTC
>46-129
AGGGTGTAGGATAAGTGGGAGT
>47-128
AGGATTGGCTCTAAGGATTGGGC
>48-127
GTTAGGTCCGGTGCGTTCTCAAT
>49-126
AAGTTACGGCCATACACAGTGAAA
>50-124
ACTTTCGGAATTAAGTCATCG
>51-124
GATGTGATGATCGAGATTGAGGAT
>52-122
ATTTAGTTGTATAAAAATAGAGCT
>53-121
GACGACTTAAATATAGGACTGGGT
>54-120
TAGGTCCGGTGCGTTCTCAAT
>55-119
GGATGTTGACGTAATGGCTTT
>56-119
TTCAATTAAGTGGAGCTGGGCTT
>57-118
TCAATTAAGTGGAGCTGGGCTTA
>58-115
ATTCGTTAAGGATGTTGACGTA
>59-114
AATTAAAGTGTGGCTGTCTTGGT
>60-114
GGGTGTAGGATAAGTGGGAGT
>61-114
AGGATGTTGACGTAATGGCTTT
>62-112
AATTAAAGTGTGGCTGTCTTG
>63-111
AGGATGTTGACGTAATGGCTT
>64-110
GAGCATATCTGCTAGGACCCGA
>65-108
AACTTTCGGAATTAAGTCATCG
>66-108
TGAGAGATCTTTACTTGCAGAAAA
>67-105
TAGAGGGTGTAGGATAAGTGGGA
>68-103
TAGTTAGGTCCGGTGCGTTCTC
>69-102
GGTGGGGTGCGGGAAGAAGTCT
>70-100
GATGTGATGATCGAGATTGAGG
>71-99
GATTGGCTCTAAGGATTGGGCTC
>72-99
TCGGGGCTACCTGTCTGATCTCT
>73-97
TGGATATGATGACTTGTATTT
>74-96
TTAAGCCCGTGTTCTAAGATTTG
>75-96
AGACATAGAGGGTGTAGGATA
>76-95
ATACTGGGTGCTGTAACTTTT
>77-94
TGAGTAGAGATCTTGAATTGTGGT
>78-92
TCTGCTAGGACCCGAAAGATGGT
>79-92
TTTAGTTGTATAAAAATAGAGCT
>80-91
AAGTTACGGCCATACACAGTG
>81-90
GATTGGCTCTAAGGATTGGGCTT
>82-90
GTTAGGTCCGGTGCGTTCTCA
>83-88
GGAATACTGGGTGCTGTAACTTTT
>84-88
CTCACCGAAACCCTGTCCTAGAT
>85-88
GATGTGATGATCGAGATTGAGGA
>86-88
CGACTTAAATATAGGACTGGGT
>87-87
AAGGATTGGCTCTAAGGATTGGGC
>88-86
AAGGATGTTGACGTAATGGCTTT
>89-86
GGTGTAGGATAAGTGGGAGTGT
>90-85
AAGGATGTTGACGTAATGGCT
>91-85
ATCTGCTAGGACCCGAAAGAT
>92-85
TCGGGGCTACCTGTCTGATCT
>93-84
TTTATTCTCACACCTGGTCGTACT
>94-84
ATTCAATTAAGTGGAGCTGGGCTT
>95-81
GTGTAGGATAAGTGGGAGTGTT
>96-80
CGTAAGTGAACTTGGTGACGT
>97-80
TTTTTTACTTATTCAATTAAGT
>98-79
GGAATACTGGGTGCTGTAACTCTT
>99-79
GATGGTCAATAGGTTAGAACGGGT
>100-79
TTGGATATGGAGGGAGTGGCAGTT
>101-79
ACTTAAATATAGGACTGGGTATT
>102-78
AAGACATAGAGGGTGTAGGATA
>103-78
ATCTGCTAGGACCCGAAAGATG
>104-77
CGTAAGTGAACTTGGTGACGTCA
>105-77
TAGTTAGGTCCGGTGCGTTCT
>106-76
AATACTGGGTGCTGTAACTTT
>107-75
AAGTTACGGCCATACACAGTGA
>108-75
TAGGTGATGATCCATGTTGAA
>109-75
ATACTGGGTGCTGTAACTCTT
>110-74
GCTAGGACCCGAAAGATGGTGAAC
>111-74
TTAGGTGATGATCCATGTTGAA
>112-74
ATTGAGGATTGCAACGGATACCCT
>113-73
TTTTGGTTGCAAGAGCCCGACA
>114-73
TAAGGATGTTGACGTAATGGCT
>115-71
AGCATATCTGCTAGGACCCGA
>116-71
ATTGGCTCTAAGGATTGGGCTT
>117-71
AAGATGGTGAACTATGCCTGAAT
>118-69
TTTAGTTGTATAAAAATAGAGCTT
>119-67
TTAAATATAGGACTGGGTATT
>120-67
TACTTGCCTCTGGATCGTAATT
>121-66
GACATAGAGGGTGTAGGATAAGT
>122-66
TGTGATGATCGAGATTGAGGATT
>123-66
AAATTCGTTAAGGATGTTGACGT
>124-65
GTTAGGTCCGGTGCGTTCTCAATG
>125-65
TTAAATGGGGGGTGTACTGAT
>126-65
GGATGTTGACGTAATGGCTTTA
>127-65
GGGTGTAGGATAAGTGGGAGTGTT
>128-65
CAGGATGCGGATTAATACGGT
>129-64
GATGTTGACGTAATGGCTTTA
>130-62
TCGGGGCTACCTGTCTGGTCT
>131-62
CCCAACTTTCGGAATTAAGTCATC
>132-61
TTATTCTCACACCTGGTCGTA
>133-61
TGGTCAATAGGTTAGAACGGGTTA
>134-61
GCGATCTGGAATGTAAAACCA
>135-61
GAGGGTGTAGGATAAGTGGGAGTG
>136-61
AATCGATCGTCAAATTTGGGTA
>137-61
ATGAAAGTAATATTGGTGGGAAC
>138-60
AAGACATAGAGGGTGTAGGAT
>139-60
TCGGTCCGATGGCCTTGGCTA
>140-60
TGGTCAATAGGTTAGAACGGGT
>141-59
TTTTGATAGATTTGAGTAAGA
>142-59
GGTGTAGGATAAGTGGGAGTGTT
>143-59
GGGCTACCTGTCTGGTCTCTGATC
>144-59
TTTTGATAGATTTGAGTAAGAGCA
>145-58
AGACATAGAGGGTGTAGGATAAGT
>146-58
AGGGAGGACCCCGGGGAGAGT
>147-58
AAAGACATAGAGGGTGTAGGATA
>148-57
GTGATGATCGAGATTGAGGATT
>149-55
GGGTGTAGGATAAGTGGGAGTG
>150-55
AAGGATGTTGACGTAATGGCTT
>151-54
GACTTAAATATAGGACTGGGT
>152-54
GGGAATACTGGGTGCTGTAACTTT
>153-54
TTATTCTCACACCTGGTCGTAC
>154-54
AGAGCATATCTGCTAGGACCCGA
>155-52
CACGACAGTGAAATACCACTACC
>156-52
GGGTCTTTCTACTTGCCTCTGGA
>157-52
AGCGATCTGGAATGTAAAACC
>158-52
AATTAAAGTGTGGCTGTCTTGG
>159-52
TATTCAATTAAGTGGAGCTGGGT
>160-51
TGGTGGGGTGCGGGAAGAAGTCTT
>161-51
ACTCTGATGGAGGCTCGTAGC
>162-51
TACTTATGTAAGAGCTTAGACGT
>163-50
ACTTAAATATAGGACTGGGTA
>164-50
CAATTAAGTGGAGCTGGGCTT
>165-50
TTAAGCCCGTGTTCTGAGATTTG
>166-50
AGGGTCTTTCTACTTGCCTCTGGA
>167-49
GAAAGTAATTTTGGTGGGAAC
>168-49
ATAGAGGGTGTAGGATAAGTGGGA
>169-49
AGGATGTTGACGTAATGGCTTTA
>170-48
ACTTTCGGAATTAAGTCATCA
>171-48
ATTTTGGTTGCAAGAGCCCGACA
>172-48
GATTGAGGATTGCAACGGATACCT
>173-48
GAGCATATCTGCTAGGACCCGAA
>174-48
CTTATTCAATTAAGTGGAGCT
>175-47
TATGCGAGTGTTAGGGTGATT
>176-47
ACTCTGATGGAGGCTCGTAGCGGT
>177-47
TCTGCTAGGACCCGAAAGATGGTG
>178-46
ATCTGCTAGGACCCGAAAGATGG
>179-46
TTAGGTCCGGTGCGTTCTCAAT
>180-46
TGCGACGATTGTGCGGGCCCTT
>181-46
CGACTTAAATATAGGACTGGGTA
>182-45
TTTGATAGATTTGAGTAAGAGC
>183-45
AGATGTGATGATCGAGATTGAGG
>184-45
TACTTGCCTCTGGATCGTAATTT
>185-45
GACTTAAATATAGGACTGGGTATT
>186-44
TTAAGCCCGTGTTCTAAGATT
>187-44
TTGGATATGGAGGGAGTGGCAGT
>188-44
AATCGATCGTCAAATTTGGGTATA
>189-44
TGTGATGATCGAGATTGAGGA
>190-44
CCCAACTTTCGGAATTAAGTCAT
>191-43
GCGATCTGGAATGTAAAACCAAGT
>192-43
TCGGGGCTACCTGTCTGGTCTCT
>193-43
TATTCTCACACCTGGTCGTACTC
>194-43
AGTTAGGTCCGGTGCGTTCTCAAT
>195-42
TAAGGATGTTGACGTAATGGCTT
>196-42
TCAATTAAGTGGAGCTGGGCTT
>197-42
TTAGGTGATGATCCATGTTGAAGA
>198-42
AATCTCATGTAGAATAAAAGGGT
>199-42
AACGTAAGTGAACTTGGTGACGT
>200-42
TGTAGGATAAGTGGGAGTGTT
>201-42
AGGATTGGGCTTATTGGGCCTT
>202-42
ACGTAAGTGAACTTGGTGACGTCA
>203-41
TAGAGGGTGTAGGATAAGTGGG
>204-41
GACCGATCAGGATATTTTTTGAT
>205-41
TACTTGCCTCTGGATCGTAAT
>206-41
TGCTAGGACCCGAAAGATGGT
>207-41
ATTCTCACACCTGGTCGTACT
>208-41
AAAGACATAGAGGGTGTAGGA
>209-41
ACATAGAGGGTGTAGGATAAGT
>210-41
CGTTAAGGATGTTGACGTAAT
>211-41
AGCGATCTGGAATGTAAAACCA
>212-41
AGGGTGTAGGATAAGTGGGAGTG
>213-40
TGGTCAATAGGTTAGAACGGGTT
>214-40
ATACTTATGTAAGAGCTTAGACG
>215-39
TTGTGAAAAGACATAGAGGGTGTA
>216-39
CATAGAGGGTGTAGGATAAGT
>217-39
TGATGATCGAGATTGAGGATT
>218-39
CCGGAGATATGGTATTTTGGT
>219-39
GGGTCTTTCTACTTGCCTCTGGAT
>220-39
CATACTTATGTAAGAGCTTAGACG
>221-39
TTTGTGCACCATCGACCGATCAG
>222-38
TCGGGGCTACCTGTCTGATCTC
>223-38
GAGCATATCTGCTAGGACCCGAAA
>224-38
CGCGTAATGAAAGTAATTTTG
>225-38
AATTCGTTAAGGATGTTGACGTA
>226-38
GCAAATCGATCGTCAAATTTGGGT
>227-37
GAATACTGGGTGCTGTAACTTT
>228-37
ATCTCATGTAGAATAAAAGGGT
>229-37
CAAAGGGAGTCGACTAGACGAG
>230-37
TCTTTCTACTTGCCTCTGGATC
>231-37
ATGTGATGATCGAGATTGAGG
>232-37
CGTTAAGGATGTTGACGTAATG
>233-36
AGGATGTTGACGTAATGGTTT
>234-36
CTCTGATGGAGGCTCGTAGCGGTT
>235-36
TAAGGATGTTGACGTAATGGCTTT
>236-36
GTGGGGTGCGGGAAGAAGTCT
>237-36
CAGGATGCGGATTAATACGGTA
>238-36
GGTGTAGGATAAGTGGGAGTG
>239-36
TTCGTTAAGGATGTTGACGTA
>240-36
GCCCAACTTTCGGAATTAAGTCAT
>241-35
TGAGTAGAGATCTTGAATTGTGG
>242-35
ATTTTGGTTGCAAGAGCCCGAC
>243-35
GAATACTGGGTGCTGTAACTTTT
>244-35
TTAAGCCCGTGTTCTGAGATT
>245-35
GAACAGAAATCTCATGTAGAATA
>246-35
CTTAAATATAGGACTGGGTAT
>247-35
TAAGTGAACTTGGTGACGTCA
>248-35
GATGTGGTGATCGAGATTGAGGAT
>249-34
TATTCAATTAAGTGGAGCTGG
>250-34
TAGGTCCGGTGCGTTCTCAATG
>251-34
CTGCTAGGACCCGAAAGATGGT
>252-34
ACGACTTAAATATAGGACTGGGT
>253-33
GTGACGATTTTTACCTGACCCATT
>254-33
TTGATAGATTTGAGTAAGAGC
>255-33
GTAAGAGCATATCTGCTAGGACC
>256-33
GTTAAGGATGTTGACGTAATG
>257-33
GTTAAGGATGTTGACGTAATGGCT
>258-33
AGTTAGGTCCGGTGCGTTCTCA
>259-33
CGTAAGTGAACTTGGTGACGTC
>260-33
AGGGTAGCTCATTGAGAACAGAA
>261-33
GGGTAGCTCATTGAGAACAGA
>262-32
TAGGTTAGAACGGGTTAAATT
>263-32
GTTGCTCTGGTGCCGAAAGCT
>264-32
ATGTGATGATCGAGATTGAGGATT
>265-32
TTGGATGATGAAGACGCAGACA
>266-32
ACGTAAGTGAACTTGGTGACGTC
>267-32
TTTTGGTTGCAAGAGCCCGAC
>268-32
TAAGCCCGTGTTCTGAGATTTG
>269-32
TTGCAATATTGCTAGAACCCGCT
>270-32
GGGAGGACCCCGGGGAGAGTT
>271-32
TTTGGTTGCAAGAGCCCGACA
>272-31
AACGTAAGTGAACTTGGTGACGTC
>273-31
AGCATATCTGCTAGGACCCGAA
>274-31
ACAGAAATCTCATGTAGAATAA
>275-31
CACGACAGTGAAATACCACTAC
>276-31
GAAAGTAATATTGGTGGGAAC
>277-31
GCATATCTGCTAGGACCCGAA
>278-31
TTCAATTAAGTGGAGCTGGGTT
>279-31
TCTCTGATCGTTGCTTTGGTGCT
>280-31
GCACGACAGTGAAATACCACT
>281-30
AAGAGCATATCTGCTAGGACCCGA
>282-30
TGTAGTGCAAAAAGTAGATCGT
>283-30
CCGGAGATATGGTATTTTGGTT
>284-30
GGGTAGCTCATTGAGAACAGAAA
>285-30
GATTAACAATCAACTTAGAACT
>286-30
CAACTTTCGGAATTAAGTCATCG
>287-30
AAATTCGTTAAGGATGTTGACGTA
>288-30
AGATGTGATGATCGAGATTGAGGA
>289-30
ATGAAAGTAATTTTGGTGGGA
>290-30
CATAGAGGGTGTAGGATAAGTGGG
>291-29
GATGTGATGATCGAGATTGAG
>292-29
ATTCAATTAAGTGGAGCTGGGTT
>293-29
TCGGGGCTACCTGTCTGGTCTC
>294-29
AAATCGATCGTCAAATTTGGGTA
>295-29
TTTAAAGAGTAGGTGTCCTGATC
>296-29
AGGTAAGGACACCCGCTGAACT
>297-29
TAGGTGATGATCCATGTTGAAGA
>298-29
TTAAATGGGGGGTGTACTGATC
>299-29
AATTTGGGTATAGGGGCGAAA
>300-29
ACAGAAATCTCATGTAGAATA
>301-29
GATGGAGTCTCGTGAAAGTCGGT
>302-29
AGGGTAGCTCATTGAGAACAGA
>303-29
GGATGTTGACGTAATGGCTTTAA
