# Supplementary material for: Cross-kingdom RNA interference promotes arbuscular mycorrhiza development
Source: Nat Plants. 2026 Mar 11;12(4):695–702. doi: 10.1038/s41477-026-02247-2 (PMC13106029; doi:10.1038/s41477-026-02247-2)
Supplement: Supplementary file 6 — LjAGO-bound RisRNAs. [file 41477_2026_2247_MOESM6_ESM.zip › Uslaender_Supplementary_Data_3-exp2.fa]

>1-148
TTTAGTTGTATAAAAATAGAGCT
>2-146
TGAGAGATCTTTACTTGCAGAAAA
>3-85
TGAGTAGAGATCTTGAATTGTGGT
>4-55
TAAACACGAACTGTCCTAGTGG
>5-47
AATTAAAGTGTGGCTGTCTTGGT
>6-45
TTATTCTCACACCTGGTCGTACT
>7-44
TAATATGAAGACAAAGGAATGCT
>8-42
TGAGTAGAGATCTTGAATTGT
>9-40
CTCACCGAAACCCTGTCCTAGAT
>10-40
TATGTACTGTATAGTTATCGCT
>11-40
AAGCCCGTGTTCTAAGATTTGT
>12-40
TTGTTGTTCTTTCAAAATCTGTT
>13-36
ATTGGCTCTAAGGATTGGGCTT
>14-35
TGGATATGGAGGGAGTGGCAGTT
>15-33
GGGTGTAGGATAAGTGGGAGTGT
>16-30
TGAGAGATCTTTACTTGCAGA
>17-30
AATTAAAGTGTGGCTGTCTTGGTG
>18-28
TTTAGTTGTATAAAAATAGAGCTT
>19-28
AGGGTGTAGGATAAGTGGGAGTGT
>20-28
TTAGGTAATTTGAATGCTGGACGT
>21-26
TTCAATTAAGTGGAGCTGGGCT
>22-26
TGAGCTGCATTCTGAAATTTCTT
>23-26
TCTGCAAGATCGTGAACTTTTCT
>24-26
TTATTCGTGCCCAAATCTGTTCCC
>25-25
TTATTCTCACACCTGGTCGTACTC
>26-25
TGTAGTGCAAAAAGTAGATCGT
>27-24
TGTGCCACGGAGATGTCGAATTT
>28-23
TATTAATGTCCAAATCTGTTCTT
>29-23
TATCTATTAACTGTTGTACCTTGT
>30-22
TCTGTCTACATGCGAGCTCTGGT
>31-22
TGGACCGACTATAATACATCGT
>32-21
TCCTGTAACTGAATCTGAATGT
>33-21
TGAAACTGTTGAGCGAGAGACGT
>34-21
TATGATCATTAGGTCTGCGTCCT
>35-21
TCCGTTATTTTACACTCTTCTGT
>36-21
TGAGAGATCTTTACTTGCAGAA
>37-20
TCTACATGCGAGCTCTGGTGACGT
>38-20
AGAGGGTGTAGGATAAGTGGGAGT
>39-20
TTTGTTGTTCTTTCAAAATCTGTT
>40-19
TTGGATCTATTAGAGTAGCATAT
>41-19
ATCTATTAGTTCCATGGACGCT
>42-19
TTGGCATCTTGTACACTGTGGT
>43-19
TACCTCTTCATCTCTATCTCTGCT
>44-18
GTGTAGGATAAGTGGGAGTGT
>45-18
TAGGTCCGGTGCGTTCTCAAT
>46-18
GTTAGGTCCGGTGCGTTCTCAAT
>47-17
GGATTGGCTCTAAGGATTGGGCTT
>48-17
TCGAGTGCAGCTGTCTCTTTTTGC
>49-17
TAAGATTCGTCATAGCTCTAT
>50-17
TCAGATTTGTCTTTGCCTTGAAGC
>51-16
TTTGGATCTATTAGAGTAGCATAT
>52-16
TGGGATATGCTGACGGTGGTT
>53-16
TCCATGGACGCTATTTGATTACTT
>54-16
TCTTCATCTCTATCTCTGCTATCT
>55-16
TCTAACCTATTGATACTTTTTGAT
>56-16
TGAGAGATCTTTACTTGCAGAAA
>57-15
AACTTTCGGAATTAAGTCATCG
>58-15
TTATTAATGTCCAAATCTGTTCTT
>59-15
CGGGGCTACCTGTCTGGTCTCT
>60-15
AGGTCGTGGCTGACCTAGTGCACT
>61-15
TGGTCTAAGTTCTTGATAATTCT
>62-15
ATTTAGTTGTATAAAAATAGAGCT
>63-15
TAAACTGTATATCTCGCGATGAT
>64-15
TCTACGGCATAGAATGATTTGT
>65-15
AGCCCGTGTTCTAAGATTTGT
>66-15
TTCTATTATTAAGTTGGCCAGAAT
>67-15
TCAGAAATCTTGGAAGAATGTCA
>68-14
ACTTTCGGAATTAAGTCATCG
>69-14
TCACTCCTTGTTGACCTGACT
>70-14
ATTGAGGATTGCAACGGATACCCT
>71-14
AATTCGTTAAGGATGTTGACGT
>72-14
TACCATCTAGGACGACCATCT
>73-14
TTCTGTTGGTTGAATGTACTTTC
>74-14
TTAAATGGGGGGTGTACTGAT
>75-14
AGCATATCTGCTAGGACCCGAA
>76-14
TGTGATGATCGAGATTGAGGATT
>77-14
TTAGGTATGGACATTTATTCGT
>78-13
TTAAGCCCGTGTTCTGAGATTTGT
>79-13
TTCAATTAAGTGGAGCTGGGCTT
>80-13
GATTGGCTCTAAGGATTGGGCTT
>81-13
TCGTACTCAAGAACTTCTTCAACT
>82-13
TGGTCTAAATTCTTGATAATTCT
>83-13
TCGGGGCTACCTGTCTGATCT
>84-13
TAGTATCCGTCTTTCATCTTCCTC
>85-13
TGAAGACTTGAATATGATCATT
>86-13
ATCGGGTACTTTTGGTCAGCT
>87-12
TTAAGCCCGTGTTCTAAGATTTGT
>88-12
TTTATACTGCTCTTATGGGAAAT
>89-12
TGTGGTGCAGTAAATCTTGTGAT
>90-12
TGCGACGATTGTGCGGGCCCTT
>91-12
TTATTAATGTCCAAATCTGTTCT
>92-12
GAGGGTGTAGGATAAGTGGGAGT
>93-12
TGAGTAGAGATCTTGAATTGTGG
>94-12
GTGTAGGATAAGTGGGAGTGTT
>95-12
TTTATACGCTCTTATGGAAATTTT
>96-12
CGACTGACGATTCCGATACTT
>97-12
TTGGCTCTAAGGATTGGGCTT
>98-12
TACTGACCTTCTTCATCTGATTT
>99-11
TAATTCTTCTAGACTGTTACTT
>100-11
TGGCATCTTGTACACTGTGGT
>101-11
ATAATCCCGTCCGGTTGATCATT
>102-11
AGGGTGTAGGATAAGTGGGAGT
>103-11
TGCTGATTGTAGGTAATCCCT
>104-11
TATCGACTGCCAGTGAGTGCTT
>105-11
TTTTAGGTACTAAGTCTCACT
>106-11
TACTTGCCTCTGGATCGTAATT
>107-11
CCGGAGATATGGTATTTTGGTT
>108-11
TACTTGCCTCTGGATCGTAATTT
>109-11
GACTTAAATATAGGACTGGGT
>110-11
GGGTGTAGGATAAGTGGGAGT
>111-11
TCTGCGTCCACTGCATCTCGCTGT
>112-10
CTTCGGGGCTACCTGTCTGGT
>113-10
TAAGCCCGTGTTCTGAGATTTGT
>114-10
TGTTGTTCTTTCAAAATCTGTT
>115-10
TCGGGATTAGTGCGGTATTGGT
>116-10
TGTCTCTAACGATCGTAATTTCT
>117-10
TCCGGCCTAATGATGAGACTTGT
>118-10
TCGCGGTCTTTTCGTTTTCTGGT
>119-10
TACAATTAGCTGTAGCAATAAAGT
>120-10
TCACCAACCAGGACCCAAGGAGT
>121-10
TAGAACTTGACTAAAATATATTT
>122-10
AGCATATCTGCTAGGACCCGA
>123-10
TCTAAAATAGGATTTCTACTCTT
>124-10
TCCTTGTTGACCTGACTTTACT
>125-10
TTGTGTCGTAAAACTTGCCAATTT
>126-10
ATGGTCCTATTGTTAACTTGCT
>127-10
TTTAAAGAGTAGGTGTCCTGAT
>128-9
TCATCAAAGTTTGACAGCTCGAGT
>129-9
TGGGAAAATGAATGTGGCAGGAT
>130-9
TCGGGGCTACCTGTCTGGTCT
>131-9
TTTGATATAGGATAAATGTTTGCT
>132-9
AAGTAATCCTGTAACTGAATCT
>133-9
TGATTATTTCTAGTATCTCTGGT
>134-9
TCCCACTCCTCTGACTCCCATTCT
>135-9
TAATGATGAGACTTGTGGGAGG
>136-9
TTGGCATCTTGTACACTGTGGTT
>137-9
TTTGTGCACCATCGACCGATC
>138-9
TAGATGGGTGCTGATGTTACT
>139-9
TGACTTGACTCCCCACTCGCGCT
>140-9
GATGTGATGATCGAGATTGAGGAT
>141-9
TATTCTCACACCTGGTCGTACTC
>142-9
TATTCCGGCCTAATGATGAGACTT
>143-9
TATGATCATTAGGTCTGCGTCCTA
>144-9
TAAGACATTGCACCCTCAGCTT
>145-9
AGCATATCTGCTAGGACCCGAAA
>146-9
TTATTCGTGCCCAAATCTGTTCC
>147-9
TTCCTGAACTATTAGAAACTTCT
>148-9
TAAGCCCGTGTTCTAAGATTTGT
>149-9
TAGGAATATCATGTATCGACT
>150-9
CTATAATGTTGGCTTACTTTTAT
>151-9
TCATGTCGTGGTGGTTCTTCGT
>152-9
ATGTGGTGATCGAGATTGAGGATT
>153-9
TACGAACACCAAGAAACTCCATT
>154-9
TTTGTATTGCTCTTTTTCCTCGT
>155-9
TGTGAGAGGGGATGTCTGGTAACC
>156-9
TCTCCTAACATACTGTACACCTC
>157-9
ACTCTGATGGAGGCTCGTAGCGGT
>158-9
TATTGGACAAATGTTTTTCTTTT
>159-9
TAGGTATGGACATTTATTCGT
>160-9
TCGACTGCCAGTGAGTGCTTATT
>161-9
TTTCATCTATTTTGTTGCTCTGT
>162-8
TGTGTCGTAAAACTTGCCAATTTT
>163-8
AAGACGTAAAGAACTAATTTTTT
>164-8
AAGGGTCTTTCTACTTGCCTCTGG
>165-8
TTTAGTATATGTAGTCTTGTG
>166-8
TCTACTGTTCCCTCTTCTCCAT
>167-8
TGTCAGGTCGAACCCCGAAGCGT
>168-8
TTAAATGGGGGGTGTACTGATCGT
>169-8
TAGGGATAAAGGATTTAAAGCT
>170-8
TTAGAGGACATTTAGAAGAATCT
>171-8
TATCATCGACACACTACTCTGT
>172-8
ACGTTCTTTAACTTTGTTTCA
>173-8
TTGGATATGGAGGGAGTGGCAGTT
>174-8
TACGATTATCTAATGTGAACAAT
>175-8
TCTGAGTTACTTTGGATAAGGT
>176-8
TTTTGATAGATTTGAGTAAGAGC
>177-8
TTGATTATGAGAATTAAAAGGCT
>178-8
TTGGGATTGCAATAGCTTATGGT
>179-8
AGTTAGGTCCGGTGCGTTCTCAAT
>180-8
TAAATTCGTTAAGGATGTTGACGT
>181-8
ATGGTCAATAGGTTAGAACGGGTT
>182-8
TCTTCCCAACTCTTAACCACCCT
>183-8
TCAGGTGTATTAGGAACAGGT
>184-8
TGAAAATGAGGAAATGGATGAAAT
>185-8
AATACTGGGTGCTGTAACTTT
>186-8
GACGACTTAAATATAGGACTGGGT
>187-8
TCTTCTCCACATACTATAGCTTCT
>188-8
TAACTGTACACACTAATTCACT
>189-8
TTGTTGCGACTTGCGAATCCAT
>190-8
TGGATTGAAATTGCCGATAGAAAT
>191-8
TATTCAATTAAGTGGAGCTGGGCT
>192-8
TGTAAGTTGAACACTAAGAGT
>193-8
TTTGTATTGCTCTTTTTCCTCGTC
>194-8
TCCTTTTGTACCTCTTCATCT
>195-8
TAAAGCCAAAATCGTCACTTCTT
>196-8
TTGCCGTTGACATAAATTCCTTCT
>197-8
AGAAACTTCTGATGCTACTACT
>198-8
TCATTTTTTGCATTGATCTCT
>199-8
ATACTTATGTAAGAGCTTAGACGT
>200-8
TGCCACGGAGATGTCGAATTT
>201-8
TTGTTGTTCTTTCAAAATCTGTTT
>202-8
GTTTCCCTCAGGATAGCAGAAACT
>203-8
TAAGTAACAACTCTGCCATATTT
>204-8
TGTTCGCGGTCTTTTCGTTTTCT
>205-8
GGGAGGGAAAAAAGTAGAAGACT
>206-7
TATAGTCAATGTAGACAAAGTCGT
>207-7
AGCATATCTGCTAGGACCCGAAAG
>208-7
ACCGATCAGGATATTTTTTGAT
>209-7
GCACGACAGTGAAATACCACTACC
>210-7
TCGCGATCGATCATATCAAGTT
>211-7
CCCAACTTTCGGAATTAAGTCATC
>212-7
ATGATAATGTTGAGTAGGAATT
>213-7
TCCACTCGTACTCAAGAACTTCTT
>214-7
TCCGGCCTAATGATGAGACTT
>215-7
TTGATGGTGTATGATTCTTTT
>216-7
TACTTATGTAAGAGCTTAGACGT
>217-7
GGTGTAGGATAAGTGGGAGTGTT
>218-7
TTAGACAAGTGCTACTGATAGT
>219-7
TTTGCATAATTTAGGAAAGAAACT
>220-7
TCAATCCGTTATGAAATTTTGAT
>221-7
ACATGTGACCCAGGAACCCGT
>222-7
AAAAGAGGGATTCCATCTGTAGTC
>223-7
TAGTAGGTAGAATTCTGTTGGT
>224-7
ATTCAATTAAGTGGAGCTGGGCT
>225-7
TGCTGAAATTCTCGATCTGACC
>226-7
TGAGTAGAGATCTTGAATTGTG
>227-7
CAACAGAATTCTACCTACTATGT
>228-7
GTTAGAAGGCCGGTGGAAGCG
>229-7
CAGGATATTTTTTGATAGATT
>230-7
TTAGGTCCGGTGCGTTCTCAAT
>231-7
TAGGGTGATGTATACCGGACGT
>232-7
TTTTTGGCATTCTACTCTGCGAA
>233-7
TGTTGTAACTACGTGAGCTTCTT
>234-7
TTGGAGTGTCGAATTGTCAAGTT
>235-7
ACGACTTAAATATAGGACTGGGT
>236-7
TCATGCACCACTCTTAGGACT
>237-7
TCACTCCTTGTTGACCTGACTT
>238-7
TATTCGTGCCCAAATCTGTTCCC
>239-7
TCATATCCGGTTTTGACCTCCCT
>240-7
TTTTGTACCTCTTCATCTCTATCT
>241-7
TGGAGGAATGTAGCTTCGATCTCG
>242-7
GTGGGGTGCGGGAAGAAGTCT
>243-7
ATTCGTTAAGGATGTTGACGT
>244-7
TTAGGTATGGACATTTATTCGTG
>245-7
TATTGGACAAATGTTTTTCTTT
>246-7
TCTTCTGATTCTGATTCTTTCT
>247-7
TGAACAAGGACATAATGAAGTGT
>248-7
TCGAAGCAACTAGTAGGTACATT
>249-7
TTGAGACGAAACTCTAGTAAT
>250-7
CCGGAGATATGGTATTTTGGT
>251-7
TGGAATTATCGTTCTGCCTTCTT
>252-7
ACTTTCGGAATTAAGTCATCA
>253-7
TCTGATTCCTCTAATTCCCATT
>254-7
TTAAATGGGGGGTGTACTGATC
>255-7
AAGATGGTGAACTATGCCTGAAT
>256-7
GTGGTGATCGAGATTGAGGAT
>257-7
TTTTGTGACTAAGTAAATTACTT
>258-7
TAGAATGTTTCTCTTGGAACCT
>259-7
TATTTTATTTTTGGTCTGTTCCT
>260-7
GTATTGTGGAAAACTCTTATATT
>261-7
GACCGATCAGGATATTTTTTGAT
>262-7
TTATGGTCAATGATACTCTCAT
>263-7
ATTTTGTTAAATATGTAGATT
>264-7
TGGGAAAATATCCATGTGGACAT
>265-7
TCGTGCCCAAATCTGTTCCCACC
>266-7
TAATCCAGTCCTGCTATAGTTACT
>267-7
GCCCAACTTTCGGAATTAAGTCAT
>268-7
AATTAAAGTGTGGCTGTCTTG
>269-7
AAATTCGTTAAGGATGTTGACGT
>270-7
TCTATTTGCCTCTGGATCGTAAT
>271-7
TCAAGAATTTTTGATAATCCGT
>272-6
TAAAACGGCACAACATTCAGATT
>273-6
TTACCATCTAGGACGACCATCT
>274-6
TAAAATACATGTCGAATTCTCCT
>275-6
TCTACAAATATGACTGATAGAAGT
>276-6
GCTGGAGGAATGTAGCTTCGATCT
>277-6
TCCGGTGCGTTCTCAATGACCCTT
>278-6
GTTGATCGAGTTGTCTGTTGT
>279-6
TCCGTTGGCACAATCGCTTTTGCT
>280-6
TGGACTTTACGGGAAGGATTAGTT
>281-6
TTGTTGTTCATGTGTGCTTTTTT
>282-6
TAACGATCGTAATTTCTGGCCCT
>283-6
GATGGTCAATAGGTTAGAACGGGT
>284-6
TCTGATGAGATTTTTGTATTACT
>285-6
TTATACTCTCCCTAGGCCGCTG
>286-6
TTGGTAGCTGCTAATTTAACTT
>287-6
TGGGATATGCTGACGGTGGTTTTC
>288-6
GGGCTACCTGTCTGGTCTCTGAT
>289-6
TATATTTTTATTGGACTTCTAAT
>290-6
TACACGTGACTAGGGGTAACAGGT
>291-6
TAGATTGGCATAGATGATGAT
>292-6
TATTTTCTAGTAGGTGCACTCTCT
>293-6
TTGTGAGCACTCAATGATTCTT
>294-6
TATACTGTATATCTCGCGATGAT
>295-6
ATACTTATGTAAGAGCTTAGACG
>296-6
TAGATTGGATAGGTAACTTATTT
>297-6
TTATCTTGACTATTTCTCTATCAT
>298-6
TAGAATCTCCTGAAAATGTTTGT
>299-6
TGCGAATTAAGGGAAGGGAATT
>300-6
TGAAAAAAGGTTAGATTGGATAGG
>301-6
GGGCTACCTGTCTGGTCTCTGATC
>302-6
TAAAGGAATGATATATCTTGAGGT
>303-6
TCTGAAGTTGAACTATTATGTA
>304-6
TCGATCTTGTGTAACTTTGTTTAT
>305-6
GCACGACAGTGAAATACCACT
>306-6
TCTCCCGTTGTGACCCTATAAGT
>307-6
TTGTCACTTGATTAACTATGATT
>308-6
TGCGACATAGGAGAAAAAAGAGGT
>309-6
TAACTTCTCGTGACATGCAATCAT
>310-6
AGTTAGGTCCGGTGCGTTCTC
>311-6
TCTTTCAGATTCATGTTTAACTT
>312-6
GTGATGATCGAGATTGAGGAT
>313-6
TCGGGGCTACCTGTCTGATCTCT
>314-6
TAAATATTGGAAGGTGAATGGT
>315-6
TAGATAAGAGGAAGTGGAATTCT
>316-6
AATAAACGTTGCTGTCTCAAGT
>317-6
GACATAGAGGGTGTAGGATAAGT
>318-6
TGACAAAATGTGTTCCCTGAT
>319-6
AACTTTCGGAATTAAGTCATCA
>320-6
ATGTGATGATCGAGATTGAGGAT
>321-6
TATGTACTGTGTAGTTATATCTT
>322-6
TATTACTAGAATTATTACTGAAT
>323-6
TGTGGTGATTGTGTTTGCGAATTT
>324-6
TAAATGACATAGACCTATTAT
>325-6
TTTCCTTATATAGCACCTGAAGT
>326-6
TCCGTGACTGGTCAAATACCT
>327-6
TCTAGTACTGCATTTATTCTTTGT
>328-6
TGGACGCATTATAACTGTTTTGGT
>329-6
TAAGTAACAACTCTGCCATATT
>330-6
ATATCTATATCTCTGCGACAT
>331-6
TCTATCGGGTACTTTTGGTCAGCT
>332-6
TAGGGCAGGATGGCTGGTTGTTT
>333-6
TATTGTATAAATCTGCACAACGT
>334-6
TTTACTATTGCTCCTTTCTTCCTT
>335-6
TCTACTCTGCGAAAAACTGACGGC
>336-6
TTCCTGGACGATTAGAAGAGACGT
>337-6
TCGGGGCTACCTGTCTGGTCTC
>338-6
TCCGGTTGTTGAAGTCACTTTTG
>339-6
TCCCATTCTTCTGATTCTGATT
>340-6
TGGTCAATAGGTTAGAACGGGT
>341-6
TCTTTAGGATCCGATTCTTCTT
>342-6
ACTATAACAAGCATTGACTGTAT
>343-6
CATATCTGCTAGGACCCGAAAGAT
>344-6
TGATGAGGGCAATAAGGTTAGGAT
>345-6
TACTGCTGTGATGAATTTCATT
>346-6
TTTGTAGGCATTTTCATGAGT
>347-6
ATTGGCTCTAAGGATTGGGCTC
>348-6
TTAGCGGGTTCCTGGGTCACATGT
>349-6
TGGCTTTTTTAAAGAACTAGATT
>350-6
TCCGGTGCGTTCTCAATGACCCT
>351-6
TCAGGTGTATTAGGAACAGGTGT
>352-6
TGGTCTAAGTTCTTGATAATT
>353-6
TATTTTAAATTTCTGTAGATCATT
>354-6
TCTTCCTTCTGACAATCTCTGCT
>355-6
TATCTCAACGGCCTAGATGAT
>356-6
TCCCAATTTAGAGCTGTAGCTGT
>357-6
TTAAATGTATCATACTCTTCT
>358-6
TATCTTGTTGCAGCTGCCAACT
>359-6
TACTAGTGCCCACATTATATTAT
>360-6
TGAATAATCAATTGTGGTATATCT
>361-6
AGGTACTTAAATCTCTGGAACCT
>362-6
TCTGGTGTAGTAAGTTGTAACT
>363-6
TATCAAAGTCTTTCTGTCATCT
>364-6
ATATGTACTGTATAGTTATCGCT
>365-6
TAACCATGCTACCTGTTCTGT
>366-6
TGATTAAGTCGCATGGGAGGAAAT
>367-6
TGGGACTGTCTTTATGAATTCT
>368-6
TGGGATATGCTGACGGTGGTTTT
>369-6
TGTGGTGATCGAGATTGAGGATT
>370-6
TATCCGTGACTGGTCAAATACCT
>371-6
TAGGCTACTGGAAGTAACTGGT
>372-6
ATGGTTCAGATTGGAGATGGT
>373-6
ACCGATCAGGATATTTTTTGATA
>374-6
TAGGATGACTCTCAGCTTTGG
>375-6
GGATGTTGACGTAATGGCTTT
>376-6
TCGGTCTTGTGAAATGTCATAGAT
>377-5
TAGGATTAAGGATAGTGAGTGGA
>378-5
TTTGTAGGCATTTTCATGAGTTTT
>379-5
TCAGCTTTACCATCTAGGACGACT
>380-5
TTCTCACACCTGGTCGTACTC
>381-5
TGCGACATAGGGGAAGAAAGAGGT
>382-5
ACTTAAATATAGGACTGGGTATT
>383-5
TTGACTGTACTATCAGACGAT
>384-5
TCATTTTTTGCATTGATCTCTAGC
>385-5
TCGGGGCTACCTGTCTGGTCTCT
>386-5
CACGACAGTGAAATACCACTACCT
>387-5
TTTATGAAGAACTGAAGACCT
>388-5
AAGGATGCATAAAATTAGTTGT
>389-5
ACTTGGTTTTACCAGATCGTTCT
>390-5
ATCTCTGATCGTTGCTTTGGTGCT
>391-5
TTCCATCACTTGTACTTATATCT
>392-5
TGGAATAGGTGACTCCATAAGGT
>393-5
TGATTATTTCTAGTATCTCTGG
>394-5
ACCTACTGTACTAAATGTTTCT
>395-5
TCGACTATAAAAACCTTGTTCAT
>396-5
TATTTGTTAAGTTGACCTCCTATT
>397-5
TATGTCTTTAGTTCTTTACCAAT
>398-5
GATAGATAGAATGATTGAAATTT
>399-5
TCCTCTTCTAGAACCAGCAGACT
>400-5
TATTAATGTCCAAATCTGTTCT
>401-5
AGGGATCTATAAAGAAGTTGT
>402-5
TCTGTGCGGGCCAAGGGAGGCTGT
>403-5
TAGTCATTAACATTTCCTAAGT
>404-5
TCGATTGATACACCTTTGGCT
>405-5
TCAGCTTTACCATCTAGGACGACC
>406-5
AAGAACGTTGGATTCGTAGCT
>407-5
TATCATTTTTATTTATGTAGTAT
>408-5
AGCTACTTCAGACAAAAGAAT
>409-5
TTTGAAGCCGATGACTGCTGT
>410-5
TTTGGTGCATTCTATGAAAAT
>411-5
TGTGATTATCTAGATTTTCTTT
>412-5
TCAAGAATTTTTGATAATCCGTT
>413-5
TCTGATTCTTTCTGTTGTTGTT
>414-5
TGGCATCTTGTACACTGTGGTT
>415-5
TTTTTGGTAGTTTAGTAGATAGT
>416-5
TTCTACTTGCCTCTGGATCGT
>417-5
AGATTCAATTAGACTATGTAT
>418-5
GAGGAATGTAGCTTCGATCTCG
>419-5
TTTCGGGGCTACCTGTCTGATCT
>420-5
TCACTTGGCTCATCTGTAAAT
>421-5
TCTGCATGGTCTTGAGGTTCT
>422-5
TCCGGAATTTTCTTTTAGTCGTCT
>423-5
TCTATTTACAATGTCGCAAGAAT
>424-5
TTTTTTTGGAATGGGAAAATT
>425-5
TAAATACCGCGTGACCTAGAT
>426-5
TACGTGACATTATTATTGAATAAA
>427-5
TCTGATTCCTCTAATTCCCATTCC
>428-5
GCTCTAAGGATTGGGCTCGCT
>429-5
TAGGATGCGATAATACAGGCT
>430-5
TGGACACTCGACGATTTCGCAT
>431-5
TATTTGTAGTCTTAAATCATT
>432-5
TGGAGAGATGTATTTTGAGATGAT
>433-5
AAGGACTTCTTATCTTTATCTTT
>434-5
TCGAAGTGAATCTGAATGTTGT
>435-5
AAAATGATGACTTTGTACAAT
>436-5
TCCGTACAAAGTTGATCTCTTCTT
>437-5
AGATTTATAGATGGGTGCTGATGT
>438-5
TCCGCTCTTTAGGATCCGATT
>439-5
TGGGAAGAACTACACCACACTGGT
>440-5
TTAAATATAGGACTGGGTATT
>441-5
ACATAGAGGGTGTAGGATAAGT
>442-5
TAGAGTTGATGATGTTGAAATT
>443-5
TCCATCAAAACCTCCTTCACATT
>444-5
ATGGCTTTAAACGACCCGTCT
>445-5
TGACGTCAGGGAGGACCCCGGGG
>446-5
TGAGACTTGTGGGAGGACAGCT
>447-5
TTTACTGTTGATCTTTGATAAACT
>448-5
TTATTCGTGCCCAAATCTGTT
>449-5
TTTTTTATTCTGACACCCTCT
>450-5
TTCCGGCCTAATGATGAGACTTGT
>451-5
TTGCGACTTGCGAATCCATAATCT
>452-5
TATGGTATGTATGGTGGCTCAT
>453-5
TAAGGGAGGAAAGGCGATCTTGT
>454-5
TGGGCCTTGATCTTCTTATTGTT
>455-5
TCATCTCGTGGCGTTGAACCGTT
>456-5
TGTCTGTCTTCTTCTGATTCTCTT
>457-5
TATAGCTAGCTAAGTAACAACTC
>458-5
CTACTTGCCTCTGGATCGTAATT
>459-5
TAAAGGGGGAATAGAAGAAAT
>460-5
AACTTGGTTTTACCAGATCGT
>461-5
TTCTGTTGGTTGAATGTACTT
>462-5
TCTTTCTAACTACTTAAACTTCGT
>463-5
ATAGGTAGAATTCTGTTGGTT
>464-5
TGATTTGGTATAAAAAGGTAGTT
>465-5
TCCTGTAACTAAATTGAAATGT
>466-5
TAGTAGGTAGAATTCTGTTGGTT
>467-5
TTATTTGCTGCTGGAGTTCCTT
>468-5
TACTAAGTATGATGAGGGCAAT
>469-5
TAGAGGGTGTAGGATAAGTGGGA
>470-5
AAAGACATAGAGGGTGTAGGATA
>471-5
TTTGAGGCGCGCTCTGATTCCT
>472-5
TTTAGATTTTGACGGACGTGTT
>473-5
ATTAACAATCAACTTAGAACTGGT
>474-5
TGTTTCTTGTGCTGTTTTATT
>475-5
TAGAACTTGACTAAAATATATTTT
>476-5
TCCGGTATATTAGCGACAACAT
>477-5
TGAATGTCAGATGTATGATATGT
>478-5
TCTGATTCCTCTAATTCCCAT
>479-5
CACGACAGTGAAATACCACTACC
>480-5
TTTCATAAGGTATAAATTCTAGGT
>481-5
TAAGTTGATAATCATGTGGTGT
>482-5
TATATGACTGTGAAACTTCCAT
>483-5
TCCACTTACTGTAGTTTCTAATT
>484-5
TATGGATATAGGATCATATTT
>485-5
TGCGACCTATAGGCAGTGATGT
>486-5
TACGATCAACAAAATTCTCAAT
>487-5
TCTACGCAACTCTGTATTTCTCTT
>488-5
TAATGAACAACTGATTCTGATGT
>489-5
TCGAGTCGAGCATGATAATGTT
>490-5
TATCCATGTGGACAAGGATTGGGC
>491-5
GGGTCTATAGTAGTTGTCTCTCT
>492-5
TCGTTGCTCTGGTGCCGAAAGCT
>493-5
TCGTGAATTTACTTGCTTTGGT
>494-5
AAAGTCGATGGTCAATAGGTT
>495-5
CAAAGGGAGTCGACTAGACGAG
>496-5
TTGAGAATTTTGTTGATCGTAT
>497-5
TCATGAATGTAGGTGTAGTACT
>498-5
TTTAACGACCTTTAGAGAGCATCT
>499-5
AAGGAATTGTGCACCGTGACT
>500-5
TACAACTCTGGATATTGTCCTT
>501-5
TGATGGCGAGATAAAAGAGATGA
>502-5
TTGGTTTTAGTACCTGTAGAGT
>503-5
TCTTTCCAGATAAGTTCGGCACT
>504-5
TCCTGTTCACGTCCGAAAACCTCC
>505-5
TTAGAAACTTCTGATGCTACT
>506-5
AGCATAAGCTTTAGACTCCATT
>507-5
ACGTTTTAACTCTAGCTCTTGTT
>508-5
TATCATCTGGCAGTCAACTAAGC
>509-5
TTATTCTCACACCTGGTCGTA
>510-5
AGGGTCTTTCTACTTGCCTCTGGA
>511-5
TGTGTGTAGGAAATAATGTACTT
>512-5
TTAACATCAATTTCGGGCACCAT
>513-5
TTTTCAGGAGATTCTAAACTAT
>514-5
TATTGTAATGGATATGCTGCT
>515-5
ATATAAATGTGTACTTCTTTGAT
>516-5
TATTTCTAGTATCTCTGGTGGT
>517-5
AATAAACGTTGCTGTCTCAAGTG
>518-5
AGCTTAAATAATCTCTGTAGTT
>519-5
TATTGATCTCTAATTTTTTAT
>520-5
ACAGATCTTCACTAGATAAACCT
>521-5
TATCTATATCGCAACGGCCTT
>522-5
ATTCATGATATAGATCGTCTCT
>523-5
TAAGTAGGTTTGCTAGGGTCAGTT
>524-5
TCTGTTATAGGCATTGGAGAAT
>525-5
TATGGTCAATGATACTCTCAT
>526-5
CGTCAGGGAGGACCCCGGGGA
>527-5
AGGAACAGGTGTCTCTCTACAATT
>528-5
TTTTAGGCTGATCTGAAGCTAGGT
>529-5
AGGATTTCTACTCTTTTTACTGT
>530-5
TTTATTGTTAGAGTTAGGATT
>531-5
TGGATATGATGACTTGTATTT
>532-5
TCTGCTAGGACCCGAAAGATGGT
>533-5
TTTGATCTAATTCTTGATAATTCT
>534-5
ATCAGACTCTATACATCCACGCT
>535-5
TGGATCTATTAGAGTAGCATATG
>536-5
TGAGGTTAAGGTTAGAGTTAGGGT
>537-5
TATTACTCATTTTTACGGCACTAT
>538-5
TGGCACCTTTCTGAATTACAATT
>539-5
GGTGGGGTGCGGGAAGAAGTCT
>540-5
CGACTGACGATTCCGATACTTG
>541-5
AGGCTGTTTACTTCATTTTCT
>542-5
TCCACAATCATCCTGGACGAACCA
>543-5
TCTATTATTAAGTTGGCCAGAAT
>544-5
AAAGTATTTGTTTGGACAGGT
>545-5
TGTGGTGATCGAGATTGAGGAT
>546-5
TGGTGTATAACTCTTCCGCTTTCT
>547-5
TTTTTTTCGCTTTCTTACTTTGT
>548-5
TCAGGATCGATAAGTGGTGTTGTC
>549-5
TCCACAATCATCCTGGACGAACC
>550-5
TTGTCTATTAATGGGGTCTGAT
>551-5
ATCCGTGACTGGTCAAATACCT
>552-5
TAAGGTGACAAGTGGATCTCT
>553-5
TACAAGCGGAGAAAAGAATTAACT
>554-5
TAGGATCCGATTCTTCTTTAATAT
>555-5
TATTCAGATTTGTCTTTGCCT
>556-5
TGATGTCAATATGTTGAATATTT
>557-5
TTATCCATTTTTAGGCTGTTCT
>558-5
TGACCCGTTCTTTCTGTAATCGT
>559-5
TTTTACCATCTAGGATGACCATCT
>560-5
TGATATGACGAGTTTGGCTGAT
>561-4
TTTGGGCCTAAGTAAATTGACTT
>562-4
TTGGGTTGGCTAAATGTGCTTT
>563-4
TATATAAGGAAATAACTTCAGGT
>564-4
AGACTATAGAATTATTGAAGAATT
>565-4
TTTTGATTGTTGTAGTTTATT
>566-4
TCCTGGACGAACCAAGATTTGCT
>567-4
TAATGACACTATGAGTTAGGCT
>568-4
TGTGGATCGGCTAGCATAGATT
>569-4
TTCTGTACACGAACACCTTGGTT
>570-4
TTATAGGAGAAAAACTGGAGT
>571-4
ACTTGGACAATGTGCAGAATGGAT
>572-4
TCTAGAGTATCTATTTTTTCCAT
>573-4
TGACGAGCCAATACTAGAACCT
>574-4
ATGATACTATCCCAAAGCATT
>575-4
TGAAACTGATCCACGCGCATT
>576-4
TTGGATGATGAAGACGCAGACA
>577-4
TCGTGTATCTATAATATCATCT
>578-4
TATCTGTTGAATTTTCTGATGAT
>579-4
AATAGACTTGGTTTGTATGGGT
>580-4
TTTAATATTGTGGTAGAATTT
>581-4
TGGTTAATAGGTTAGAATGGGTT
>582-4
CAATTAAGTGGAGCTGGGCTT
>583-4
TTTTTTTATTTTCGAACCGCTCT
>584-4
TAAGTGATAGGGATAAAGGATTT
>585-4
TTTGGAATTTGAAAGACGATTGGC
>586-4
TCAACAGACTCGTCCCCTTTCGT
>587-4
TCTGAACTTTGGAACTAAATTCTT
>588-4
CTAGGACCCGAAAGATGGTGAACT
>589-4
AAGGGTCTTTCTACTTGCCTCTG
>590-4
TCTCTGATCGTTGCTTTGGTGCT
>591-4
TTAGATTTTGACGGACGTGTT
>592-4
TCCAAGGATTTATAGAACACCT
>593-4
TTGATCTTGAAGGCGATAGTAT
>594-4
TGAGCTGCATTCTGAAATTTCTTT
>595-4
TTTCGGGAGATTCTAAACTAT
>596-4
TTGTGGTTGTAAGCTTTAGTTT
>597-4
TTATAGATGGGTGCTGATGTTACT
>598-4
GTTAGAAGGCCGGTGGAAGCGG
>599-4
GTGATGATCGAGATTGAGGATTGC
>600-4
TCAATGTAGACAAAGTCGTACTT
>601-4
TTCCCTCAGGATAGCAGAAACTCG
>602-4
TTCGATTTTAGGCTTATTAGAT
>603-4
TGCGACTTGCGAATCCATAATCT
>604-4
GGGTCTTTCTACTTGCCTCTGGA
>605-4
TCTTTGAATTCTGACTGTGTT
>606-4
TTCCGTTATTTTACACTCTTCTGT
>607-4
TAGTTGGATATTTGTAAAATATT
>608-4
TAACGTAAGTGAACTTGGTGACGT
>609-4
AAGATCGTACGTCACAACACT
>610-4
TTATGTTTCTAGCTGATGATT
>611-4
TGGTCTATAGAGTAGGAATTCTT
>612-4
AGCATCTACTTTCATGGAGGACTT
>613-4
TTTTTTGTTTCTTAGGTGACGT
>614-4
TTCTGTGCACGAACACCTTGGT
>615-4
CGCGCGCCCAAGAATCTTGACAT
>616-4
CATACTTATGTAAGAGCTTAGACG
>617-4
TAAATACTGTGGCTATTCCTTGT
>618-4
TTTCGTCCAGATAACTTTGCT
>619-4
TATGTTGTTCTTCTTTTCTAT
>620-4
TGACGTCAGGGAGGACCCCGGGGA
>621-4
TAATTTGTAAAAGCGGAACCT
>622-4
TCCGAGACCAGGATCTATTTAT
>623-4
TCTAGTACCCTTCCATACCACC
>624-4
TCTCCCAGGTTGGTCCATTTTGAA
>625-4
TCCCCCTAATGGTATTCTGATGTT
>626-4
TTTAGTATATGTATTCTTGTGTGT
>627-4
AGGTTAAGTTAGAAAACTTTGAT
>628-4
CTATAATGTTGGCTTACTTTTATT
>629-4
TATGAGACGATTCCAACGAGCT
>630-4
CAAAATGATGACTTTGTACAAT
>631-4
ACTAATAAATTTAGAACTTGACT
>632-4
TCTTTAGGGGTACCAGGAACTA
>633-4
TCACTCTTCCAACGTTCCTTAATT
>634-4
TCTGCACCTGAACTTACTCAAGT
>635-4
TCTCCATCAGAATTCGAAAGAACT
>636-4
TTTTCATTATTGTTCTCATTTT
>637-4
AATGTACTGAAGGACACTCTT
>638-4
GGTCTTTCTACTTGCCTCTGGAT
>639-4
ATTTTTCGGTGATGATCCTGTT
>640-4
ATAACGGCATCTGATTAGAGAAT
>641-4
TCCGCTCTTTAGGATCCGATTC
>642-4
TTTGGTGTTAGCGTAGACTTT
>643-4
ACACGTACTTCTTTTCTTGACT
>644-4
TAATGCGAATAATACGAATTACT
>645-4
TTTGTCGATGAAATGCAAGATGT
>646-4
AATTTGTGGAAGACGATCGAGAT
>647-4
TGACTTATTAAACTGATCACAATA
>648-4
TAGGTAATTTGAATGCTGGACGT
>649-4
ATAGACTTCAATACAACAATT
>650-4
TAATTAAGAAAGTAGAACCTTGTT
>651-4
GTGGATCTAACATATAAGCTGT
>652-4
ACGGCAGTGGAATCTTTAGGT
>653-4
TGGGATTGCAATAGCTTATGGTT
>654-4
TTGATTTAACTCATGAATTAGT
>655-4
GGAGGCTGAGTTCTAATTCATT
>656-4
TTCTGTTGGTTGAATGTGCTT
>657-4
CACGGAATTATGTTATGAAATATT
>658-4
TTAATTTATTCTGATCATGTT
>659-4
TTCATCTATTTTGTTGCTCTGT
>660-4
TTGTTCCTGAGATCTTTTGGT
>661-4
ATATCATTTGATAGAACTGTT
>662-4
TGACCCCAAGCGGTATCGTAGAGT
>663-4
TACCGCTGGCTGCTACTTCATTT
>664-4
TCTGATACCTAATGATCGTGT
>665-4
TCATCTCGTCCATTTTGTCTTCT
>666-4
CGATCACATGACTTGACGAAT
>667-4
TTAATATGCTGTTGTCCTTTTT
>668-4
TGATGATCGAGATTGAGGATTG
>669-4
TACATTGACGGTGCCACATTCT
>670-4
TTTGAGGATCTCTTGAAGTTATGG
>671-4
AAATTCGTTAAGGATGTTGACGTA
>672-4
TAGCATATACCATAGATTCTGT
>673-4
TGTTGTTACGATATCCTGATT
>674-4
TAAAAGTTTGTCTCTGTCCATAGT
>675-4
TTTGACGTAAAGAATTTCTAAT
>676-4
GTGATGATCGAGATTGAGGATT
>677-4
TTTCTACCGGAGCTGTAAATGGT
>678-4
AGTTGGCATCTTGTACACTGT
>679-4
ACTGTTCCCTCTTCTCCATCCT
>680-4
ATATGGTATACTGCTACAAACTT
>681-4
AGGTTGATTTAGGCTGAAACT
>682-4
TCGCCAAGTCATTCTGAAAGT
>683-4
TTATATAATGATCCAGGAACTT
>684-4
TCTGCTAGGACCCGAAAGATGGTG
>685-4
ATATGTCTTTAGTTCTTTACC
>686-4
AAGGATAGTTTAATGTAGAAGG
>687-4
TAATGAGGATGGTGGCTTTGGGT
>688-4
GATGTTGACGTAATGGCTTTAA
>689-4
TTAGATCGGATAGGTTGAGGTT
>690-4
TAAGGAAAATCAAGTAAGAAT
>691-4
ATAACAATTATTACTCTACGT
>692-4
TTCAATCGAGTGCATAGAAAATT
>693-4
TTATATAGATGGAGAATGATT
>694-4
TTGGTATGGGACGAATTGGCC
>695-4
TCAAGTTTGGAAAGTTTTGTTTC
>696-4
TTCTGTGGAGTTTGAGGAGCTT
>697-4
TTTGTCAATTCAGAGCGTATTT
>698-4
ACTCGATTTTTCAATTCTGCT
>699-4
TCAATCATAGTGATAGGACTGTTC
>700-4
TGTTAAAACTACTGTAAATCTGT
>701-4
TTTGGAGAAATTTTGAACTTCCTT
>702-4
TTTTGGATGTTCATGAATTTGTT
>703-4
AATACTGGGTGCTGTAACTCTT
>704-4
TGTAGGATAAGTGGGAGTGTT
>705-4
TCAGTCTCGCTGGTCTCTAGTT
>706-4
TTTTAAATCTGATCTAACTTCT
>707-4
TAATTATGGTCAATGATACTCT
>708-4
CGCCATATGAAGTCAAGGTAGCTT
>709-4
TATTTGGTTTAGTTGTATCTT
>710-4
TACATGACGACCTTTCCCTTCCCT
>711-4
AGGTAATGCGAGAATGTCTTT
>712-4
CCTCCCCACCATTACCATTAAT
>713-4
TTCTTTGTAATTTCTGTTCCTT
>714-4
TGGACGTAATTGTTGAAAAAACT
>715-4
TAGATTGGCATAGATGATGATGGT
>716-4
TCTGTCTTCTGCGCTGCAATAT
>717-4
TTAGGGAAGAGATTGACAAGGAGT
>718-4
TGACCGCACTCAAACTCATTCGAT
>719-4
AATCGAACCTGCGACCTCACT
>720-4
TGCAGCTGTCTCTTTTTGCCACT
>721-4
AAGAGTGTAAAGAATGTAGAGT
>722-4
AAATCGATCGTCAAATTTGGGTAT
>723-4
GTTATCAAAGTCGATGGTCAATA
>724-4
TTAATCTCAAAAACCGACTACTG
>725-4
TATAAGGAAAATCAAGTAAGAATT
>726-4
TAGGGTTATAGTTAAGGTTAGAGT
>727-4
TTTGTCATTATTCTTGAACGTT
>728-4
TTAGGCATGCGAACGTTAGATAT
>729-4
TCTCCTTTGATCAACTACTGGCT
>730-4
TCTTCGGTTTTACATTTTATAT
>731-4
TAAAGAAGTTGTACTCTGCCTCC
>732-4
GGGTGTAGGATAAGTGGGAGTGTT
>733-4
TGGGCCTTGGTTAGAAGGTTTGGT
>734-4
TCTGGTTTATTCGCTTTGGAT
>735-4
TGGAGAAAGTTAAGAGGTGGTTT
>736-4
TAGTGATGTGCTGGGATATCTT
>737-4
TGATAATGTTGAGTAGGAATT
>738-4
TAGCTCAGGTGGATCTTTTCTTA
>739-4
TAGAAAGAGTGAATAAAAGAACGT
>740-4
TTTCTAGTAAAGTGAACTCTATCT
>741-4
TGCTGACTCAATTACAGGATT
>742-4
TCCCCACTGTGTCCTTTTACTTT
>743-4
CTCTTCAAAGTATCATGTTGATT
>744-4
AGAGATATGTGTAGTATGGTT
>745-4
TAATGATGAGACTTGTGGGAG
>746-4
ATAATATGAAGACAAAGGAATGCT
>747-4
TTTTTAATGTCGCAGCCTTTTCT
>748-4
TTAAGTATCACGACTATTAGTCTT
>749-4
TGTGACTATAAGGCAGGAAGAGT
>750-4
TGATCTCTGTTTTAGAATTGCT
>751-4
TCCCAATTGAGCCCTCGGAAT
>752-4
AGTAATCCTGTAACTGAATCT
>753-4
TAGGACCTGCTACTTTATATTTT
>754-4
TAATCTCGGGTCTGTGTCCTA
>755-4
TCGATTCCCGACTCTTCTTCAAGT
>756-4
TGTATTGGGAACTCTTGTCATT
>757-4
TAATCTAGTAGTCTCCCCCATC
>758-4
AGAATTCTGTTGGTTGAATGTGCT
>759-4
TGGGAAAATGAATGTGGCAGGA
>760-4
ATTATGGTCTCTGTCCTGCTT
>761-4
AATGGTGACAGGCTTACTCCT
>762-4
ACAGAACTAGATTAGAATGAT
>763-4
TGTAGCGTCCGCAGTAAAATTCTT
>764-4
TGTATGGTCTTCGAGGAAAGTATT
>765-4
AAATTGGGATATGTACTGTGT
>766-4
GTCCATCCCAATGTAATCTGACT
>767-4
TATTCTGGCGGTAAACCTCGT
>768-4
AGAAGGAATTTATTGTTAGAGT
>769-4
TACAGCCTGCGATTACCTAGCACT
>770-4
TCTAATTGTAATTCTATGACGTT
>771-4
TCAGTTGTCTGGGTCTCATTTTGT
>772-4
CACCATCGACCGATCAGGATATTT
>773-4
TGAAGATCTTGTCGATATCATT
>774-4
AAGTAATTTTGGTGGGAACACT
>775-4
TAGGCGAAACACATCTGAGTGT
>776-4
TGCGTTCTCAATGACCCTTGAA
>777-4
TGTAGAAAATGGAATACGTGTTGT
>778-4
TGAATCTTTGGCTGGTACCGTCT
>779-4
TACTGCTGGCTGAATCTGATGCT
>780-4
TCCAATTTTCCTGATCTTTGAT
>781-4
TTATACTGTAGCATTGGTATGACT
>782-4
TAATAGAACGACGTTGTCTTGGT
>783-4
TGCAAGTTGGTGTAAGGGTTGCAT
>784-4
TTTTTTAACTGCTATGATTTCT
>785-4
TAAATTTCTTAGGTGCGTATTCT
>786-4
TCTTTTCGTCTGTTAAGTCTAAT
>787-4
ATGGAGGCTCGTAGCGGTTCT
>788-4
TCAGGAATTTGTTGTTTCTTTGTT
>789-4
TCATCTCGTGGCGTTGAACCGT
>790-4
ACGTTCTTTAACTTTGTTTCACAT
>791-4
GTAATTGATATTTGTAGATATT
>792-4
TTCCGTACAAAGTTGATCTCTTCT
>793-4
TTGGGTCTTCTGGTTCTGGTATT
>794-4
TGGGTCTAACTCTAACCAAATGT
>795-4
TAATATGAAGACAAAGGAATGCTT
>796-4
AATCAATTAGGACCTGATTCACTT
>797-4
TGTTGTTCATCTGTCCATTCATAT
>798-4
TGGGCGTAAGAGAATTTATACT
>799-4
TAATGTAACATTCTGAAGGCT
>800-4
TGATGATCTAAGCACCTTGAT
>801-4
TTACAATTTTTTGGGAAAGCT
>802-4
TTGTATTGCTCTTTTTCCTCGTC
>803-4
CACGATGCACGATCTCTTCAT
>804-4
AAATCTCATGTAGAATAAAAG
>805-4
TCCGGCTTTACTACTCCAAATGT
>806-4
TCTACGCGCGCCCAAGAATCTT
>807-4
TTCCTGAACAATGATGAGCAAT
>808-4
TAAAAGGGATATAGCTATGGTT
>809-4
TCTGATTGTTCTAATTGTTCTT
>810-4
TGGAGTGTCGAATTGTCAAGTT
>811-4
GTTCTACTGCTAGTTTAATTCATT
>812-4
TTTTTAATGTCGCAGCCTTTTCTT
>813-4
TAGCAATATTTATAGGATGGATT
>814-4
TTCCATTTCTCTAACATCATTTT
>815-4
TTCTCAAGAAATCTGTTGTAGT
>816-4
AGCGATGGGCTGGATGGGATT
>817-4
TGAATATTGTATGAACGAAAATGT
>818-4
TTAATCTAGGACTATGCAATCT
>819-4
GTCTCGTGAAAGTCGGTCCGAT
>820-4
ACGACGTTGTCTTGGTAACCCT
>821-4
TTATATGGAGGTCTGACTGTAT
>822-4
GATTAGTGGCAGATAGTAGAATT
>823-4
TGGTAAACCAGATATCTCTCGTGT
>824-4
TTAAGGTTAGGGTTAGAAAGAGT
>825-4
TCTAGTGATTGGATTTCGACGTAT
>826-4
TCGGTCTGCTGATTTTGTTGCT
>827-4
TTTTTCTCTGGTTCTCTCGACGT
>828-4
TTTGCAAGTGTCTGTCTTCTGC
>829-4
TTATGTTGAATAGTAGATTCT
>830-4
TGCGGACTACTAACCATATCTATT
>831-4
TCATCGTTATTACGTTCCTCTTCC
>832-4
TGGATGAGGCGAAATAAGATAT
>833-4
AGTTATTGAATGAACTCATCCCT
>834-4
ACTCCCACTCCCACTCCTCCT
>835-4
ACTAATCTCAGGTCTGTGTCCT
>836-4
TAATACTGTAATTTGAAAATACTT
>837-4
TAACAGACAAAAATGATTGAAT
>838-4
TTTTTATTTTCGAACCGCTCTT
>839-4
TTGTGGATTTATATTGTTGGT
>840-4
TTGGCTCTAAGGATTGGGCTC
>841-4
TATTATTTTTTTAACTGAGACGT
>842-4
TCCTCTTCCTCCTATTCTTGT
>843-4
TAAAGACTCGATCCAATCTCCT
>844-4
CTACTCACTGCCAGAAATGATT
>845-4
TTAACTGATGAAATCTTGGAAGA
>846-4
GGATGGCAAAGGAAGCTCTAGT
>847-4
TGGATTCATTTTTAGGATAAGGT
>848-4
TAAGGATGTTGACGTAATGGTT
>849-4
TTTTGTCCTGCACTGTTGGAGT
>850-4
CCTGACCCATTATTTAGTTGTAT
>851-4
TTTAGTATATGTAGTCTTGTGT
>852-4
TTCCAACACTATGTAATGCTCTTT
>853-4
AGTATTAGAGGAAATGGCGCT
>854-4
TACAACTATGACCACCCACAGCT
>855-4
TTAAGGAAGTTTTGGATGTTCAT
>856-4
CCCAACTTTCGGAATTAAGTCAT
>857-4
TAGATCAAGCCCGCCGGACGTT
>858-4
TAGCTCAGGTGGATCTTTTCTT
>859-4
TTAGTATATGTAGTCTTGTGTGT
>860-4
TCTTGTAGATACTGGGATAAGG
>861-4
AGTGACTATATTACCAGAGTT
>862-4
TCTAGCGACTTGATTTTATATCT
>863-4
AGCTGGCCGAGACGTCCCTAAT
>864-4
TCCTGACAAATTGTAACCAAAAGT
>865-4
TAATCTACGGCATAGAATGATTT
>866-4
TGTTGTAGATTTATTAAATTT
>867-4
TACGATCAAAGAAGAACCAATTTT
>868-4
TATTACTTACTGTACTGAACCT
>869-4
TTGAGATGTAATATATACTGTAT
>870-4
TAAGAAATTGCGGTAATGTGGTA
>871-4
TCCATAATCTAGTAGTCTCCCCCA
>872-4
ACTTCCGTATATATGTCCTCTT
>873-4
TGTGTTCCCCATCTTGTAAGTGCT
>874-4
AGATACTCTTGAAATTTTACT
>875-4
TCCTTATATAGCACCTGAAGTT
>876-4
AATTGGATGTAGATAACTGTAAT
>877-4
TTTTGATAGATTTGAGTAAGAGCA
>878-4
TGTAGTTTCTTATGCACCGTCATT
>879-4
TATGGTCTCTGTCCTGCTTGT
>880-4
TAAGTAATCGGAATCTGCAGGTT
>881-4
TTAATGTCCAAATCTGTTCTTACC
>882-4
GCTAAGGGAACATATCTGATT
>883-4
TACGTGACATTATTATTGAATAA
>884-4
GCGATCTGGAATGTAAAACCAAGT
>885-4
TCCGCTCTTTAGGATCCGATTCT
>886-4
TCGATTGATACACCTTTGGCTAT
>887-4
TTGTTAGATCTAGTGATTTTAT
>888-4
TTTTTTACATGGTGGACCTGT
>889-4
TTTTGTGACTAAGTAAATTACT
>890-4
TCTGTCCATTGTTAAACCTTCT
>891-4
AGCCTTTTCTTGACCACATTACT
>892-4
TACTAGAGCTGTTAGGCATGTT
>893-4
ATACGCTGATTGCGGTGCTCTT
>894-4
ACGATTGTTTAAGTTTCTAGT
>895-4
AGGGTCTTTCTACTTGCCTCTG
>896-4
GCCGACAGGACTGGTACATTT
>897-4
TAGTAGTTTGCAAGTGTCTGTCTT
>898-4
TTTCTGGCAAGTGCAACAATGAT
>899-4
TAGACTGAGACCCTGAGGTCCT
>900-4
TTATATAAACTTGAGTATTGGACT
>901-4
TACAAATGTTTCTTGGTTCTG
>902-4
TAGTATCCGTCTTTCATCTTCCT
>903-4
TGGTCTGTAACTTCCCAATAAAAT
>904-4
TACGTGACATTATTATTGAAT
>905-4
TTAGGCTACTGGAAGTAACTGGT
>906-4
TGTTAAGTGACTGCATACTATT
>907-4
CTCAGGATAGCAGAAACTCGTT
>908-4
TACCAATTACACTGTCGCCTTTGT
>909-4
TCAATTAAGTGGAGCTGGGCT
>910-4
TACTGTTGGTTCAATGTGAACTT
>911-4
TAAAGGAGCTTGTTGAAGTTGT
>912-4
TGGTGACGTGTGTAGTAAATA
>913-4
TATGATCTTATTCCATCACTTGT
>914-4
TCTAAGAGTAAGTAGTAATTTTT
>915-4
TTCTTCTAGACTGTTACTTTAT
