# Supplementary material for: Cross-kingdom RNA interference promotes arbuscular mycorrhiza development
Source: Nat Plants. 2026 Mar 11;12(4):695–702. doi: 10.1038/s41477-026-02247-2 (PMC13106029; doi:10.1038/s41477-026-02247-2)
Supplement: Supplementary file 6 — LjAGO-bound RisRNAs. [file 41477_2026_2247_MOESM6_ESM.zip › Uslaender_Supplementary_Data_3-exp3.fa]

>1-2107
TAAACACGAACTGTCCTAGTGG
>2-811
TTTGGTGGGGTGCGGGAAGAAGT
>3-466
TGAGAGATCTTTACTTGCAGAAAA
>4-402
CTTCGGATGGGACCCTGCGTTT
>5-367
AAAGTCGATGGTCAATAGGTTAG
>6-327
CTTCGGATGGGACCCTGCGTTTC
>7-311
AGCATATCTGCTAGGACCCGA
>8-294
TGAGAGATCTTTACTTGCAGA
>9-274
AAAGTCGATGGTCAATAGGTTA
>10-238
GAGCATATCTGCTAGGACCCGA
>11-223
TTAGAAGGTTTGGTGGGGTGC
>12-222
TTAAGCCCGTGTTCTAAGATTTGT
>13-215
AAGTTACGGCCATACACAGTG
>14-208
TCTTCGGATGGAAGCCTGCGTTTC
>15-204
TACTTGCCTCTGGATCGTAATT
>16-183
ATACTTATGTAAGAGCTTAGACG
>17-181
GTTAGAAGGCCGGTGGAAGCG
>18-180
AAGAAGTCTTCGGATGGAAGC
>19-178
AATTAAAGTGTGGCTGTCTTGGT
>20-178
ATACTTATGTAAGAGCTTAGACGT
>21-170
TGGTGGGGTGCGGGAAGAAGT
>22-166
TGAGAGATCTTTACTTGCAGAAA
>23-164
TTTAAAGAGTAGGTGTCCTGATC
>24-157
TTAGAAGGCCGGTGGAAGCGG
>25-155
AAAGTCGATGGTCAATAGGTT
>26-151
CATACTTATGTAAGAGCTTAGACG
>27-148
TGGTTGGACTGCTATCCGACT
>28-146
TTTAGTTGTATAAAAATAGAGCT
>29-145
AACTTTCGGAATTAAGTCATCG
>30-145
TGGATATGGAGGGAGTGGCAGTT
>31-141
AAGTCGATGGTTAATAGGTTA
>32-138
CCGGAGATATGGTATTTTGGTT
>33-137
TAAACACGAACTGTCCTAGTGGT
>34-136
GTTAGAAGGTTTGGTGGGGTGC
>35-136
GATGGTTGGACTGCTATCCGACT
>36-131
AATTAAAGTGTGGCTGTCTTGGTG
>37-127
TGAGAGATCTTTACTTGCAGAA
>38-125
TGAGTAGAGATCTTGAATTGTGGT
>39-121
GGGTGTAGGATAAGTGGGAGTGT
>40-121
TTAAATGGGGGGTGTACTGATC
>41-120
TGCGACGATTGTGCGGGCCCTT
>42-117
ATGGTTGGACTGCTATCCGACT
>43-116
CCGGAGATATGGTATTTTGGT
>44-116
AACTTTCGGAATTAAGTCATC
>45-114
AGCATATCTGCTAGGACCCGAA
>46-111
TTAGAAGGTTCGGTGAGATGCGGG
>47-108
AAGTCGATGGTTAATAGGTTAG
>48-107
TACTTGCCTCTGGATCGTAAT
>49-107
AAGGGTCTTTCTACTTGCCTCTG
>50-104
ACTTTCGGAATTAAGTCATCG
>51-104
TTGGATATGGAGGGAGTGGCAGTT
>52-99
TGAGCTGCATTCTGAAATTTCTT
>53-99
TGCGACGATTGTGCGGGCCCTTC
>54-98
TAAGCCCGTGTTCTAAGATTTGT
>55-98
AAGGGTCTTTCTACTTGCCTCTGG
>56-94
CCAACTTTCGGAATTAAGTCATC
>57-93
TTAGAAGGTTTGGTGGGGTGCGGG
>58-93
GTGCGGGAAGAAGTCTTCGGA
>59-92
AGCCCGTGTTCTAAGATTTGT
>60-90
TTAGAAGGTTCGGTGAGATGC
>61-90
AGGGTGTAGGATAAGTGGGAGTGT
>62-87
ACGACAGTGAAATACCACTACC
>63-87
TCCGGTGCGTTCTCAATGACCCT
>64-86
CACGACAGTGAAATACCACTACCT
>65-84
AATTAAAGTGTGGCTGTCTTG
>66-83
ACGACAGTGAAATACCACTACCT
>67-83
GTTAGGTCCGGTGCGTTCTCAAT
>68-82
AAGAAGTCTTCGGATGGAAGCC
>69-80
GAAGAAGTCTTCGGATGGAAGC
>70-80
CCGGAGATATGGTATTTTGGTTG
>71-78
GTTAGAAGGCCGGTGGAAGCGG
>72-78
CAACTTTCGGAATTAAGTCATC
>73-78
ACCGATCAGGATATTTTTTGAT
>74-76
TGATTAACAATCAACTTAGAACT
>75-76
AAGCCCGTGTTCTAAGATTTGT
>76-76
TCGAGTGCAGCTGTCTCTTTTTGC
>77-75
TTAAGCCCGTGTTCTGAGATTTGT
>78-75
AAGTTACGGCCATACACAGTGAA
>79-75
TTTAGTGGTTGGACGGAAGGGTCT
>80-75
TGCAAGTTGGTGTAAGGGTTGC
>81-75
GGGTGCGGGAAGAAGTCTTCGGA
>82-74
GGTGCGGGAAGAAGTCTTCGGA
>83-73
AAGAAGTCTTCGGATGGGACC
>84-73
AGGGTCTTTCTACTTGCCTCTG
>85-70
TTAGAAGGTTCGGTGAGATGCGG
>86-70
TTTGTGCACCATCGACCGATCAGG
>87-69
ACCGATCAGGATATTTTTTGATA
>88-69
AACTTTCGGAATTAAGTCATCA
>89-68
GACCGATCAGGATATTTTTTGAT
>90-67
AATACTGGGTGCTGTAACTTT
>91-67
AAAGTCGATGGTTAATAGGTTAG
>92-64
GTTAGAAGGTTTGGTGGGGTG
>93-62
TCCGGTGCGTTCTCAATGACCC
>94-62
GCTGTCTTCGGATGGAGTCTCG
>95-61
AGAAGTCTTCGGATGGAAGCCTGC
>96-61
GAAGAAGTCTTCGGATGGAAG
>97-60
GGGTCTTTCTACTTGCCTCTG
>98-60
ATTTAGTTGTATAAAAATAGAGCT
>99-60
CAAAGGGAGTCGACTAGACGA
>100-59
TTGGATATGGAGGGAGTGGCAGT
>101-58
GTTCAATTCCCCGACCGAGAGC
>102-57
CGATTAACAATCAACTTAGAACT
>103-56
CCGGTGGAAGCGGGAAGCTGT
>104-56
AATTAAAGTGTGGCTGTCTTGG
>105-56
AAGTTACGGCCATACACAGTGA
>106-55
ATACTGGGTGCTGTAACTCTT
>107-55
GCACGACAGTGAAATACCACTACC
>108-54
TTTCGGGGCTACCTGTCTGATCT
>109-54
TGTAGTGCAAAAAGTAGATCGT
>110-54
TCTACGGCATAGAATGATTTGT
>111-54
TGCAAGTTGGTGTAAGGGTTGCAT
>112-53
ATATCTGCTAGGACCCGAAAGAT
>113-53
AATACTGGGTGCTGTAACTTTT
>114-53
ATACTGGGTGCTGTAACTTTT
>115-53
CTTGGGGTTTAGTGGTTGGACGG
>116-53
GAAGAAGTCTTCGGATGGGACC
>117-53
TTAGAAGGTTTGGTGGGGTGCG
>118-52
ACTTTCGGAATTAAGTCATCA
>119-52
TGACGTCAGGGAGGACCCCGG
>120-51
TTCGGTGAGATGCGGGAAGAAGT
>121-51
TTTAAAGAGTAGGTGTCCTGATCA
>122-50
AATAAACGTTGCTGTCTCAAGTG
>123-50
CGGATCGTAGTCTAATGGTAAGAC
>124-50
AGGTCGTGGCTGACCTAGTGCACT
>125-49
CACGACAGTGAAATACCACTACC
>126-49
TCCGGTGCGTTCTCAATGACC
>127-49
AATAAACGTTGCTGTCTCAAGT
>128-48
AGCATATCTGCTAGGACCCGAAA
>129-48
TTTTAGGCTGATCTGAAGCTAGGT
>130-47
AAAGTCGATGGTCAATAGGTTAGA
>131-47
TCTTCGGATGGAAGCCTGCGTT
>132-47
AGCATATCTGCTAGGACCCGAAAG
>133-46
TGTAGGATAAGTGGGAGTGTT
>134-46
CTTATTCAATTAAGTGGAGCT
>135-46
GATGTTGACGTAATGGCTTTA
>136-46
ACCGGAGATATGGTATTTTGGTTG
>137-46
CATCGTTAGGTGATGATCCATGTT
>138-46
AAAGTCGATGGTTAATAGGTTA
>139-46
TTTAGTGGTTGGACGGAAGGGTC
>140-45
GTTAGAAGGCCGGTGGAAGCGGGA
>141-44
TTTAGTGGTTGGACGGAAGGGT
>142-44
TGAGTAGAGATCTTGAATTGTG
>143-44
AAGAAGTCTTCGGATGGGACCC
>144-43
AAGTTACGGCCATACACAGTGAAA
>145-43
TGGATATGATGACTTGTATTT
>146-43
TTAGAAGGTTCGGTGAGATGCG
>147-43
TTAGAAGGCCGGTGGAAGCGGGA
>148-43
AAGTCGATGGTTAATAGGTTAGA
>149-43
GGTGGGGTGCGGGAAGAAGTCT
>150-43
GAGCATATCTGCTAGGACCCGAA
>151-43
CAAAGGGAGTCGACTAGACGAG
>152-42
AATACTGGGTGCTGTAACTCTT
>153-42
AAAGTCGATGGTTAATAGGTTAGA
>154-42
GATGTGATGATCGAGATTGAGGAT
>155-42
TCTTCGGATGGAAGCCTGCGTTT
>156-42
TTAGAAGGTTTGGTGGGGTGCGG
>157-41
CCAACTTTCGGAATTAAGTCA
>158-40
AGGGTCTTTCTACTTGCCTCTGG
>159-40
TTAAATGGGGGGTGTACTGAT
>160-40
TCGGTCCGATGGCCTTGGCTA
>161-40
ATTAACAATCAACTTAGAACT
>162-40
CCCAACTTTCGGAATTAAGTCATC
>163-40
CAAAATGATGACTTTGTACAATA
>164-40
GGATGTTGACGTAATGGCTTT
>165-40
ATTGGCTCTAAGGATTGGGCTT
>166-40
GATGATCGAGATTGAGGATTG
>167-39
TGATGATCGAGATTGAGGATT
>168-39
TAAGCCCGTGTTCTGAGATTTGT
>169-39
TTCTAAGAGTAAGTAGTAATTTTT
>170-39
GATGTGATGATCGAGATTGAGG
>171-39
TACTTATGTAAGAGCTTAGACG
>172-38
GAGGAATGTAGCTTCGATCTCG
>173-37
TGACGTCAGGGAGGACCCCGGGG
>174-37
ATTAAGCCCGTGTTCTAAGATTTG
>175-37
AGGATGTTGACGTAATGGCTT
>176-37
GGTTCGATCCCGAGCTGGAGC
>177-37
TCCACAATCATCCTGGACGAACCA
>178-37
GATGTGATGATCGAGATTGAGGA
>179-37
TGATGATCGAGATTGAGGATTG
>180-36
TTTAAAGAGTAGGTGTCCTGAT
>181-36
GAATACTGGGTGCTGTAACTTT
>182-36
GATTGGCTCTAAGGATTGGGCTT
>183-36
TGAGTAGAGATCTTGAATTGTGG
>184-36
ATTCGTTAAGGATGTTGACGT
>185-35
AATCTCATGTAGAATAAAAGGGT
>186-35
GTTAGAAGGCCGGTGGAAGCGGG
>187-35
CGACCGATCAGGATATTTTTTGAT
>188-35
TTAAATGGGGGGTGTACTGATCG
>189-34
GCATATCTGCTAGGACCCGAA
>190-34
GATGTGATGATCGAGATTGAG
>191-34
AGGGTCTTTCTACTTGCCTCTGGA
>192-34
CTTCGGATGGGACCCTGCGTTTCG
>193-34
TAAATTCGTTAAGGATGTTGACGT
>194-34
TAACACAATTCTGATGATCAATAT
>195-33
TGTGGTGATCGAGATTGAGGATT
>196-33
CTTCGGGGCTACCTGTCTGGT
>197-33
TTAAATGGGGGGTGTACTGATCGT
>198-32
TGACGTCAGGGAGGACCCCGGGGA
>199-32
TGCTAGGACCCGAAAGATGGT
>200-32
TTATTAATGTCCAAATCTGTTCTT
>201-32
AATCTCATGTAGAATAAAAGG
>202-31
CATCGTTAGGTGATGATCCATG
>203-31
AAGTATCGGAATCGTCAGTCG
>204-31
TTGGTGGGGTGCGGGAAGAAGT
>205-31
TATTGTATGAACGAAAATGTGGT
>206-31
AGATATGATGAAAACTTTGGATG
>207-31
CTTGGGGTTTAGTGGTTGGACG
>208-31
GCCGGTGGAAGCGGGAAGCTGT
>209-31
AGATGTGATGATCGAGATTGAG
>210-31
TCAAAGTCGATGGTCAATAGGTTA
>211-31
TGAGTAGAGATCTTGAATTGT
>212-31
TACTTGCCTCTGGATCGTAATTT
>213-31
TCGTAGCGGTTCTGACGTGCAAAT
>214-31
TTTCCCTCAGGATAGCAGAAACT
>215-30
ACCGATCAGGATATTTTTTGA
>216-30
CCGGAGATATGGTATTTTGGTTGC
>217-30
ATCTGCTAGGACCCGAAAGATGGT
>218-30
GAAGAAGTCTTCGGATGGAAGCCT
>219-30
TACTTATGTAAGAGCTTAGACGT
>220-30
AAAGTCGATGGTTAATAGGTT
>221-30
ATTCGTTAAGGATGTTGACGTA
>222-30
CTCACCGAAACCCTGTCCTAGAT
>223-30
TTTTGTTGCTCTGTATTTACATGC
>224-29
CGGTTATCAAAGTCGATGGTCA
>225-29
TGTAGGATAAGTGGGAGTGTTT
>226-29
AATTCGTTAAGGATGTTGACGT
>227-29
TCGATAAGCCAATGTTGTAGATGT
>228-29
TAGTAGGTAGAATTCTGTTGGT
>229-28
CTTCGGGGCTACCTGTCTGGTCT
>230-28
TTAGAAGGCCGGTGGAAGCGGG
>231-28
GACCGATCAGGATATTTTTTGATA
>232-28
CTAGGACCCGAAAGATGGTGAACT
>233-28
TTAGGTAATTTGAATGCTGGACGT
>234-28
GTGATGATCGAGATTGAGGATT
>235-28
GAATACTGGGTGCTGTAACTTTT
>236-28
CTGCTAGGACCCGAAAGATGGT
>237-28
GGGTCTTTCTACTTGCCTCTGGA
>238-28
AGGATGTTGACGTAATGGCTTT
>239-28
TTCTGTGCACGAACACCTTGGT
>240-28
ATTAAGCCCGTGTTCTAAGATT
>241-27
TCTGATCGTTGCTTTGGTGCT
>242-27
GTTAAGGATGTTGACGTAATGGCT
>243-27
AAGGATTGGGCTTATTGGGCCTTG
>244-27
TGGGATATGCTGACGGTGGTTTTC
>245-27
TAAACTGTATATCTCGCGATGATA
>246-27
GTTAGAAGGTTTGGTGGGGTGCG
>247-27
ATCTCTGATCGTTGCTTTGGTGCT
>248-27
GGGTCTTTCTACTTGCCTCTGGAT
>249-27
ACCGGAGATATGGTATTTTGG
>250-27
TTGGCTCTAAGGATTGGGCTT
>251-27
GATTAACAATCAACTTAGAACT
>252-27
CGTCAGGGAGGACCCCGGGGA
>253-27
GTCCGGTGCGTTCTCAATGACCCT
>254-27
CTGATCGTTGCTCTGGTACCGA
>255-27
AATAAACACGAACTGTCCTAGTGG
>256-27
GTTAGGTCCGGTGCGTTCTCA
>257-26
TAAGGATGTTGACGTAATGGCT
>258-26
GTTAAGGATGTTGACGTAATGGC
>259-26
TCTACATGCGAGCTCTGGTGACGT
>260-26
ACTTAAATATAGGACTGGGTA
>261-26
TGATTAACAATCAACTTAGAACTG
>262-26
ATCTGCTAGGACCCGAAAGAT
>263-26
ATTGGCTCTAAGGATTGGGCTC
>264-26
GCGATCTGGAATGTAAAACCAAGT
>265-26
GAATACTGGGTGCTGTAACTCTT
>266-26
TATAGTCAATGTAGACAAAGTCGT
>267-26
TTCAATTAAGTGGAGCTGGGCTT
>268-26
CTTGGCTGGATGGCCTTGGCTGTG
>269-26
ATTAAGCCCGTGTTCTAAGATTT
>270-25
TTCAATTAAGTGGAGCTGGGCTTA
>271-25
TTTTGATAGATTTGAGTAAGAGC
>272-25
CAACTTTCGGAATTAAGTCATCG
>273-25
AATAAACGTTGCTGTCTCAAGTGA
>274-25
ATAACACAGGTGTCCTAAGGGTAG
>275-25
TACTTGCCTCTGGATCGTAATTTC
>276-25
GTTAAGGATGTTGACGTAATG
>277-25
TGACGTCAGGGAGGACCCCGGG
>278-25
GGGCTACCTGTCTGGTCTCTGATC
>279-25
CATATCTGCTAGGACCCGAAAGAT
>280-24
TCGTAGCGGTTCTGACGTGCAA
>281-24
GGGTCTTTCTACTTGCCTCTGG
>282-24
CAAAATGATGACTTTGTACAAT
>283-24
TAAACTGTATATCTCGCGATGAT
>284-24
GTGTAGGATAAGTGGGAGTGTT
>285-24
TGTGATGATCGAGATTGAGGATT
>286-24
TTCTTGGTTCTGTATGAAACG
>287-24
TATCTGCTAGGACCCGAAAGAT
>288-24
CTTCGGGGCTACCTGTCTGGTC
>289-24
TCTGCTAGGACCCGAAAGATGGTG
>290-24
GATGGAGGCTCGTAGCGGTTCT
>291-24
TTATTCTCACACCTGGTCGTACT
>292-24
GTTAGGTGATGATCCATGTTGAA
>293-24
AAGGATGTTGACGTAATGGCTT
>294-24
CTTCGGATGGGACCCTGCGTT
>295-23
TAAACACGAACTGTCCTAGTGGTT
>296-23
TCTTTCTACTTGCCTCTGGATCG
>297-23
AGAAGTCTTCGGATGGAAGCCTG
>298-23
GGTTCAATTCCCCGACCGAGAGC
>299-23
TTCTTGGTTCTTCCCCTTTGGAT
>300-23
CTGTCTTCGGATGGAGTCTCG
>301-23
AGGATGTTGACGTAATGGCTTTA
>302-23
TTAAGCCCGTGTTCTAAGATTTG
>303-23
TTAGAAGGCCGGTGGAAGCGGGAA
>304-23
GGGAATACTGGGTGCTGTAACTTT
>305-23
AAATCTCATGTAGAATAAAAG
>306-23
TGTGAGAGGGGATGTCTGGTAACC
>307-23
AATCGATCGTCAAATTTGGGTAT
>308-23
CTTGGGGTTTAGTGGTTGGACGGA
>309-23
AAGGATTGGCGTCCCTAGTGTAAT
