# Supplementary material for: Cross-kingdom RNA interference promotes arbuscular mycorrhiza development
Source: Nat Plants. 2026 Mar 11;12(4):695–702. doi: 10.1038/s41477-026-02247-2 (PMC13106029; doi:10.1038/s41477-026-02247-2)
Supplement: Supplementary file 6 — LjAGO-bound RisRNAs. [file 41477_2026_2247_MOESM6_ESM.zip › Uslaender_Supplementary_Data_3-exp4-1.fa]

>1-86
TAAACACGAACTGTCCTAGTGG
>2-13
ATACTTATGTAAGAGCTTAGACGT
>3-12
AATTAAAGTGTGGCTGTCTTGGT
>4-12
AATTAAAGTGTGGCTGTCTTGGTG
>5-12
ATACTTATGTAAGAGCTTAGACG
>6-12
TTAAGCCCGTGTTCTAAGATTTGT
>7-11
CTTCGGATGGGACCCTGCGTTT
>8-10
CATACTTATGTAAGAGCTTAGACG
>9-9
TGAGTAGAGATCTTGAATTGTGGT
>10-9
AGCCCGTGTTCTAAGATTTGT
>11-9
TTAAGCCCGTGTTCTGAGATTTGT
>12-9
AAGCCCGTGTTCTAAGATTTGT
>13-9
TGGATATGGAGGGAGTGGCAGTT
>14-8
TGCAAGTTGGTGTAAGGGTTGCAT
>15-8
TTTGGTGGGGTGCGGGAAGAAGT
>16-7
TGCGACGATTGTGCGGGCCCTT
>17-7
TTCAATTAAGTGGAGCTGGGC
>18-7
TTCAATTAAGTGGAGCTGGGCT
>19-6
TGAGAGATCTTTACTTGCAGA
>20-6
TTTGCAAGTGTCTGTCTTCTGC
>21-5
TTGCAATATTGCTAGAACCCGCT
>22-4
TTTGTGCACCATCGACCGATCAGG
>23-4
AGGATGTTGACGTAATGGCTTT
>24-4
TTTAAAGAGTAGGTGTCCTGAT
>25-4
TGCGACGATTGTGCGGGCCCTTC
>26-4
AGTTAGGTCCGGTGCGTTCTC
>27-4
ATTCAATTAAGTGGAGCTGGGC
>28-4
TGTGATGATCGAGATTGAGGA
>29-4
TGGAGATGCAACTGCAGGAAC
>30-4
ATGAAAGTAATATTGGTGGGAAC
>31-4
TCCGGTGCGTTCTCAATGACC
>32-3
TTTTGGTTGCAAGAGCCCGACA
>33-3
TGAGAGATCTTTACTTGCAGAAAA
>34-3
TTCAATTAAGTGGAGCTGGGCTT
>35-3
AACTTTCGGAATTAAGTCATCG
>36-3
TAAGGATGTTGACGTAATGGCT
>37-3
TTTAAAGAGTAGGTGTCCTGATC
>38-3
ATTTTGGTTGCAAGAGCCCGAC
>39-3
TGATCGAGATTGAGGATTGCA
>40-3
GTTAGGTCCGGTGCGTTCTCAAT
>41-3
TGTGATCTTGGCTTTGGCATCA
>42-3
TAAGCCCGTGTTCTGAGATTTGT
>43-3
AAAAGTATTGTAAGACCAAGG
>44-3
TCTACGGCATAGAATGATTTGT
>45-3
TAAGGATGTTGACGTAATGGT
>46-3
TGAGAGATCTTTACTTGCAGAAA
>47-3
GTTAGAAGGCCGGTGGAAGCG
>48-3
ATTTAGTTGTATAAAAATAGAGCT
>49-3
TTCCTGCCGAAGTTTCCCTCAGG
>50-3
CCGCCTGTAGATGAGCCTATT
>51-3
AAGGATGTTGACGTAATGGCTTT
>52-3
TTTAAGAGGCTTAAAATTGAC
>53-3
ATGAAAGTAATTTTGGTGGGAAC
>54-3
TGGGACGCTTTGAAGGATCAGGA
>55-3
GCACGACAGTGAAATACCACT
>56-3
AAGGATGTTGACGTAATGGCT
>57-3
TGTACCTTCACGCTATTGGTTGT
>58-3
TTAATAAACTTGGACATGTGG
>59-3
AATTAAAGTGTGGCTGTCTTGG
>60-3
ATTGAGGATTGCAACGGATACCCT
>61-3
ATCACAACTGCAAATTCTCCTGC
>62-3
AGGAATGTAGCTTCGATCTCG
>63-3
TTATTCGTGCCCAAATCTGTTCCC
>64-3
TCATGAAAGAAGTGAACTTTT
>65-3
ACTACAAATGAAACTCGAACT
>66-2
TCTACTCTGCGAAAAACTGACGGC
>67-2
ATAAGACTTCATTTAACCGGAT
>68-2
CCAAGACGAGCTCGGCGAAATT
>69-2
TGCCACGGAGATGTCGAATTT
>70-2
TGGTTGGACTGCTATCCGACT
>71-2
TTAGAAGGCCGGTGGAAGCGGG
>72-2
TCGAGCTCGATGTTTAATTTGCGA
>73-2
AAGGGCAATTTGGTAGAAAATG
>74-2
TTTGTGCACCATCGACCGATC
>75-2
CTCTGATGGAGGCTCGTAGCGGTT
>76-2
AGAGCATATCTGCTAGGACCCGAA
>77-2
TGGACGATTAGAAGACACGTTGA
>78-2
TTTTGGTTGCAAGAGCCCGAC
>79-2
TTTGTGTCTGAGAATAATTTGCC
>80-2
TCTTTCCCTTCCCTTTCCCTT
>81-2
TATTATGAGCAGAGAGGACAGG
>82-2
TGAGTAGAGATCTTGAATTGTG
>83-2
AAAGAAGTCGTGAAACGTAATTGT
>84-2
GTCTTCTCTGATCATATTATA
>85-2
TAAGACTGGTTTCTCTCTATT
>86-2
CTTACTGAAGCCTCGTGATTACT
>87-2
TCCACAATCATCCTGGACGAACCA
>88-2
TCACTTCCGGTTTGACTATAACTT
>89-2
TGTACCGCTTTAGTCAACCAGC
>90-2
GTGATGATCGAGATTGAGGATT
>91-2
TACAGTATGTGGTTGGTTCAG
>92-2
AGAAATGACGAAAATACACTGAA
>93-2
TAAGGATGTTGACGTAATGGCTTT
>94-2
TTAAATGGGGGGTGTACTGATC
>95-2
GGGTGTAGGATAAGTGGGAGTGT
>96-2
GTACTGGCTAAAACAATTCAACT
>97-2
GGACGGGTGGCTGAGTCTGGTT
>98-2
TGATTTATGAGTAGTTTGAAGAC
>99-2
TAAGCCCGTGTTCTAAGATTTGT
>100-2
TGGCTTTGTTGACTCAATTAC
>101-2
ATACTGGGTGCTGTAACTCTT
>102-2
TACGTAATGAGTTCTCGCGATC
>103-2
GACGACTTAAATATAGGACTG
>104-2
TATGAGAATTAAAAGGCTGTA
>105-2
AGGTAAGGACACCCGCTGAACTT
>106-2
TCTTGGTCCATACTCTCTGGGTT
>107-2
TCGACAAACCGAGGACACTTT
>108-2
AGCGATCTGGAATGTAAAACC
>109-2
AGAGACTATAATAAAAATGAAT
>110-2
GATTGGCTCTAAGGATTGGGTT
>111-2
CTTCGGGGCTACCTGTCTGGTCT
>112-2
CTAGGACCCGAAAGATGGTGAAC
>113-2
ATTTTATAATTAGACTTTGGT
>114-2
TTGTGATTTGAATGGAAAGATAGT
>115-2
TACGTGTATCGACCGAGTCTGGT
>116-2
TATTCAATTAAGTGGAGCTGGGT
>117-2
ATCCGGTTGAGGCTGATCTTCG
>118-2
CTAACTTGTAGTATTACTCTTT
>119-2
CGTAGCGGTTCTGACGTGCAAATC
>120-2
TGATACTGTATCTGGCCTTCTT
>121-2
AGGATGTTGACGTAATGGCTT
>122-2
TACTTGCCTCTGGATCGTAATTTC
>123-2
TAGCTGAATAGAACACTTTTATAT
>124-2
TGGGCCTCAATAAAAATTCTTGTT
>125-2
AAGATAAAGAGCAGCTGATTAT
>126-2
ATTCGTTAAGGATGTTGACGT
>127-2
TCCGGTGCGTTCTCAATGACCC
>128-2
GCCGGTGGAAGCGGGAAGCTG
>129-2
ATTGGCTCTAAGGATTGGGCTT
>130-2
TGATCCTAATTTCTACTGTAC
>131-2
GGTGATCGAGATTGAGGATTGC
>132-2
AGGACACCAGACGTTGAGAGA
>133-2
TTTTTTTTGATCAAGGTGCTTAGA
>134-2
TCTTCGGATGGAAGCCTGCGTT
>135-2
TCGTGATTTAGTGCTTCTTGAAAT
>136-2
TGGCAAGGATGAGTGTTAAATG
>137-2
CTACGGCATAGAATGATTTGT
>138-2
TGCAAGTTGGTGTAAGGGTTGC
>139-2
TAAATTTTGTTCTCCCATACCAGT
>140-2
ATTGAGGATTGCAACGGATACC
>141-2
AATACTGGGTGCTGTAACTTT
>142-2
GAGGAATGTAGCTTCGATCTCG
>143-2
GTTAGGTCCGGTGCGTTCTCAATG
>144-2
TGATGACCGTAGACCCAAACAGAT
>145-2
AGATGACTTGATAGACTAATT
>146-2
TCAGATAGCAGAATTAACTCT
>147-2
CGACTTAAATATAGGACTGGGTA
>148-2
CTTCGCATGCAGGTGGAAATTCT
>149-2
TATCAACCACCAGGAATCACCA
>150-2
AGGACTTTTGAAATTTATCTTT
>151-2
AGAGGACATATATACGGAAGTGAT
>152-2
TCTTTCGGGTCCTAGCAGATATGC
>153-2
TCCTTGGCTGTGCATTGACTAAT
>154-2
AAAGGGTATAGGTAACTAGGGC
>155-2
CCGGAGATATGGTATTTTGGT
>156-2
TTATTCCTGATACTCCTAACA
>157-2
TATTCAATTAAGTGGAGCTGGGCT
>158-2
ATTTACTGGATCTCTTTGTACT
>159-2
CGACTTAAATATAGGACTGGGT
>160-2
AGAAATGACGAAAATACACTGAAT
>161-2
CGGTTCAGTTTGATAATCTGCG
>162-2
TTATGAGACTAATCTCGGGTCTGT
>163-2
AGGAATATCATGTATCGACTGC
>164-2
GTTTTGCCAGCTTGTACAACT
>165-2
TTAAATGGGGGGTGTACTGAT
>166-2
AGGGTGTAGGATAAGTGGGAGTGT
>167-2
TACTTGCCTCTGGATCGTAAT
>168-2
AAGCCGGCAAGGCTCTGGCAAGGC
>169-2
ATCTCTGATCGTTGCTTTGGTGCT
>170-2
GAAGGTTTGGTGGGGTGCGGGA
>171-2
ACCTCCTGTTCAATCACCGAA
>172-2
TAGTGGGAAACGACGTGGAATTTT
>173-2
AGAACAACTAGTGGATTCATTTT
>174-2
TTATAATCCGAGCTGGCTTTGT
>175-2
AACTGTCGAATCCGATCAAGGGT
>176-2
CACGACAGTGAAATACCACTACCT
>177-2
ATTCAATTAAGTGGAGCTGGGCT
>178-2
TGATTAACAATCAACTTAGAACT
>179-2
AAAGGGAGTCGACTAGACGAG
>180-2
TTAGGTCCGGTGCGTTCTCAAT
>181-2
CTTCGGATGGGACCCTGCGTTTC
>182-2
GGGAATACTGGGTGCTGTAACTTT
>183-2
TAGGACATCAGACATCAGACA
>184-2
TTATGTATTGATAGTAACTTCAT
>185-2
ACAATATACTGTATATCTCGCG
>186-2
CGGATCGTAGTCTAATGGTAAGAC
>187-2
TTATGGTCAATGATACTCTCAT
>188-2
ACTTTCGGAATTAAGTCATCG
>189-2
TCTTGTAGATACTGGGATAAG
>190-2
AAGATCCTCATAACTCGAAAC
>191-2
AAGATGGTGAACTATGCCTGAAT
>192-2
TCAATTAAGTGGAGCTGGGCTTA
>193-2
TTGCTGCTGCGGGCTTGGGATT
>194-2
TGACGTGAGCTTTAGGAAGTA
>195-2
TCACATCCAATTGTCAAACCCT
>196-2
TGAGTACTTAGAGTGGTGGGTG
>197-2
TGAGTAGAGATCTTGAATTGT
>198-2
TGGTGATCGAGATTGAGGATT
>199-2
TAAATCATATACTTGGGGTTTGGT
>200-2
AAGGATTGGCGTCCCTAGTGT
>201-2
AGGATGACAATTTTGACAAGAT
>202-2
ATGTGGAATTCCAGCGAATGTCT
>203-2
CTCTGATGGAGGCTCGTAGCGGT
>204-1
TATACTATCTGTAGTCTGTACTT
>205-1
TATACTGTGTAATAATTCTTTGAT
>206-1
ACCTGTCTGGTCTCTGATCGTTG
>207-1
TTTTGGTGGCTTTTAATTAGAGT
>208-1
TTCCTGGACGATTAGAAGAGACGT
>209-1
TATTCTCACACCTGGTCGTACT
>210-1
ACTTCGTACCTCTATTACTCC
>211-1
TGATATGCTTATTAGGCCTGAT
>212-1
GAAAAAAATTGACAGTGAATT
>213-1
TTTTTGGTCTTATTTACTGTA
>214-1
TAAAACGTTTGTCGGTGAATA
>215-1
AATTGTAGAGAGACACCTGTT
>216-1
CTACTTTCGGCGGATATTTTTT
>217-1
TCAAGAACTCTGAGCTTGAGCTG
>218-1
TAATCCTGATCCTTGTTTGCT
>219-1
TTAGAAGGCCGGTGGAAGCGG
>220-1
CGTGGAAGAACCGTTTTGGACAGG
>221-1
TAAGTAGTTCTCTCTGCCATT
>222-1
CATCAGAAAATGGAGATAGAACC
>223-1
CCATTGTTGGTTCTTGTGGTT
>224-1
CTTTGATCATGGTCTCGCGAA
>225-1
CTATTGCTACAAGGGTCGGGTTTG
>226-1
TATCGTTTCAGAACTGCAGCTG
>227-1
TGGAGGACGTGGAATATCAGGCC
>228-1
ATCGAGATTGAGGATTGCAAC
>229-1
TGAGCAATTATGACTATTCTGGCA
>230-1
TTTAGAACCACCTGTAACTGAATG
>231-1
TTCTTCTGATTCTGATTCTTTCT
>232-1
AGGATATTTTGACAAATTTTGG
>233-1
TCATCAACAGAAAAGACATTCCT
>234-1
ATGGAAGGTGACAATGACGATG
>235-1
AAGAGTGTATAATATCTAAGC
>236-1
TGATTATTTCTAGTATCTCTGGT
>237-1
GGGTGTAGGATAAGTGGGAGTGTT
>238-1
TCGTTCCCAATAACTTTGTTTC
>239-1
ATCTTGTCATGACTGCTTCTTG
>240-1
ATTTGCATAATTTAGGAAAGA
>241-1
CTCTTCGTGCTCCGACTGGTT
>242-1
CATTAGAAGTTTAGAAAAGAAT
>243-1
TTCTGAACCCTAGTATAGTACC
>244-1
GACAATAAACTGTATATCTCGCGA
>245-1
TTTAAAGAGTAGGTGTCCTGATCA
>246-1
AAAGTCGATGGTCAATAGGTTAG
>247-1
CTTAGAGCTCAGTGACAGTACT
>248-1
TCTTTTTAGCCTAATCGGACGCA
>249-1
GGGAAAATAGTTGCTGGATGGAT
>250-1
AGGAGGTGCTGAACTTGTAGA
>251-1
AGCATATCTGCTAGGACCCGA
>252-1
ATTTTGGTTGCAAGAGCCCGACA
>253-1
TTAGGTAATTTGAATGCTGGACGT
>254-1
AATAAAATGGGTGGACAACTT
>255-1
ATCTGCTAGGACCCGAAAGATGGT
>256-1
TGTAAGTTCAGGTATAGAATCGT
>257-1
CCGATGGATCTAGTTTTTGAT
>258-1
CAGTAGTAACTCAGACCCATT
>259-1
TGCTGTAACTATGCCTATCTC
>260-1
CGACTGACGATTCCGATACTTGG
>261-1
TCTTTTCTCTGATTTTGTACCTG
>262-1
TAGTATGTCATGATCACCTCTT
>263-1
ATCTCGGGTCTGTGTCCTATCAT
>264-1
GATGTTGACGTAATGGCTTTAAAC
>265-1
TCCTGGTCTCGGATAGCTGTACCT
>266-1
ATTAGGTGATGATCCATGTTGA
>267-1
TTTTTAGATTGTCTTGATTCCCT
>268-1
GTATGATCGGTTCCGTTGTAT
>269-1
TTTTTTCTAAAGATCTGACTCT
>270-1
TAATCTGTTGAACCGAGGGACT
>271-1
ACAGAGTGACAATTTATTGGAT
>272-1
TATCTTGTAGATACTGGGATAA
>273-1
TGGACCTGTTCGTACCCGTGAGT
>274-1
TTCTAAGAGTAAGTAGTAATTTTT
>275-1
TGCCTGTCGCACTTTTGCCTG
>276-1
CGAAAAGAATGTATAGTTGAGC
>277-1
TGTGCTTTCCATATTATTCTGTA
>278-1
TTACGAGTTGAATTTTTGATGAA
>279-1
TGGATGGAATAGATAACTCAAGT
>280-1
TTGAGTGACTCAAAATTCTTCTT
>281-1
TCGGCGTTTACTCCTTTGATAGGT
>282-1
TTATCAACCGTAGAACATCTTCCA
>283-1
AAGGATTGGGCTTATTGGGCCTTG
>284-1
CGTCCGGTTGATCATTTGCGTT
>285-1
TTCTCACACCTGGTCGTACTC
>286-1
AGGCCGGACCTGAACTTGTTC
>287-1
ATGGTAGAGGACGGTCCTGTAAT
>288-1
TCAGGGAGGACCCCGGGGAGAGT
>289-1
GTTTAGTGGTTGGACGGAAGGGT
>290-1
CTCAACGGCTTCCAGAAAATT
>291-1
AATGTTTGTCGTAATAGATCTGG
>292-1
TGTGGTGCAGTAAATCTTGTGATT
>293-1
TTACATGACTGACTTCTACTG
>294-1
AAGACATATAAGAGGAACAATT
>295-1
CCAAGAGCTCTGCTGTCCGAAACT
>296-1
AGGAACTATGGAAGACTCATTT
>297-1
TTAAATCCCGGAAGACTCCAT
>298-1
TGAACCTAAGATCTTATGCTATGT
>299-1
TTCGAGTCCGACCAAGCCCGTGT
>300-1
ATTTGAAGGACTTCTCTTTTT
>301-1
TTTATCTGCAAGATCTCTCCAAGG
>302-1
TTGGATGCTAGCAATGTAGAACT
>303-1
TCTTAGGACTATGTAATTCGT
>304-1
TGAATAGTTAGATCCCATTGAGT
>305-1
TCAGCGGAATAGGTGATGGCGAGA
>306-1
TTTCTAAGGATTGCAAGCGGAA
>307-1
CTTTGTAAGGACACCAGACGT
>308-1
GAATGGAGGACGCAGGTTCGAT
>309-1
TTAGTATCTGAAGATCATCTT
>310-1
ACGTAACTTGAAGGCCGAAGC
>311-1
TGGAGGACTTTCGACAGGTAAC
>312-1
TAGGCCCTATCGAAGCTCGAA
>313-1
GCCTGTAGATGAGCCTATTTAGT
>314-1
TTAATCCTAACTCTAACCTTA
>315-1
AGAAAATACTGTTGAATCACC
>316-1
AATCTGTCTCGATGGAACTTGC
>317-1
AAGTTACGGCCATACACAGTGAA
>318-1
TGTTTGACAGAATTTCCATTATTT
>319-1
TTTTAGGCTGATCTGAAGCTAGGT
>320-1
ATTAGGAACAGGTGTCTCTCT
>321-1
TGTCTGATCTCGGTATACAACCA
>322-1
TTGTACTGTTAAGACTCCCTGGCT
>323-1
CAAGAGGATGCCGATGAAGAT
>324-1
TTTTTTTCGCTTTCTTACTTTGT
>325-1
TTGGTGGGGTGCGGGAAGAAGTCT
>326-1
CTATGGAGAGAAACTAATGAT
>327-1
TTCTGAAAGACAGAGTGTAGAACT
>328-1
TCCTAAAACTGTCCAGAGACAT
>329-1
AACTTTCGGAATTAAGTCATCA
>330-1
TGGTTTTACCAGATCGTTCTG
>331-1
GACGATTTTTACCTGACCCATT
>332-1
TGGTGAACTATGCCTGAATAG
>333-1
TCGTTGCACTTTTTCATCTGTT
>334-1
TAATATGATGAAAATTAGACG
>335-1
ACACCTCTTTCAGCTTCTGGGC
>336-1
CACAGGTGTCCTAAGGGTAGC
>337-1
GAATCCGGATGAGATCTACCTTA
>338-1
TTCCGGTTTGACTATAACTTT
>339-1
TGAGTAGAGATCTTGAATTGTGG
>340-1
TTTTGATAGATTTGAGTAAGA
>341-1
ATCGACAATCGAGAAACCTGA
>342-1
TTGTAGAGAGACACCTGTTCCT
>343-1
TTCTCTTATTCGTCAGAAGGCTGG
>344-1
ATAATTTTCGACTTTGATCTT
>345-1
AGGTCCGGCCTCCAGAACCACGT
>346-1
TGACTACAGTATAATCGTGAACAT
>347-1
TTAATGTCATCTGACGAATTAGT
>348-1
AGGAATGGTTTAAAGCTTAGAT
>349-1
TGATATCGTCCTCTTTCTGCTT
>350-1
TAGTTACGGCCATACACAGTGAA
>351-1
AGTGGTTGGACGGAAGGGTCTT
>352-1
TAGGATCTGTAGTATCTTCAGT
>353-1
TTTTGAACTCTTTGTTTTCTTT
>354-1
ACGGACTAAGCAAAGTGAAACTT
>355-1
TGAGAGATCTTTACTTGCAGAA
>356-1
TCGGGCCTAAAAGCGAATCCATTG
>357-1
ATCAGAGTAGAGGCCCACAACA
>358-1
TAGAACGTCGGACTCGCTTCC
>359-1
TGCAATCTACACAAGGACTCT
>360-1
ATTGGATCAGGCCATTGCAAT
>361-1
TTTAGGATTCTAATGTAAGTATT
>362-1
ACTCTGATGGAGGCTCGTAGCGG
>363-1
TAAGAAATTGCGGTAATGTGG
>364-1
CTGTTCTGTTCCGTTCTGTGC
>365-1
TTCATTCAAAATGGACCAACCTG
>366-1
CATCGTTAGGTGATGATCCATGTT
>367-1
TCAGAAGATACTGTAAAGCTTTT
>368-1
CCATTGGGGGTCTTTCGGGTAT
>369-1
TATGGTATGTATGGTGGCTCATGT
>370-1
CCATCTGCTGATTCCATTGAC
>371-1
TTATATTGAATGGAGAACCAAT
>372-1
TAGAGTTAGGGTTAGAGTTAGAG
>373-1
ATTCGCTCTTATTTCTCTTGT
>374-1
CAGATTTTGCAGGCATTGAAT
>375-1
ATGATATGTTTTGAGATGAGA
>376-1
TTAGTAGAATGGCAGTAGTATT
>377-1
TTCTTGGCGTGATATGATAGATAT
>378-1
TAGCTACTTCAGACAAAAGAATAT
>379-1
TGAAGAATATAAAGAGAACTT
>380-1
TATATACCACCATCTGGAACAAAA
>381-1
TATTTATGGATTTGGAATCAT
>382-1
TAGAATCGTTCGCGAGATATCA
>383-1
CGTACTATGCCTGCATTGACTA
>384-1
TAGGCCTGTTTATATAATCACTC
>385-1
TATCGAGCTCGATGTTTAATTTG
>386-1
TTTAGAAAAAGTTGGTCATGA
>387-1
GAACTTTAGACCTTATTTGGACT
>388-1
AGACATAGAGGGTGTAGGATA
>389-1
TAGAGTTAGAGTCAGGGTTAT
>390-1
CAATCTCAACCTCTTGCTTCAC
>391-1
TAAACTGTATATCTCGCGATG
>392-1
GTTACGGCCAAGAACGAGGTGGAA
>393-1
CAATCACTTTTGAACATTTAAA
>394-1
AAAGACATAGAGGGTGTAGGAT
>395-1
TCTAGGGCTACGAAGTCTTCTCT
>396-1
TCAACTGGAGAAGGAGGATCTT
>397-1
AGACAGGAATGGAGGACGCAGG
>398-1
TTTTAAGAAAAGTGACTGCTGTT
>399-1
AATCCGAGACTTGACATTGTATC
>400-1
TGAACTACTGTTGAACTCCTG
>401-1
TTTCATTGGGTGTACAGAAAT
>402-1
CGGGAAGAAGTCTTCGGATGGA
>403-1
TAAAACTGTGAAGAATATTTT
>404-1
AGACGAATCGAATGGTGGTAGT
>405-1
TATGTACTGTATAGTTATCGCT
>406-1
TAAATGACCGAAACGAATCTCC
>407-1
GAAGTCGAACTAGATTACGTC
>408-1
TAGAGGAGTTGATCTTGAACAATT
>409-1
TCGAATGGACGGATTCTGACG
>410-1
GGTGGTCAAAAGAATCCAGGAT
>411-1
TAGGAATATCATGTATCGACTGCC
>412-1
TACCAGTGGTAATGTGTATTCT
>413-1
TAGATTTACTGCAGAAGGCTGGT
>414-1
TCCATGGACGGTACGTAATGCTT
>415-1
GCTTTGCTAGGTTGGAAACCTCT
>416-1
TAAGACTTCGTCCGTTCCATAGAG
>417-1
CACCAACTGCAGGCCTTGGAAT
>418-1
CATGGATTTCATGTGGATCTGATT
>419-1
TGGAATTATTTTAGAAAATTCTT
>420-1
TGGGGTGAGTATGATGGCAAT
>421-1
ATTTGTCTGCCCTTTCCTCCT
>422-1
TTTTAATGTTGGACCTTTTTCTC
>423-1
CAAGTTTTTCATGCACCTGAAT
>424-1
AATGGGTGGTCTGGCCGTAAAC
>425-1
TAAATGAGCGTTCGCGATCGAT
>426-1
GATGGAACAAGAAAAGGAACT
>427-1
TGATTTTCCTTGGCTGTGCATTGA
>428-1
TTGGTAGAAAAATTTGATTTT
>429-1
TATTCTACGACTTCTTCATGTAAT
>430-1
TTTCACATTGTCACTCACTCC
>431-1
TGCGACATAGGGGAAGAAAGA
>432-1
CTAAGACATTGCACCCTCAGC
>433-1
ATGGGGAAGCTTTCCAGAAAGCCT
>434-1
GTTAGAAGGCCGGTGGAAGCGGG
>435-1
TCAGGTTCACCTCTGTCCTCCT
>436-1
ACTTGGATGCTATTAAAGAAT
>437-1
CATCCTCATGAAAATATCTAT
>438-1
TATGTGTGGAGTATTGATAAAT
>439-1
AAAGAGGACATATATACGGAAGT
>440-1
AGGTAATCATAAGATCGTCTTG
>441-1
AGGAGGATCTTGTTGTGCTTG
>442-1
TTTTTTAATCAAGGGGATCGT
>443-1
AGATAGGCAAGTGTAGATAGAG
>444-1
AAATTGGAATATGCACTGTGT
>445-1
GGTGTAGGATAAGTGGGAGTGTT
>446-1
TTTGTCATTATTCTTGAACGTT
>447-1
TCAGGGAGGACCCCGGGGAGA
>448-1
ATCGGATTTGGTAAGCGAGACCA
>449-1
ATGCAGACTGTCGCCATCTTT
>450-1
TGACGTCAGTGAAGACCCCGG
>451-1
TTGAAGAAAGAACATAATAAAC
>452-1
TCGAAGATCAGCCTCAACCGGAT
>453-1
TTTAGCCTAATCGGACGCATG
>454-1
TCAAAATCACATTGGTAGCTCT
>455-1
TCGAATGGACGGATTCTGACGAGT
>456-1
ATGTTATCACGGTCTGTTGTTA
>457-1
TAGGCTGATCTGGAGCTAGGT
>458-1
ACCGGTGCTTTCTTCTTCCTGA
>459-1
TTGGAATTTGAAAGACGATTGGC
>460-1
TATAGAACCCCAGTTCTGAGCACT
>461-1
ATTGGCTCTAAGGATTGGGCTC
>462-1
CGGGCCGACAGGACTGGTACATTT
>463-1
CTTTATTGAAGATGTACCCAATT
>464-1
TTAGGGATCCAGAAGAAAACTT
>465-1
TCTGATGGAGGCTCGTAGCGGTTC
>466-1
TCTCTACTGAAAGTTCCTATT
>467-1
ATCTATGTCGGAAAACGTGGCT
>468-1
AACTAGAATTTTGCGGAGATG
>469-1
CAAAAGACTCTCTGAAGAAACT
>470-1
TGTTTGCTGAGTAGGATCCTC
>471-1
TTCTGGAGGCCGGACCTGAAC
>472-1
ATGAGAATTCTGAAATACAGT
>473-1
GATGGAGGCTCGTAGCGGTTC
>474-1
GAGCTGAAGACGGAATGTGGTA
>475-1
TAGGACCCGAAAGATGGTGAACT
>476-1
ATCTGAGATCGTGCGGTCTATC
>477-1
TTGATGGAACATATGATGATTGGG
>478-1
GATGTCGGCCTATTGTTGCGT
>479-1
TCTGATCGTTGCTTTGGTGCTG
>480-1
TAAATGCATTCCTGGACGATT
>481-1
AGGTTGCAGTTGGCCCCCAGC
>482-1
TTAAACTCTGCGCTACGGCCGAAA
>483-1
AAGATTGCGGGTACTGAAGAGGG
>484-1
TATTGCGGGAGTTTGTGTGAA
>485-1
TCATTTGGAGAAATTTTGAACTT
>486-1
TGACTGAATAGATTTGCCACCCG
>487-1
TAACCATATTGCGTCTGGCTC
>488-1
TGAAGCAATGGATAAAGAACA
>489-1
AAGACATAGAGGGTGTAGGATA
>490-1
TTGGCATCTTGTACACTGTGGTT
>491-1
TGAGTGAGAGACTGAGAGTGA
>492-1
AGATCAGACAGGTAGCCCCGAA
>493-1
GTGTTGCGCCTGAGGAACATC
>494-1
TGCACTGGTCTCCAAGGATTTT
>495-1
TGACCACTCGGACAGGAAGTAGCA
>496-1
TCTTCATTACTTTCTGCTTCA
>497-1
CTGTATCATCGATTGGCCCTC
>498-1
TGAGAGAGGAGATGTCTGATGT
>499-1
CAAAACTATAGACGTCCTTTACT
>500-1
TAATGGAGGAACTTGAAGTAT
>501-1
TGTTTCACGTGGTAGTTCTTTT
>502-1
AACTCGACTACACGCATCTGCC
>503-1
AGCTGGAGAACTATCAACACTAGC
>504-1
TGTTGGGCCACCCTATATCTCT
>505-1
TTTTAATTGGAAGAGCCTGAC
>506-1
CCCAACTTTCGGAATTAAGTC
>507-1
GTTAATATTTTCACAGACTCTGC
>508-1
CGGGATGTTTTTTTGACGATT
>509-1
ATTCGTGAACTGGAATTGCCACT
>510-1
CAATGAAGGACTTTGCAGACT
>511-1
TTATTCAATTAAGTGGAGCTGGGT
>512-1
TTATCTAAACCTAAACTGTATT
>513-1
ATGTGATGATCGAGATTGAGGATT
>514-1
TGTACCCGTTGTAGCTCCGGCT
>515-1
TATGGGTTGGATTGAAGAGTTA
>516-1
TGAAGTTCGCAGGGTTGGCTGAC
>517-1
CAGTCAAGGATGTATCAAACCAC
>518-1
TGTGGTGATCGAGATTGAGGATT
>519-1
TGAAGATAGCCACCATCAGCA
>520-1
AATTAGACATGGCCGGGTAAT
>521-1
ACTTCGATTTCGGTCATTCACAA
>522-1
GGAAAAGAGGCCGAATGGGTT
>523-1
TTTCCCTTCCCTTTCCCCTCC
>524-1
TCCTGGACGAACCAAGATTTGCTA
>525-1
TGACTAGGCAATGGATCGGAAT
>526-1
TATATGTATCTGCAATTTCGAACT
>527-1
TATCGGAGTTTTTTTTGGAATGA
>528-1
GTGCAATCAGTGTTGGAAATTC
>529-1
ATGTGATTGAATGATGATGTC
>530-1
TCTTTTTAGCCTAATCGGACGCAT
>531-1
ATCCAGTCTCCTGCAGCTACTT
>532-1
ATTTTATACCATTAGAACCGTC
>533-1
TTGATAGATTTGAGTAAGAGC
>534-1
TTTTGTTGCTCTGTATTTACATGC
>535-1
TGAACATACTGAAGCAAGCTG
>536-1
TTCCTGCTGCTGTTGTTGATT
>537-1
TTGCTGAAGAAGATGAAGGTA
>538-1
CAACTGATGATGACGAAATACC
>539-1
AAGTATTTTTCCTGATGTGTGTAG
>540-1
TGACATGCTCCGGAACGTCGTT
>541-1
CTCAGGATAGCAGAAACTCGT
>542-1
TGACTATTAGATAATGCAGTTGAA
>543-1
CATACTTATGTAAGAGCTTAGAC
>544-1
TGCATTGATGGTGTATGATTCTTT
>545-1
AAACTCTGAATTGTATATCATC
>546-1
TTATCCGTTCTTTACTTTGCTTAG
>547-1
TGCCGGGTCCAAAATACATATGCT
>548-1
TACTGTCGCTCATAATACTGTCG
>549-1
TAGGAATATACTTTGTGGGCCTT
>550-1
TCTGAATGCTGATTATGCTGGT
>551-1
GGTCAAAGAACCGAAGTTGAT
>552-1
AAGAGAAATACAGAGTTGCGTAGA
>553-1
AGTATCGGAATCGTCAGTCGGAT
>554-1
TTAGATCTTGAAGCGGGCCGA
>555-1
TTATAAAGCAAGGCGCCCATTTCT
>556-1
TTTTCGTCGACAGGTTCCTTT
>557-1
TATGGGAGTGAGTTCTAAGAT
>558-1
AGGGTGTAGGATAAGTGGGAGT
>559-1
ATAGTTCAGGAATTTGTTGTT
>560-1
AGGATCATTTATCAGAGCTTTTT
>561-1
ATTGGTTGTAGCGTCTGCAGT
>562-1
CCTCGTGACGGCTCCTCGGCA
>563-1
AGTCAAGAGGCGGTCTGCAAGAT
>564-1
TTTGTATAGCAATTCTCGATG
>565-1
TTATATGGAGGTCTGACTGTAT
>566-1
ACAAAGGAGGGCGTTTGCGCTGAA
>567-1
TTATTAAATATTCTGGATTTTT
>568-1
TTACATCGTCTAAGAAAGTTAGG
>569-1
CTGGGTTGATTTTTGTATTTGGAG
>570-1
TAAGGATGTTGACGTAATGGC
>571-1
TTGGAAAGTTCTGACATCTCT
>572-1
TTTTTGCAGGCTGTGAAGGTT
>573-1
TCCTGATTTAAAAGAACGTGAA
>574-1
TTTTCAACTGCACTTTCTCCTC
>575-1
TGCTAGGACCCGAAAGATGGT
>576-1
AGCGATCGTTAGGCTGAACCA
>577-1
GTCTCGAGGGCTCGACGGTAGA
>578-1
TAAGGATGTTGACGTAATGGTTT
>579-1
AATGTTAATGACTTATAGACTTA
>580-1
TGATGACTGGAGTTGCTGAGCATA
>581-1
ATGTTTGTCGTAATAGATCTGGT
>582-1
AAAAGACATAGAGGGTGTAGGAT
>583-1
GGCGGCTAATCAAAGAATTATT
>584-1
TTTGTTCTCTGCTAGGACGTTCA
>585-1
TAAGTAATATGAAGTGTAGAAGTT
>586-1
CATGCGAGCTCTGGTGACGTCGAG
>587-1
ATCCTGCGGCGTCTGTAAATGTC
>588-1
TCTGCACAAGCCTGTGAGTCT
>589-1
TGAAAAAATCAAGAAGGCTATT
>590-1
CTCAGTCTTTCTTATCGCAACT
>591-1
CTTCGGATGGGACCCTGCGTTTCG
>592-1
ACAGGTCTGCAAGTAGAGCAT
>593-1
ACGCGCAACTTCTCTTTCCTTT
>594-1
TCAGGTAAGGACACCCGCTGAACT
>595-1
TATCTTCATTCTCAGAATCTG
>596-1
TAGATCCATACTTGTGAACCA
>597-1
TATGGCCATCCTGGTAGTGCTC
>598-1
GGTTAAATTCGTTAAGGATGTT
>599-1
TTTGATTTTCCTTGGCTGTGCAT
>600-1
TGCGGTCTATCGCACCATGGACG
>601-1
TTGGTTGCAAGAGCCCGACAC
>602-1
GAGGATGGTCCTATTTTGAAG
>603-1
CGGATGGGCGAGAACGGTAGT
>604-1
ATATATACTGTATATCTCGCGA
>605-1
TGGAAGAAGTCTGAGTGGCAGT
>606-1
AAGACTGCACCAAGCTTTATT
>607-1
TAGAATATTATCGGCGAGCTG
>608-1
AATCGAACCCAATCACCAAGCTA
>609-1
TTGAATGAAAGTGTGAATTGT
>610-1
GCTAGGTCTGCAATGTACTTT
>611-1
TGTATTAAATATGGACCGATGGGA
>612-1
TAATTATGAGTACAAGTGAAC
>613-1
TAAATATCTGAAGCCTTCGTT
>614-1
TACTACCAAGAAACTCTACCTAAG
>615-1
TCGAGAATTTGAATGTTCGGC
>616-1
TCTAGTACCCTTCCATACCACC
>617-1
TGAGTGGTTGATGGTGATTCC
>618-1
TTTTGTTGCCTGTAGCCATCATCA
>619-1
ACTAAACTTATAGAACAAGCAACT
>620-1
TCAGACTGACAGTTTCTTTGT
>621-1
GTGAACAAGACTTTGATGAAATC
>622-1
GTTCGCCGTGGCCACCCCTAT
>623-1
TAATCTCGGGTCTGTGTCCTATCA
>624-1
AGTAAGAATTCAGTATTAGCAC
>625-1
TCTGATCGTCTTCGAATCCCC
>626-1
TGAGCTTTTTAACCCTGACAGTT
>627-1
TCTGTTAATACTTAGAATAATA
>628-1
TGTGTCGTAAAACTTGCCAAT
>629-1
GTTGGATATTCGGTACGATTC
>630-1
TATGAACGAAAAAAGAGCTTGC
>631-1
TTTCTCAAAACGAATCTGGGC
>632-1
TTTAGGAGTAGACATATGTGTT
>633-1
AAAGTCGATGGTCAATAGGTT
>634-1
TCTTATAATATTGTAGTCACTT
>635-1
AGGACGTGGAATATCAGGCCTA
>636-1
GCCGGTGGAAGCGGGAAGCTGT
>637-1
TTACAGCTGCGCTTTCCTTCC
>638-1
TGAAAGATTGCTGACCAGTACGT
>639-1
TGCCAGTCTGAGAATTGTATCGAG
>640-1
ATAAAGTAATTGGATATGCAGT
>641-1
TCCACAATCATCCTGGACGAAC
>642-1
TCTGATAATTGATCTGGGCGT
>643-1
GTTGTTGTTGTTGTTGTTCAGT
>644-1
CAACCCGGTCTCGACGATCAA
>645-1
AAGTTGATCTCTTCTTGACATT
>646-1
TGTAGAGTCTTTTGTTGAATT
>647-1
GGAATACTGGGTGCTGTAACTTT
>648-1
TTACTGCGGACGCTACTACTAATA
>649-1
ACCATGGACGAGAACCTGCAGAA
>650-1
TAGAGGGTGTAGGATAAGTGGGA
>651-1
ATGAACACTAAACTTTTATTTA
>652-1
TATAAATAAAGAGAAGGTGTAG
>653-1
TTAATCCTAACTCTAACCTTAA
>654-1
GAGCTGTAGATTTAATTGTGT
>655-1
AACGAGTTTCTGCTATCCTGAG
>656-1
TCAGATTCTGAAAGTGGTGGT
>657-1
TGGTACGGTAACAAATCTAGCGAA
>658-1
TTTTTCGTCTCTGTACATTACC
>659-1
AGAAGACAGACACTTGCAAAC
>660-1
TTATCCGTTCTTTACTTTGCT
>661-1
TCGTTAGGTGATGATCCATGTT
>662-1
ATGGACGCTATTTGATTACTTTG
>663-1
ATAAGGAATCATTTCTTTGGAT
>664-1
GTTAAGGTTCTGGAGTTAGCT
>665-1
CAAAGGGAGTCGACTAGACGAGAT
>666-1
TAAGAAGATTATTTGAGATTTGAT
>667-1
ATTGAGGATTGCAACGGATAC
>668-1
AAGAACGTTGGATTCGTAGCT
>669-1
TGACTGTTTCCGAATGTTTTCCGG
>670-1
TTGGGGTTTAGTGGTTGGACGGA
>671-1
TGTGTTGATTGCATCTCTGCAGG
>672-1
ACCTGTCTGGTCTCTGATCGT
>673-1
TTGCATTTCTGCGGTTCTTCCC
>674-1
GCTTGTAGGGCTTATTTTGACG
>675-1
AAGGATGTTGACGTAATGGTT
>676-1
TTTTGGAGTCCTAGTAGTACC
>677-1
CTTTGGGGCTACCTGTCTGATCTC
>678-1
GGTTAGAAGGTTTGGTGGGGTGC
>679-1
AAGTGTAGATAGAGTAGAAGTC
>680-1
ACGAAAATTTGTAGTGACTGT
>681-1
TCTAGGGGTTATGGAGGTAGG
>682-1
GACGTTGTTCTACCGCTCTGGC
>683-1
TAATAGCTGGTCATCTAAACA
>684-1
TACCGCTGGCTGCTACTTCATTT
>685-1
TGTTCAGGCTGTGATACTCATGC
>686-1
TACATTGGTTGGGAACGTTGTAC
>687-1
ATGAACTCTTAGAAAATTCTCTA
>688-1
AGGTGTACCTGGGGACAATGTC
>689-1
TATAATGGTAAAGCTGTAGGTG
>690-1
AGGAATAATTTTGAAGACACATTT
>691-1
AAGATGGTGAACTATGCCTGAATA
>692-1
TTTTAGAGATTTGAAAACATCTG
>693-1
TAACAGTTGTTTAATGGTTCTTCT
>694-1
AATCCCTCTTATTCACCGCTT
>695-1
TGATTATTTCTAGTATCTCTGGTG
>696-1
TCTGATGTAAATAAATTGAACGCT
>697-1
GGTCACTCATCGTTGGGGAACGA
>698-1
GGGTGTAGGATAAGTGGGAGTG
>699-1
CATTCCTGAAGTTTCTGCAAAA
>700-1
CAGCGCACTTGTGGAACAAGTT
>701-1
TGGATTCGTTGTTACATTGAGGT
>702-1
TTGCCTCTGGATCGTAATTTC
>703-1
TACGGCAAGTCAGAATCTTGAC
>704-1
TTTGCAGTTGTGATTCAGGGGAGT
>705-1
TCTTCACGACTAGGATGCTGTC
>706-1
CCATAAAATGGCTGGAGGAAT
>707-1
TGAATGCTGCCCCTGAATCCCT
>708-1
CGGAACACGATCCCTATTCGGC
>709-1
ATTAAGCCCGTGTTCTAAGATTT
>710-1
TAAGCTTTAGACTCCATTCTAC
>711-1
TTGCAAGGATTGAGGATTGTGAG
>712-1
TCTTTTGTTTCCGGTATTGCCATT
>713-1
TTTAGTGCGATTCCGTTGGATAT
>714-1
TAAATTAGGATAAAGATGTGAC
>715-1
TAGTGGCGACGATGGATGAGG
>716-1
TAAGACGGCTACTGTTCCTTT
>717-1
TTGTCAAGATATGGGATCCGT
>718-1
ATAGGACACAGACCCGAGATT
>719-1
TATTGGACATGCTCAGAGCCCG
>720-1
ATTGAAGATCGCCTTTCCATTACT
>721-1
CAGGGGGAAGGAGTGGGCTCTGT
>722-1
CTCTATTCTTCGGTATTGGCT
>723-1
TAATTTTTTTTGTGGCCTGGA
>724-1
TTGGATATGGAGGGAGTGGCAGTT
>725-1
AGGTTCGTGAAGTTCGAGAGT
>726-1
GACGACTTAAATATAGGACTGGGT
>727-1
CACCGATGTGTATTGCTCAACA
>728-1
TTAAGGAGTAGTATATTGGCT
>729-1
TTTCGTAAAAATGTGACTATC
>730-1
AAAAGACAATGTAATGCATGGA
>731-1
AATGTAGACGATCAAGATATT
>732-1
TACCATCTAGGACGACCATCT
>733-1
CATACTTGTGCTGAATGGTTGAT
>734-1
TCGGATGTAAGTTATTGACCTCTT
>735-1
TATTGCACTAGGTTCGACTGT
>736-1
TAAACACGAACTGTCCTAGTGGT
>737-1
TTATTGTACTTGCCGTCTTCTG
>738-1
TAGATATCTGAGATTTTGCCGAA
>739-1
CAGGACATTTAGAAGTTGTTAAC
>740-1
TATCGCATCATGGTCCTCTTT
>741-1
TAGGATCACGCTCCAAATCAGGC
>742-1
AATGACCGAAACGAATCTCCT
>743-1
TGTTGTAGTCTGAGTTGAAATGTC
>744-1
TTTTTGTAAGACTCTATTCAAT
>745-1
AATAAGGTTAGGATTAGATCGG
>746-1
AACTCTGATGGAGGCTCGTAGCG
>747-1
TGTCTTTTCCAATCTTCCTTCT
>748-1
TTTCGAATTCGAATTGGCTCTATT
>749-1
TCGCGATACGGTCGAAAGTGTGG
>750-1
TATTCCGTACAAAGTTGATCTC
>751-1
TTATCTGGGTATCGGCAACGT
>752-1
AGGCCGGATCTGAACTTGTTCATC
>753-1
TGATCCTGGACAGATGCCTGC
>754-1
TGAAGGATTAGGAAAGGAGATTC
>755-1
TTAATTGAGAAGACTGTCCAGCGT
>756-1
ATATCTGCTAGGACCCGAAAG
>757-1
TATGCGAGTGTTAGGGTGATTA
>758-1
TTTCATGGGTTTGGCAGGTGG
>759-1
TTAGACTGGCTGTGGTGAAGTC
>760-1
CAAATAGCAAGAATTAACTCT
>761-1
TGGATATTATTGGAAAGGGATG
>762-1
TCTTCTCATGTCTATACTCTCAT
>763-1
TGATTCTGCAGTAGTTTGATTATT
>764-1
TTAATTTTCCCATATTGATCGTG
>765-1
TGCAGTGGCTGTAGAACTGATG
>766-1
AGGTTTAGGAGCTGGTCCTGC
>767-1
TCGCGTGGTTTGATAAGCTTGTT
>768-1
GATATGAACAATCCAAATCTGACA
>769-1
TGGATGGTTGGCGAAGGAGTT
>770-1
TTACGGGTTAGTCTCATTTCCG
>771-1
CCTACTGGTGTATTTCCTGCTGT
>772-1
ACTTTGTTTGTGATAATCTCGA
>773-1
TGATGATCGAGATTGAGGATT
>774-1
CTGTGATCCATTTAGCCTTTT
>775-1
TTTTGTCGTCATGCTGAGAGC
>776-1
TGCAGACTGTCGCCATCTTTGC
>777-1
TTTCTCCAACTCTAACTCAAGCTC
>778-1
AGGAGATTAGCTTAATGGAAG
>779-1
TGAGAGCAGGTGGACGCCCCGAT
>780-1
TATACTACTGATGCTCGTTAT
>781-1
ACTTAAATATAGGACTGGGTATT
>782-1
TTCTTTTGGACATAAAGAGAGCAT
>783-1
TAAGGGAGGTCAAAAACTGGATGT
>784-1
TTCTCGTACCTGGTCGTACTCATA
>785-1
TGCTTGGAACTTTTGTATGCTCGT
>786-1
TTCCTGGACGATTAGAAGACACGT
>787-1
TTTTTTTTCTTTTTCTCTATC
>788-1
TGGTAGTAAGATCGTCTTTCTAGA
>789-1
GTGATGATCGAGATTGAGGAT
>790-1
TCAACTGGAGAAGGAGGATCTTG
>791-1
TCTGGACGAACCAAGATTTGCT
>792-1
TTACGATCTCTTGAGTTGACTTTA
>793-1
GAATACTGGGTGCTGTAACTCTT
>794-1
TTATATGCACTTTGACCTGGGG
>795-1
CACGACAGTGAAATACCACTACC
>796-1
TATCACATGATTGATTATGACTCC
>797-1
TTAGGAACGATGGATTCATTG
>798-1
TTTCCTTTCTCTTTCTCGTTT
>799-1
TCAACGTCAGGATATGTTCAT
>800-1
TATTCTGTTCTTGATTTCTTG
>801-1
CTGATGGAGGCTCGTAGCGGTT
>802-1
CAAGATGCAAATTGGGGGCGTAT
>803-1
TGCGTGACTGCCGATCTCTTGT
>804-1
TGGAAGGATAATCGTGTGCTTGT
>805-1
AAGGATGTTGACGTAATGGCTT
>806-1
TTTTTTCATCTATCGGGTACTTTT
>807-1
ACAATAAACTGTATATCTCGCGA
>808-1
TTGCACTGTAGTAACTAGTAGC
>809-1
ATTATGATAAGAAGACAATTCTG
>810-1
TGTGAGAGGGGATGTCTGGTAACC
>811-1
TCTTGAATGCAGACAAGGAGACGC
>812-1
AGGTGTATTAGGGACAGTGTC
>813-1
TCAGATCAATAGGAGTGTAGACGC
>814-1
GTGGGGTGCGGGAAGAAGTCT
>815-1
TGAACTTTTTCTCTGTTAATGT
>816-1
TCTAGTCTTATGTGCGCCACTC
>817-1
TAATTGAGTAGGAGTTGTTTC
>818-1
TAATGTAATTCGGCCAGCCCAA
>819-1
TGACCTCAAGGACAGGACTGCGC
>820-1
GGGACTCCACTACCTTTGGTTC
>821-1
TAACAGGCTGATCCTCCACGAGA
>822-1
TGTTTTCTTCGGTATGTAAGT
>823-1
TGATTTAGTGAACTCCCGCCAT
>824-1
AGGACACCCGCTGAACTTAAGCAT
>825-1
GTCCGGTGCGTTCTCAATGAC
>826-1
TATAAAGAACTTAATGTACCGTTA
>827-1
ATTTATTGTTTTCATTCTTAGC
>828-1
ACGTAATTGTTGAAAAAACTG
>829-1
AAAAAATCGTAAGGAGTTGTT
>830-1
AATCTGAGATCGTGCGGTCTA
>831-1
TGCCGGAAGACGTAAAAGCTCG
>832-1
GCTCCAGGAGGTGGTGCTGCTC
>833-1
TATGCTTTATATCTCGCGATGA
>834-1
CCCGAAAGATGGTGAACTATGG
>835-1
TCGTGTAGGAGTAGATGAGCT
>836-1
TAAACTTGTAGTGTGACTGTTCGT
>837-1
TTCTTCTGTAACTGTTAACTCAT
>838-1
TTAATAGACAACTGCAGCTTCTCC
>839-1
ACTGTAGGATTAGGCCAGACC
>840-1
TTGGTTGCAAGAGCCCGACACT
>841-1
GGTGGGGTGCGGGAAGAAGTCT
>842-1
AGATAGTCGGGTACTGAACTCT
>843-1
AAAGACATAGAGGGTGTAGGATA
>844-1
TTGGAGAACTGTTATACTTGCACT
>845-1
GTGGTGATCGAGATTGAGGATT
>846-1
TCGTAAAATACTATAACTATG
>847-1
TGGACTGCTTCAGATAGTATTTT
>848-1
TATACATCCTGTAGTAATCATA
>849-1
AAGCACTTATCGAACAAACAGA
>850-1
AAGTGAAACTGAGTATTCTTT
>851-1
TCAAATAGCAAGAATTAACTCT
>852-1
TTTGATTTTTTACTTCTTCCT
>853-1
TGTACATAAGAAATGAACCAGGGC
>854-1
CCGATTTTAGCGGACCTGATC
>855-1
TTTGTATAACTCCACTTCTGCTT
>856-1
TAGCGACGGTCTGCATAGTATC
>857-1
CTTAAACCTCAATCTGTAAAT
>858-1
TGACCTGAACGGAAAGCTTGT
>859-1
AGATTGAGGATTGCAACGGATAC
>860-1
ACGGGATATAAGTGGAAGCCATT
>861-1
TTTGGATATGGTTACCAGACATC
>862-1
GTTAGAAGGTTTGGTGGGGTGC
>863-1
TTGTTCTTATTGCTGAAGTCTC
>864-1
TTTTGTGCAGCTTGTAGACGG
>865-1
TTCAGTGGACATATGGATGTGCT
>866-1
TTGGCATCTTGTACACTGTGGT
>867-1
AAATCGATCGTCAAATTTGGGTA
>868-1
TTTGGGCAAATGAAATCAACT
>869-1
AGGATTAAAGTTAGGTTTGGA
>870-1
TTCTACATGAGATTTCTGTTCT
>871-1
TTTTGATAGATTTGAGTAAGAGC
>872-1
ACGGACCAAGGAGTCTAACATA
>873-1
CCTAATAGGACAGACAAGAAAT
>874-1
TGTTGATTACATTTGATGGAC
>875-1
CGCGTCCTATTTCTTCTTCTAC
>876-1
AAGAATTGGCAAAATGTAAGAAGT
>877-1
TGGAAGGTCTGATTAGAAAGGAG
>878-1
TGGTCAATAGGTTAGAACGGGTTA
>879-1
AAGCTTTAGACTCCATTCTACT
>880-1
ACGTAAAAGATGAATGTTCCTG
>881-1
TTCAAATCTGGGCTCTGTGCGG
>882-1
TGTTGCTGTAGGTCGATTTTTT
>883-1
TGCTGCAGCGAGCTTAGGATT
>884-1
AGGAAACTCTGATGGAGGCTCGTA
>885-1
TTGACTTGTAACTTGCTTATT
>886-1
TGGGACTAAGCCACTAAGGGAG
>887-1
AGTGTATTGGGCATAAAGGTAG
>888-1
TTTGGTCTAAGTTCTTGATAATTC
>889-1
TAAGAACAGAAAATTGAGAAT
>890-1
TTTTTGGCATTCTACTCTGCG
>891-1
TTTTCATCAAAGTTTGACAGCTC
>892-1
TGGACGAGAACCTGCAGAAAG
>893-1
TTGCGGTTGCCCTTCGAGTCGAGC
>894-1
TGGTTGATGAGAAAGATTTGGT
>895-1
TCCTCTTAGATCTTAGCTCTTTCT
>896-1
TCAATCTAAAGAGATCTTCGGCAG
>897-1
AAGTATTTGGAACATTGACAG
>898-1
ATCGACCGATCAGGATATTTTT
>899-1
TAATCTTTATAACTGTGTCTTACA
>900-1
CAAAGGGAGTCGACTAGACGA
>901-1
TTGGAGTAGAGTTACAGGACC
>902-1
TGTAGTGCAAAAAGTAGATCGT
>903-1
TTCGTGTCCGGAAAACTCACCCT
>904-1
TAGAGGATTTGGCCGAAAGCGTT
>905-1
AAGTATCGGAATCGTCAGTCG
>906-1
TATTGTAATGGATATGCTGCTATA
>907-1
AACAGTACATAGTTTGGATTCT
>908-1
TTGTAACTACCATTTCTGTAA
>909-1
CACGACAGTGAAATACCACTA
>910-1
AGAATTCTAATTCACATCGTTC
>911-1
AGCCTTCGTTGGTGGATTTCC
>912-1
AAGAAAAGGAATTACCAAATG
>913-1
GTGTGATTTAGAGTTGACATT
>914-1
TGGGATGGAAAGATGATTCACTT
>915-1
TTCTGTTGGCTCATCATGTGGT
>916-1
TGCTGACTAGGACGGAGATTCC
>917-1
TGTTTGTCGTAATAGGTCCGGTTT
>918-1
CATAGAGGGTGTAGGATAAGTGG
>919-1
TAAGCTTTAGACTCCATTCTACT
>920-1
TTCAAATTTGGATTCGTCGCTTC
>921-1
TTTGGAAAGGGGCAACCCTTT
>922-1
TTTTAGGCTGATCTGAAGCTA
>923-1
TGGACCATCTTTCTCATTACGCC
>924-1
TTTGGACAGTAGGATCGTCTCCCA
>925-1
TGAATATTGTATGAACGAAAATG
>926-1
TGGCTGTGTTGGGCAACTGGCAC
>927-1
ATAGGATGAGTGCTTACTGTACT
>928-1
TGTAGAAGTTGACTACTGTCC
>929-1
ATATTGTTTATATGTCGCTGAGAA
>930-1
GGTAAGGACACCCGCTGAACTTA
>931-1
ATGGTCAATAGGTTAGAACGGGT
>932-1
TTAGGAACGATGGATTCATTGCCA
>933-1
CCTGTCTGGTCTCTGATCGTTG
>934-1
GTTCAATTCCTGCACTGGGCTCTC
>935-1
TTTCCACTGACTGTGGTGGGCT
>936-1
TCTGAGCTGGCTTGAATGCTG
>937-1
TAAGAATACCATACCTGAACT
>938-1
GCGTTTTCTGCGTATTTGATC
>939-1
TTGTTGTAAAATGAAGAATCG
>940-1
AGGACACAGACCCGAGATTAGTC
>941-1
TGCGGTGACTGTGGGTCTAGGC
>942-1
ATATAATCCGGAAACAGAAAC
>943-1
GATGGAGTCTCGTGAAAGTCGGTC
>944-1
TCTGTTCCGTTCTGTTCTTTT
>945-1
CTAGAACCTGCAGATTCCGATT
>946-1
TTTCGGGGCTACCTGTCTGATCT
>947-1
TGGACGAGGAGGTGGTGATCGC
>948-1
TTTCCATCATCTGATTCATCA
>949-1
TGAGAAATGGTAGATTCAGACA
>950-1
TTGGTTCGGGCAGTTGCACCC
>951-1
TGAGCTGCATTCTGAAATTTCTT
>952-1
TGTGATTTGTATGATATCTTTTGT
>953-1
ACTCTGATGGAGGCTCGTAGCGGT
>954-1
TTTTGCACTGTAGTAACTAGTAGC
>955-1
TAGTTGGTACATTACAGCCTGCT
>956-1
TGATGGTTGAATTAATGTTGAG
>957-1
ACTATATAGAGGTTTGACTGTAT
>958-1
AAATTTCGTTAGAACTAGTTAGA
>959-1
ATCAGAGAGAGCGACAGAACACGT
>960-1
TTGGAAAAAATCATGAGCTTTGA
>961-1
TTTTGACAAGTGTAACAATGA
>962-1
TAAACTTCCTGATCGTAAGACTCT
>963-1
TTAAGCCCGTGTTCTAAGATTTG
>964-1
TATGCGAATTTTTTTTTTTTTTT
>965-1
ACTACTAGGTGTTGGCTGGATGC
>966-1
TGAACTGCTGCTGACGATAAA
>967-1
TCAATATGGCTTTAGATGACCCC
>968-1
TCTTTCCATGTAAGTTGAACACT
>969-1
AGCGTAATGTAGCCGGCACAAG
>970-1
TCAAGATCCTACTGGCTCCTA
>971-1
TGGAGGAGATAGAGAGAGGAAAGG
>972-1
TGATCCTATGATATTCCTCGATAT
>973-1
ATTGGGTTGGCTAAATGTGCT
>974-1
TTGGGTGTGAACTTGGGGCTCA
>975-1
TTAGACAACCTCTGTTTACGTTT
>976-1
TGTGTATCTGAAGTAAAAACTT
>977-1
ACTAGCGTGGATGTATAGAGTC
>978-1
CTACCTCAAAGTCTAAGGAAC
>979-1
TGATTTCTGAACTTTTATTTT
>980-1
ACGTTTTGTTGGCAGTTCTGT
>981-1
TGGATCTGTGCTGGACGAACC
>982-1
TCAAAAGATGACTTAGAAAAACGA
>983-1
TCTTTGAAGATTGTTTTGCTG
>984-1
AGGAACTATGGAAGACTCATT
>985-1
AACTGTAAACTTGAATTTGATT
>986-1
TTTCTGAGTTCAGTACCTGCTGT
>987-1
AGCAAGGCGCTGGGACGGGTT
>988-1
ACGTAAGTGAACTTGGTGACGTCA
>989-1
TGGTAAACCAGATATCTCTCGTGT
>990-1
TTAATAGCTCGTTGGAATCGCT
>991-1
TATTTCCATCTACCATTTATTGA
>992-1
TAAGTGAGAGCTGCAGTTTCAGGA
>993-1
TTCGGATCTGGCAACCTACTA
>994-1
ATTACGATCACGGCAGTGTGTGC
>995-1
AGGTGAAGGAAAAGTTGATGC
>996-1
TATAGAACAGTAGAGATATCTGCT
>997-1
GGTCTTTCTACTTGCCTCTGG
>998-1
TTAAATGGGGGGTGTACTGATCG
>999-1
GTATTAATAAAAATCGGCGTGT
>1000-1
CAGAGACTGCAGGTTCTTGGT
>1001-1
CTTCATCAGTAGGGTAAAACT
>1002-1
CATGACGGCTATGTTTAGAGTTGC
>1003-1
AACAATAAACCGGCAATAGCTCA
>1004-1
TGATGGAGGCTCGTAGCGGTTC
>1005-1
TTTATGGTCATGACATTCTTC
>1006-1
TTGTAGGACCTGGCTCAGCCATC
>1007-1
AGAAGTCCATGAACAATTGAAA
>1008-1
TAGAATGACATCATGACCCTTAGT
>1009-1
TGTTGGGATTGCAATGGACTATTT
>1010-1
TCCGGGAAAATCCTCTAGATA
>1011-1
TTTCTATTTGCCTCTGGATCGTA
>1012-1
ATACCAGTCCGTGATCTCTAA
>1013-1
TTATGGAGGAAAGGGAACATA
>1014-1
AATAAACACGAACTGTCCTAGTGG
>1015-1
AACAACTCTGACATGCCTTGGCG
>1016-1
GTTAGAAGGCCGGTGGAAGCGGGA
>1017-1
CTTTGATCATGGTCTCGTGAAA
>1018-1
TGGACATGCTCAGAGCCCGCAT
>1019-1
ATACGTAATGAGTTCTCGCGAT
>1020-1
TTTCCCTTAAATTTTCAAATACCT
>1021-1
GATTGAGGATTGCAACGGATACCT
>1022-1
TCTGCACCATACTTCCTGATC
>1023-1
ACATCAATTTCGGGCACCATA
>1024-1
TGCTTGGGAAACTTCTGATAATGT
>1025-1
TCATCCGCGTCTGCTTCCTCC
>1026-1
ATTAATATTTATGTGGTTCCTGC
>1027-1
TCTCTGCTACGGACTGACCCTG
>1028-1
AATGATAGAAAATGGGAACAG
>1029-1
AACGTTTTAACTCTAGCTCTTGTT
>1030-1
AAGTATCGGAATCGTCAGTCGGA
>1031-1
TGGTGAAAGTTGAACTTGTGTTG
>1032-1
TTGCTTGATTGTTCCGAGATGAGC
>1033-1
ATTGCAGCTAAGGGACCTGTT
>1034-1
TTCATCGATCAACGGATAAAAGC
>1035-1
TGGGGATGGGAGATTTCTTTT
>1036-1
ATTAACAATCAACTTAGAACT
>1037-1
TGGCGGCTTCTAGAATGACTCTCA
>1038-1
TTTTACGGGACGTAATGATGCT
>1039-1
TATTCTTTGTCGTACCTATTGT
>1040-1
TTCTGATGGAACCGACGTTGC
>1041-1
TACGTGACATTATTATTGAATAAA
>1042-1
TTGGTTTGTATGGGTTATCATT
>1043-1
AATATAATGTACGAGTCTTGGAAT
>1044-1
TTATTCCATTAATGCATTCTT
>1045-1
TTTGGACTTGAAGGTAGAATATT
>1046-1
TGGGAAAAATAAAACCAAATGG
>1047-1
TTGGTGGGGTGCGGGAAGAAGT
>1048-1
TTTAGTGGTTGGACGGAAGGGT
>1049-1
TAAACTGTATATCTCGCGATGAT
>1050-1
TTGTCAGGACTATAGCTCATT
>1051-1
TTGGTTTTACCAGATCGTTCT
>1052-1
TCTTTATATCCTCTATGTCTACAT
>1053-1
TATGCCTGCTGTGACTTTGCACC
>1054-1
TCATACCAAGGAGCAGCTATT
>1055-1
TGAGCTGCATTCTGAAATTTCT
>1056-1
ACGTGACTGTTGGCGTTTAGG
>1057-1
TTTTGATCCTTTTTTTTTTTTT
>1058-1
TCTATCAGTATGGACCCCGTT
>1059-1
GAATTACTATGTGCTGTATACT
>1060-1
GAGGGCTGGATCAATTGTCAC
>1061-1
AAATTGGTAGTGTTAGATTTTTGA
>1062-1
ATTTGCAGCTGGAACCAGTAT
>1063-1
CAGGTGGAATTCAAACGGCGT
>1064-1
ATTAGTACTAAATATGACGAAC
>1065-1
TTCGAACAGACAGAGCTCATGAT
>1066-1
TTATTCTCACACCTGGTCGTACTC
>1067-1
TATGATTTAAAAGATGAGGTAGT
>1068-1
TGGGAAAATATCCATGTGGACAT
>1069-1
TAATCACCTACCGGACGTACCAGT
>1070-1
GAGCTAAGATTTGCTATGAAC
>1071-1
CTGGTACGTCCGGTAGGTGATT
>1072-1
TGTCTGTAGGCTGCTTGTAAAG
>1073-1
AAAAATTTATAGACACGGAACCA
>1074-1
GCTGGAGGAATGTAGCTTCGATC
>1075-1
ACAATCGAGCTGATACTGTATT
>1076-1
TTGGGTTGTCGAGAAAGCTTAG
>1077-1
TAACGACGCACAAAACAACGGCTT
>1078-1
AGGTGCGCGTTATGCTGCGGAT
>1079-1
ACTAGGTGTTGGCTGGATGCT
>1080-1
GTCTCGTGAAAGTCGGTCCGAT
>1081-1
TAGTAGTATTGTGACGTCATCA
>1082-1
TTAGAGGAAATGGTAGGAGATT
>1083-1
ATTGACGAACCATGAGCTCTT
>1084-1
TTGGGAATGATGAGTTACTCC
>1085-1
TCTATGGGGTTTTGAATCTGAT
>1086-1
TCGTTGATATCACATGTGTAAG
>1087-1
TCTGCTAGGACCCGAAAGATGGT
>1088-1
ATTCTTGGTTCTTCCCCTTTG
>1089-1
TAAAATTAGTTGGACGTTCCCG
>1090-1
GGGCTACCTGTCTGGTCTCTGATC
>1091-1
CAACATGAATTGGTGGACTTT
>1092-1
ATGTCTGCTAGGACCCGAAAGAT
>1093-1
TCTTTGTTTTTGCACTTTCTGGA
>1094-1
TATTGGATGTGAAAATGGTCTG
>1095-1
CTCTCACTCGTTTCCACAATC
>1096-1
TACAGCAGGTACTGAACTCAG
>1097-1
TGCAAGGCCTAGAGAATTCGCACT
>1098-1
TTTACTTACTGAACTACCTGC
>1099-1
AATTTGGACTGTATTGCACATATT
>1100-1
TGCCTGATTCTGAATACATCCATA
>1101-1
AGGTCGTGGCTGACCTAGTGCACT
>1102-1
GGATTGGCTCTAAGGATTGGGCTC
>1103-1
GTAACGTAAGTGAACTTGGTGACG
>1104-1
AATTCTGTTGGTTGAATGTACTT
>1105-1
TTGAGCTCTTCGCGATTCTGGT
>1106-1
CAAAATTCATTACTGGGCCTACA
>1107-1
GGTATTAGAAGGATTAACATGATT
>1108-1
TGACCACTCGGACAGGAAGTAGC
>1109-1
TCCTAAAGCGGATATAGAAGTA
>1110-1
CCTGTCTGGTCTCTGATCGTT
>1111-1
ACTTGAAATGACGATGTTCTTTG
>1112-1
TTTTAATAAACCTGTTCTGCTCT
>1113-1
TACATTGACTAAAGTGCTCAAAA
>1114-1
AAATTCTCTTCGTGCTGCTCGTC
>1115-1
TGAATCTGCACTCTACACGACA
>1116-1
AAGGATTGGGCTCGCTGGGCCTT
>1117-1
TACCACTCTGCACAAGCCTGTG
>1118-1
TTTGTACTGCTCTTTCTCCTCT
>1119-1
TCCGTTGTGAGAGGGGATGTC
>1120-1
TAAAGGAGCTTGTTGAAGTTGTTG
>1121-1
TGATGATGACGACGTGCGGCAA
>1122-1
TAAAGAAAATGGAAGTCGAAG
>1123-1
AGAGTCAGGGTTATAGTTAGG
>1124-1
TCAGGGAGGACCCCGGGGAGAG
>1125-1
GACTAGACAGGCGAATTAGAA
>1126-1
ATTAAGCCCGTGTTCTAAGATTTG
>1127-1
GTCTGTTTATTATCCATCTGTTG
>1128-1
TTCGGCCAGAACCTACACTCATGT
>1129-1
AATCGATCGTCAAATTTGGGTATA
>1130-1
TCCGTTTGCAACACTCTGTGGTT
>1131-1
TTGACGTGGTTTGGTCTGTAA
>1132-1
TCTGGCGTTTTAAGTGACTCT
>1133-1
GCAGGAACTCTTGGAACTCCTGGT
>1134-1
ATAACTCTTGAATAATGATTTG
>1135-1
AAAAAGGGATCTATAAAGAAGT
>1136-1
TTTCTACTTGCCTCTGGATCGT
>1137-1
AGAAACTTCTGATGCTACTACT
>1138-1
TTGCTAAAGGTGTGGGAACTGC
>1139-1
TATCAACCATTTCTTGCACTTCTT
>1140-1
TTAATGACTGCGGATAAGTTGGT
>1141-1
TGCAGAAATGTAGGTGGCATG
>1142-1
TGAATTGTGATCTTTGGTTCCTT
>1143-1
TTCCACAACTACTTTTCCCTT
>1144-1
ACAATCTGCAAGTGTAGCTCTTC
>1145-1
TGGGTTGTTGCTGCGCTCGCTG
>1146-1
TAAATTCGTTAAGGATGTTGACGT
>1147-1
TCCATTCTATGTCGGACTTCC
>1148-1
TTGGCTCTAAGGATTGGGCTT
>1149-1
GTCGCGTTGGAGATGTGGCTGTA
>1150-1
TGGGACTTTGGTTTGACCTAG
>1151-1
TGTGTAACTGAACCAAGATCT
>1152-1
TGAGGTTGAACTTGAGGCATG
>1153-1
AATTTCAAGTATTGGGTTAGA
>1154-1
TCTAATACCTTTGCTAATTCCT
>1155-1
TCAGGTGTATTAGGAACAGGTGT
>1156-1
TGTAAGAACCGAGAGTGTTGTA
>1157-1
TCGATTGAACGGAACTGCAGGC
>1158-1
TCTCGTACTTCGGCTTTACTCCT
>1159-1
ATTCTTTTAGCTGTACCTTGT
>1160-1
AACATGGATTGATGGTAAAGT
>1161-1
GCTATAGACAATGATGATGGGAC
>1162-1
TCGTTGCTCTGGTGCCGAAAGCT
>1163-1
TTTCCCTTTCCCTTCTTCTAC
>1164-1
CTGATGGAGGCTCGTAGCGGTTC
>1165-1
AGTTCCAATTACGATCACGGC
>1166-1
AGGGTGTAGGATAAGTGGGAGTG
>1167-1
TTTTTAGCGGACCTGATCTTTGAT
>1168-1
TATTTCTTTCTTGTTTCTCTCT
>1169-1
GGCAAGTAAGAGATCTCTCAAT
>1170-1
TGAAAGTAATATTGGTGGGAAC
>1171-1
TGGCTGCTACTTCATTTTCCTCCA
>1172-1
CTCGTACCTGGTCGTACTCATA
>1173-1
TTGTCGAGAAAGCTTAGGGAG
>1174-1
TGCTCTTTTTCCTCGTCGGAT
>1175-1
GAGATTGAGGATTGCAACGGAT
>1176-1
TCATCTGGCAGTCAACTAAGC
>1177-1
TTTTCGAGCTCGTTTACCTAC
>1178-1
TAATTGAACCAGCGACCTGTAGAT
>1179-1
AAGAAGTCTTCGGATGGAAGC
>1180-1
TTAGAAAAAAATATGGAACTTA
>1181-1
TGGACGGTTAGGATGATCTTTTC
>1182-1
TAAAACTGATTTGTATGCACC
>1183-1
AGTAATCCTGTAACTGAATCT
>1184-1
CAAGTCATTGACGAACCATGAGC
>1185-1
TCCTGGTCTCGGATTGCAGTA
>1186-1
GATGATCGAGATTGAGGATTGCA
>1187-1
AGGGATTCCTCGTTTCTGATT
>1188-1
TATGAAATGTCAATAGAACTATTA
>1189-1
CATAATAATACACCGACACCA
>1190-1
TCTGTGCGGGCCAAGGGAGGCTGT
>1191-1
TCTACGGCATAGAATGATTTGTGC
>1192-1
TGTTCGTGAGCTCAGTTCAATTGC
>1193-1
TCGAGATTGGGATTAATTTTTTCT
>1194-1
TAATACCAGTCCGTGATCTCTAAA
>1195-1
AGGTAGAATTCTGTTGGTTGAATG
>1196-1
GGGTAGCTCATTGAGAACAGA
>1197-1
CGTGCATGTGGTGTACTGGAAACT
>1198-1
ACGCTTAGCGTCCCCTGAACC
>1199-1
TGCAGTGGGACGCTTTGAAGG
>1200-1
AACGTAAGTGAACTTGGTGACG
>1201-1
TGGTGGGGTGCGGGAAGAAGTC
>1202-1
CAATTAAGTGGAGCTGGGCTTA
>1203-1
TAGCACACTTAGTATCTACATGA
>1204-1
TTTGATTCGAAAGGTATGTGAACT
>1205-1
ACGATGACGACGATGATGATGAAG
>1206-1
TGGAAGATGCTGTACTCGGGG
>1207-1
TATGCGAGTGTTAGGGTGATT
>1208-1
TGTTGTCAAGGATTTGTCTGTA
>1209-1
ATTTATAGCTGGCTTTGTTGTTT
>1210-1
AAATGATGACATTAACTCGCCA
>1211-1
TATCTGCTAGGACCCGAAAGATGG
>1212-1
TTCACTCGTTCTGCTCACTTC
>1213-1
TGGGGCACGGCACCTGCAGAAT
>1214-1
TAGTGGAAGAGCTGATGATCAAGT
>1215-1
TCTGATGGAGGCTCGTAGCGGT
>1216-1
TAATATGAAGACAAAGGAATGCT
>1217-1
GGAAGAAGTCTTCGGATGGAAG
>1218-1
GGAGGAATGTAGCTTCGATCTCG
>1219-1
TAATTTTGATTGTTTGGACGA
>1220-1
TCTCACTCTCTTCCAGCTCTTTCA
>1221-1
ATCATATCCGGTTTTGACCTC
>1222-1
AAGCCCGTGTTCTAAGATTTGTT
>1223-1
TTATCGTTGGCTGTGAAGCTG
>1224-1
AGATTGAGGATTGCAACGGATA
>1225-1
TATGATGAGATTGAATGTTCCG
>1226-1
AGTGGATGTGGAGTCGCCCGG
>1227-1
ATGGATGTAGGTATGAAAGCTT
>1228-1
TTTGATATTTGTTGACTGTTAGT
>1229-1
TCGAATGAATTGAATCACTGGA
>1230-1
TGATTCACGCTGTACTGATTGGT
>1231-1
TTAAGGATGTTGACGTAATGGCTT
>1232-1
CGGTAAACCTGAAAAAAGAGA
>1233-1
TGTGAAAGTACAACAACGATT
>1234-1
TATTTGTAGATCCTGGTCTCAGAT
>1235-1
TAAAAGAACAAAGAGATAACG
>1236-1
AATTTTTATTGGGATTTGGTA
>1237-1
GTGGTCCGGGTGATGTACTGTA
>1238-1
TCGAGTGCAGCTGTCTCTTTTTG
>1239-1
TGACATATGCGCGTAGAATTTCT
>1240-1
ATCCTTGGATGTCTGACCTCT
>1241-1
TTCAATTAAGTGGAGCTGGGTT
>1242-1
TTTATGTTTTGCAATGGCTGC
>1243-1
TTTACTGGTGAGAATTGCTTTA
>1244-1
TTCACTCATCTTACGTCGGAT
>1245-1
TTTTCGTGACATTTTTTCGTG
>1246-1
TTGGCGTAACTTGGAGCTCTTG
>1247-1
TACCAGGAACTATATTCTCTCTC
>1248-1
TTAATCGAAGTAATCCTGTAACTG
>1249-1
TATACTCATAGAAATGTCACA
>1250-1
TCATCTGATGGAAATTCAATT
>1251-1
ACCGGAGATATGGTATTTTGGTTG
>1252-1
TTTTCTGACTTGTTTCCCTTT
>1253-1
ACGATTTTTACCTGACCCATT
>1254-1
CACGACAGTGAAATACCACTAC
>1255-1
TTTACTTGGATTCGGAGCTTC
>1256-1
AATAAGGGAGGATAAAGAATCG
>1257-1
GGGTCTATAGTAGTTGTCTCTCT
>1258-1
GATGTGATGATCGAGATTGAG
>1259-1
ACACCAAATCGAACCGTCATC
>1260-1
TCTACTTGCCTCTGGATCGTA
>1261-1
TTCGGGAGAAGGGGTGCCACT
>1262-1
AGGATTGGGCTCGCTGGGCCTT
>1263-1
TTTCTACCGGAGCTGTAAATGGT
>1264-1
TTCTGTTCTGTTCCGTTCTGTG
>1265-1
CTGATCGTTGCTCTGGTACCGA
>1266-1
TGATCTCTGTGAGCCTGTTTT
>1267-1
ATATTATGAGCAGAGAGGACA
>1268-1
TTGGATATGGAGGGAGTGGCAGT
>1269-1
TTAGAAGGTTCGGTGAGATGC
>1270-1
TCAAACATTGGAATATGTACTG
>1271-1
TGATCGAGATTGAGGATTGCAA
>1272-1
TTATCATGTGGACTCTTTCTGC
>1273-1
GCGATCTGGAATGTAAAACCAAGT
>1274-1
TTACCGGGAAAACGTGAGATGC
>1275-1
TAAAGCAAAGATTGGGTTGGGTA
>1276-1
TCGGGGCTACCTGTCTGATCT
>1277-1
AACAAATTAGTTCCGATGAGT
>1278-1
TGATGGAATGTGTAACTGAACCT
>1279-1
TATTCATTATTAGGTAATCTGGC
>1280-1
TGTTCTTATGAATTTCGGGAG
>1281-1
TCTTCGTTATTACGTTCCTCTTC
>1282-1
ATTTGTCGTGACTGCTTGCCAATC
>1283-1
AGGGAAAGGGGAAAACGAAGG
>1284-1
TACAAGATCGTACGTCACAACACT
>1285-1
AGGTCTTGCTGAATGTTGAAT
>1286-1
CAAAGGGAGTCGACTAGACGAG
>1287-1
ACACGATCCTTGGGCTAAACGT
>1288-1
GTCTGTAGGCTGCTTGCAAAGGTA
>1289-1
ATGTTGATTTGGCAGTAATTCC
>1290-1
TTCATGCGTCCGATTAGGCTAA
>1291-1
GGTGACGTCAGGGAGGACCCCGGG
>1292-1
TTGGTAGAAAAATTTGATTTTGT
>1293-1
CGTTAGGTGATGATCCATGTTGAA
>1294-1
TGGGTTGAAGAAGTAGAATGGCT
>1295-1
AAGGTAACATGCATGCTGAATCT
>1296-1
GAAGAAGTCTTCGGATGGAAGCCT
>1297-1
TAACGACAGATTTGGTGGACTT
>1298-1
ACCTGATGAGAACACAAACATG
>1299-1
TTTATTAGAGGCCATGACACAAGT
>1300-1
TAAATTATCCAATGACTATCTG
>1301-1
ATACTGGGTGCTGTAACTTTT
>1302-1
TTTAAAGAGTAGGTGTCCTGA
>1303-1
TTTCATCTATTTTGTTGCTCT
>1304-1
TACGAATGAAAGATAAAGCCGC
>1305-1
AATTTGAGGTTAGAGGTGCCAGAA
>1306-1
TATCCAAAGTTGGGCAAGATGCTG
>1307-1
TGTTCATCAGATTGGTCTTCTGG
>1308-1
GGTGACGTCAGGGAGGACCCCGG
>1309-1
TTACGAAACCCTTTATACGTC
>1310-1
TAGTTGGTAGTAAATTATTAGAGC
>1311-1
TACTAGATGTTTTGGGCCCACC
>1312-1
TCTAAGGATTGGGCTCGCTGGGCC
>1313-1
TGTGTAACTGAACCAAGAACCTG
>1314-1
TTGCATTTGCTAGGGAAGGTTC
>1315-1
CGGTGGAAGCGGGAAGCTGTC
>1316-1
CTTGACGCTGCGATAGAGAAAACC
>1317-1
TCTATTCCAACATCATCTGCT
>1318-1
CCGTAACATCGCCTTGCTTTCA
>1319-1
ACTTCCACCACGACGACGAAC
>1320-1
CGTAAGTGAACTTGGTGACGTCA
>1321-1
TGTTGTATTTGTTGCTGTGGT
>1322-1
CACTTCTATTGTCAATTCTGTTT
>1323-1
TGTTGATCAAGAAGTGAAATTTGT
>1324-1
TCCATGACCCATCTTGATCTCT
>1325-1
TCGGGGCTACCTGTCTGATCTC
>1326-1
TACTTATGTAAGAGCTTAGACG
>1327-1
TGAGCGAGGAATCCGAGTAGTGA
>1328-1
TTGGTACAAATGAATGATTCT
>1329-1
TCTTCGGATGGAAGCCTGCGTTTC
>1330-1
AGACTTTAATGATGACTCGAG
>1331-1
TTGGATATGTATTTTAGTAATTAT
>1332-1
GATGGGATTGGTACAGTCGGT
>1333-1
ATGAAAGTAATTTTGGTGGGA
>1334-1
GCATATCTGCTAGGACCCGAAA
>1335-1
TTTTAGAACTATAGTCGATTATT
>1336-1
TGGAGGATCTGTAGACCTAGCTA
>1337-1
GTCTCATTTCGTCACTCCAAT
>1338-1
AATCAATTACTGCGGAATTTGAT
>1339-1
TGATGAAGGAATTGTGCACCGTG
>1340-1
ATCGCTCTCTGGACTGATACC
>1341-1
ACGACAGTGAAATACCACTACCTT
>1342-1
TACTATGATCTGTTTGCAATG
>1343-1
AAGAAGTCTTCGGATGGAAGCC
>1344-1
TTTCGGAGAGTATGCCTGTTTGA
>1345-1
TAAGTCCAACCGGCGGTAGTATC
>1346-1
GATGTGATGATCGAGATTGAGG
>1347-1
TATTTCATATCTGGTAGCTTGGC
>1348-1
AACTCTGGCCCGAAAGATCCCT
>1349-1
TCATTTCTTAAACTTTCACTTTCC
>1350-1
TGTATCCTAATGTAGATTTCCTC
>1351-1
TGACCGTAGACCCAAACAGAT
>1352-1
TAAGTGAGCACAACCAACCCCT
>1353-1
TTTGTAATTCTGTTTTTGATG
>1354-1
TTGGCTCTAAGGATTGGGCTCGC
>1355-1
TAGATCTGGACTATTGGATGGCC
>1356-1
TACTTTGCGGTCGACTCTAACC
>1357-1
TCAGGTAAGGACACCCGCTGAAC
>1358-1
AAAGATCCTTGGGAAGCTCGGGT
>1359-1
CGATTAACAATCAACTTAGAACT
>1360-1
TGGTGGGGTGCGGGAAGAAGT
>1361-1
ATTGTCGGCCGCACAACAACAAAT
>1362-1
GCGAGACCATGATCAAAGATC
>1363-1
TGACTAGCGGTGATTGGCGGTGGG
>1364-1
CACCAGAATGATTGAACCCTGATT
>1365-1
TCTTCACATTTTTCTCTAGAACT
>1366-1
TTGGATGATGAAGACGCAGAC
>1367-1
AATGAGACCAAATGAGACTGTAGT
>1368-1
AGAATGTGTAACTGAACCTAG
>1369-1
AGCGATGGGCTGGATGGGATT
>1370-1
TGTAGGGTCGCGTTCCAGATCAG
>1371-1
TAGTAGTAACCTCAAGGACAAGAC
>1372-1
TTTTTTGGAGTATAGAAAACTT
>1373-1
TTCCAAATTCCAATATCCCAACG
>1374-1
ATGCGCGGAAAATACTAGAAGT
>1375-1
CAATCCTTGGATGTCTGACCTCT
>1376-1
TGTATAATTTTGCAGGATCTG
>1377-1
ATCGAGACGAATCGAATGGTG
>1378-1
GTGTTGTGACGTACGATCTTGT
>1379-1
TACGTGTATCGACCGAGTCTG
>1380-1
ATAGACATTCGTTACAGAAACA
>1381-1
TGGAGGACGGTCCTGTAATGCT
>1382-1
TTTGAGTTCAGAATCCTGCAT
>1383-1
AGACTGCAGATTGTTTTGATTTTT
>1384-1
CTTATTGCTCAACTCGAACGTACT
>1385-1
ATTGGGAAAGTTGGTCAAGGA
>1386-1
AGGTTTGGTGGGGTGCGGGAAG
>1387-1
TGCATGATACTGATACTCAATTT
>1388-1
TTATATTTTGAATTCATGTCTT
>1389-1
AATTGGTCAGATAGTTCGGATGG
>1390-1
AGTTGTATCAGCTTTGTTGTAA
>1391-1
TTTGATCACTCCGGATTGTTGCA
>1392-1
TTGTTGAGGAACGACTTGGAT
>1393-1
ATGGATTTCAGGGAGATTATA
>1394-1
ACTGGAATGGTATATTTGATCA
>1395-1
GATGTGGTGATCGAGATTGAGG
>1396-1
TTAAAAAATAAGTAGACTAACC
>1397-1
AATCGATCGTCAAATTTGGGTA
>1398-1
ACGACAGTGAAATACCACTACCT
>1399-1
TTTCATCATCGGTTATTAAATC
>1400-1
TACAAAATTCGGGATATGCTTCT
>1401-1
TTCTCGATCTGACCTTCTGTTGA
>1402-1
AAGGATTGGGCTTATTGGGCCT
>1403-1
CCTCAGGATAGCAGAAACTCGTT
>1404-1
ACGGTCATGGTCAAATATTCTGGA
>1405-1
AATCGTATTAAAGGGCTCAGCGT
>1406-1
TTGTGCTGTTTTATTCCTTCC
>1407-1
TATACGGAAGTGATTGTGAGAGA
>1408-1
ACTTAAATCTCTGGAACCTCC
>1409-1
TGACCACCCGGACAGGAAGTCCCT
>1410-1
TGACTTGACTCCCCACTCGCG
>1411-1
TGTGAAGAATCTGCTGAAATTGT
>1412-1
TGGGCAGTACAAGAAGTAAAAC
>1413-1
CTCATGCATTTGTAGCATCTC
>1414-1
TCAAATATTGTTCGTGAGCTCAGT
>1415-1
TTGTAGATACTGGGATAAGGG
>1416-1
TTTAAGGAATGAGCTACACAGC
>1417-1
TCGTTAATAGTCGATGGCCGTGG
>1418-1
AATAATTTCCCTAAACGAACTCT
>1419-1
TAAAAAGAATTTTACTGCGGACGT
>1420-1
CATATATGAAACTTCTTTGATC
>1421-1
AAGAAATTCGTCGAGGTTACGTCT
>1422-1
TAGATAAAGGAACGTTAAGAGC
>1423-1
TTAAATGGGGGGTGTACTGATCGT
>1424-1
GAAAGTAATTTTGGTGGGAAC
>1425-1
GATGTGGTGATCGAGATTGAG
>1426-1
TTGCAGTCTTAGGATGGTGACTA
>1427-1
TCATTCACGATGTAACCACTAGTT
>1428-1
ATTGGTTGTAGCGTTCACAGTA
>1429-1
TTAGAAGGTTTGGTGGGGTGCGGG
>1430-1
TAAACATGAGACCAAACATCCCCT
>1431-1
TATTGGACTAACTACTGCGAA
>1432-1
GAGAATTCGACGTACTGGTAC
>1433-1
TATTAGATTTTTGTATACTTTG
>1434-1
TAAGCTTTCTCGACAACCCAAGA
>1435-1
TCTTGGTGTCTTGTGATGTAA
>1436-1
TCGGAGTTATAACTGGATAAAAGT
>1437-1
TCTCTGATCGTTGCTCTGGTACCG
>1438-1
TTTATGGATTATCACGTTTCTGT
>1439-1
TAATGGATCCGGCTGCTGGTA
>1440-1
TATCCAAAAATCAGACATCTCCC
>1441-1
TACGCCTGCTGTCTTTGTAATTTT
>1442-1
CATGATGAAGGAATTGTGCACC
>1443-1
TGTTTAAGGGTTGAACTACTGTTG
>1444-1
TGATGGAGGCTCGTAGCGGTT
>1445-1
AGGGTAGCTCATTGAGAACAG
>1446-1
TGACTAATTCTCCTGAATCTTC
>1447-1
ACGAGCTGAACTGTAACGCTTC
>1448-1
TGTAGAGTATAACTTGGAATATC
>1449-1
TTTTCATAAGTGTAGGATACTCTT
>1450-1
TGGTGGGGTGCGGGAAGAAGTCT
>1451-1
ACCTGTCTGGTCTCTGATCGTTGC
>1452-1
TTGACGACGGCTAAAGAAAGAAGG
>1453-1
AGGAATATGCTGCAGGACTTTCAT
>1454-1
GTTAGGTGATGATCCATGTTGAA
>1455-1
TTTACATGCGGACTACTAACCAT
>1456-1
GAGATTGAGGATTGCAACGGA
>1457-1
TCTGTTCTGTCTTGTCCTGTC
>1458-1
TGAAAACTATATTTTGACCTGTGG
>1459-1
TGACGGTCTCGCTCGAGGATT
>1460-1
TGTGACAGAGACAATATTAGACAG
>1461-1
TCTCTCAACGTCTGGTGTCCTTAC
>1462-1
TAACCTCGGATCAGGTCTAGGAA
>1463-1
TCGGGGCTACCTGTCTGGTCTCT
>1464-1
TTCTAACGCGGTCGGTCCCTT
>1465-1
TGACTGTTCGTTTTGCTTGTT
>1466-1
TATTTTTCATGTGGCCTTCTCC
>1467-1
TTAGTATATGTAGTCTTGTGTGTC
>1468-1
TATGCAAACAAGACGGACGATAAG
>1469-1
ATATACGGAAGTGATTGTGAGAGA
>1470-1
TCGTGTCAATCTTGTGTAACT
>1471-1
TCACGGTACTCTGCACTATCGG
>1472-1
ACTTAGTTAGGTCCGGTGCGTTC
>1473-1
TCATAAGTGTAGGATACTCTTG
>1474-1
TGGGATATGCTGACGGTGGTTTTC
>1475-1
TCCGTTGGCACAATCGCTTTTGC
>1476-1
TACTCTTGACTGCTGCACCTA
>1477-1
TTGTTGTTGATGGTGCAGCTGTCA
>1478-1
TGATGAAGGAATTGTGCACCGT
>1479-1
TTTCTCCACCACGATCTGCCCG
>1480-1
ATCTTACGTCCTGGAGCCAGA
>1481-1
TGTAGCGGTGGTGATCTAGATG
>1482-1
TAGGATGAGTAGGCGGCGTGTAC
>1483-1
TCTTTAATGTTGGGTATGATG
>1484-1
GAAGACGGTGTGGAACCATTT
>1485-1
TGTTTCTTGTGCTGTTTCGACC
>1486-1
CTCTTGAATCTTATTTACTATGG
>1487-1
TTTCCAGTTCGTACGATAGACTT
>1488-1
ACGATTGTTTAAGTTTCTAGTA
>1489-1
TGCAGGAGAGCTGGATTGACCGT
>1490-1
TTTGGTTGCAAGAGCCCGACA
>1491-1
CTTGAAGGTCATGGTAATGCAACT
>1492-1
CCGCCTGTAGATGAGCCTATTT
>1493-1
GATGTTGACGTAATGGCTTTA
>1494-1
AGGTCGTGGCTGACCTAGTGCAC
>1495-1
CGGCAAGTAAGAGATCTCTCAAT
>1496-1
AAGGACAGCGTATATACTTGA
>1497-1
ATTTTAGGCTGATCTGGAGCTA
>1498-1
TTTTAACAATCGTAAAGACCATGG
>1499-1
TTGGATCTGGATCTGGGATTG
>1500-1
AATTCCGAAAGTTGGGCATAAG
>1501-1
ATCTGGCGAGAAAAATGTTTGGC
>1502-1
TCTCTAGCTGTTATGAACTTG
>1503-1
AGAATGTGTAACTGAACCTAGAAC
>1504-1
ATGAGACCTCAAAGCTTTTACCT
>1505-1
TAATAATGCAAGACGCTCTAAT
>1506-1
TTTACACCCTGTACAAAATTTGCT
>1507-1
TATCTATATCGCAACGGCCTT
>1508-1
TTTTGTAGGTCTCTCATATTATTT
>1509-1
TTTCAATAGCCTGTTGACGACGG
>1510-1
TGTCTGATGTCTGATGTCCTATC
>1511-1
TGAGGCATGGAGTAATTTGAGA
>1512-1
TCCGAAAAAATCCGCTGCGTCGTT
>1513-1
GATTGAGGATTGCAACGGATACC
>1514-1
CTTGACGAACCACGAGCTCTT
>1515-1
GCCGGCTATGAAAAAACTATAT
>1516-1
TCTCGCTCATTTACACTCGGATGC
>1517-1
CTTCGGGGCTACCTGTCTGGT
>1518-1
TTAAATAATCCTACTCCAGCACT
>1519-1
TACTGATCTCGACTTTGGTAC
>1520-1
CGGAACCAGAAGCCTATGGAT
>1521-1
TCTTCGGATGGAAGCCTGCGT
>1522-1
TATGGAAGTTACTGCTATGATGC
>1523-1
AGTGACTAAAGAGAAAGAATT
