# Supplementary material for: Cross-kingdom RNA interference promotes arbuscular mycorrhiza development
Source: Nat Plants. 2026 Mar 11;12(4):695–702. doi: 10.1038/s41477-026-02247-2 (PMC13106029; doi:10.1038/s41477-026-02247-2)
Supplement: Supplementary file 6 — LjAGO-bound RisRNAs. [file 41477_2026_2247_MOESM6_ESM.zip › Uslaender_Supplementary_Data_3-exp4-2.fa]

>1-21
TAAACACGAACTGTCCTAGTGG
>2-6
TGCGACGATTGTGCGGGCCCTT
>3-5
TTCAATTAAGTGGAGCTGGGC
>4-4
TTTGGTGGGGTGCGGGAAGAAGT
>5-4
TTTAAAGAGTAGGTGTCCTGA
>6-4
CTTCGGATGGGACCCTGCGTTT
>7-4
AAGGATGTTGACGTAATGGTTTT
>8-4
CACGACAGTGAAATACCACTA
>9-3
TGATTAACAATCAACTTAGAACT
>10-3
TGGATATGGAGGGAGTGGCAGTT
>11-3
TTCAATTAAGTGGAGCTGGGCT
>12-3
ATGAAAGTAATTTTGGTGGGAAC
>13-3
TTGGTAGAAGAAGAATGTGCA
>14-3
TACTTGATCTATTGACATCTATT
>15-3
TACTTATGTAAGAGCTTAGACG
>16-3
ATTATGGTCTCTGTCCTGCTTGT
>17-3
AATTAAAGTGTGGCTGTCTTGGTG
>18-3
TGAGTAGAGATCTTGAATTGTGGT
>19-2
CATACTTATGTAAGAGCTTAGACG
>20-2
ATTCGTTAAGGATGTTGACGT
>21-2
AAGATTTATTCTCACACCTGGTC
>22-2
TTAAATGGGGGGTGTACTGATCGT
>23-2
GTGATGATCGAGATTGAGGATT
>24-2
GATTGGCTCTAAGGATTGGGCTC
>25-2
TTTAAAGAGTAGGTGTCCTGAT
>26-2
TTGGGCGAAATAAAGATCTTGT
>27-2
TGTTATGAAATGGGAATGATC
>28-2
TTATCAGGCAAAATGTAGACA
>29-2
ATTGGCTCTAAGGATTGGGCTC
>30-2
TTGGGTCAGGGCTACATTACCTC
>31-2
AATTAAAGTGTGGCTGTCTTGGT
>32-2
TAATCAGCTGTAGTGTTGTTGG
>33-2
CACGACAGTGAAATACCACTACC
>34-2
TTCGGATCGGATCGGATCGAAT
>35-2
AACGTAAGTGAACTTGGTGACG
>36-2
CCGGAGATATGGTATTTTGGTT
>37-2
GATGTGATGATCGAGATTGAG
>38-2
TGAGAGATCTTTACTTGCAGA
>39-2
TAATCTTGTAGGGTTTCTTATGT
>40-2
AAAGCACTTAGTTTCTGGAGA
>41-2
GAATACTGGGTGCTGTAACTTTT
>42-2
TATCTGATTGTTTACGTCTAACAC
>43-2
ATACTGGGTGCTGTAACTCTT
>44-2
ATGGAGGCTCGTAGCGGTTCT
>45-2
TGAGAGATCTTTACTTGCAGAAA
>46-2
TCCGGTGCGTTCTCAATGACCC
>47-2
TTGCAATATTGCTAGAACCCGCT
>48-2
TCTGTGGAGTTTGAGGAGCTT
>49-2
TCTTCGGATGGAAGCCTGCGTTTC
>50-2
TTTTGATAGATTTGAGTAAGAGC
>51-2
GTTAGAAGGCCGGTGGAAGCG
>52-2
TTAAATGGGGGGTGTACTGATC
>53-2
TAAATTCGTTAAGGATGTTGACGT
>54-2
GTTTAGCTGTTACTCCTTAAGTT
>55-2
TTGGCTCTAAGGATTGGGCTT
>56-2
TCGGGCTAATTCCAAGTCAAGT
>57-2
TTGATAATAGTGATCTGGATG
>58-2
CGATTAACAATCAACTTAGAACT
>59-2
TTATATGGAGGTCTGACTGTAT
>60-2
AATTAAAGTGTGGCTGTCTTG
>61-2
AAGTAGCTGGTCAAGAACCTC
>62-2
TATTCAATTAAGTGGAGCTGGGC
>63-2
AAGAAGTCTTCGGATGGAAGCC
>64-2
AATGAGGCATCATGGAGGGTG
>65-2
CTGATGGAGGCTCGTAGCGGTTCT
>66-2
TGTAACTGAATCTGAATGTTGT
>67-2
GCACGACAGTGAAATACCACTACC
>68-2
TGCGACGATTGTGCGGGCCCTTC
>69-2
AGAAACTTCTGATGCTACTACT
>70-2
TTTGACTCTATGCATACTTAC
>71-2
TTTCTACTTGCCTCTGGATCGT
>72-2
GGTAAGGACACCCGCTGAACTTA
>73-1
ATTGGCTCTAAGGATTGGGCTT
>74-1
AGCGATCTGGAATGTAAAACC
>75-1
ACGTAAGTGAACTTGGTGACGT
>76-1
TAGTTGAAAAGTGCGGCCTAACC
>77-1
AGGACAAACATTACTGGAATG
>78-1
GATACCGGTAGTTTTTGAAAGAT
>79-1
TGAAAAGAACGACATTGAAAATGT
>80-1
TGACTCCCATTCTTCTGATTCT
>81-1
TTAGGATTGGGTAAGGTAAGGT
>82-1
TGAAAGTAATTTTGGTGGGAAC
>83-1
TTTTATATATTGGTGGAAGCTAT
>84-1
AATTACTGTTATGAATGAATATG
>85-1
TACAAATAGAACAATCTTCCAC
>86-1
TTATATGAGGAGTTTTTGGATTAC
>87-1
TTAGCTGTTGCTTGATCCATT
>88-1
TGACGACTTGAATAAATTAGA
>89-1
TCTAAGGATTGGGCTTATTGGGCC
>90-1
TAATCCAGTGATAGTTGAATCT
>91-1
ATGATGAGAGTCAGAATGTGCCCT
>92-1
TACCAATATTTCCGCATTCCCTC
>93-1
CAGACACTACAGATGATTGAC
>94-1
ATTCGCAGCGATCTGGAATGTA
>95-1
CATCAAGACCAAACGGACCAT
>96-1
TTATTAATGTCCAAATCTGTTCTT
>97-1
TATTCTCACACCTGGTCGTACT
>98-1
AAAGTAGGAGGCTCTGAATTATT
>99-1
AGCTCTATAGAAACTGTCTTTTTC
>100-1
TACTAGATGGTTGATGTTACCTG
>101-1
TTCAATATTTTTAGAACAAAGG
>102-1
TATATTAGTAGAGTTCAGAGAG
>103-1
ACCCAAACTCCGGAACGTCACAAA
>104-1
AATATCAAAACATTCGTAGTA
>105-1
GTGACTCTGCCTCGGTCATCGT
>106-1
ATCTCATGTAGAATAAAAGGGT
>107-1
GTCTCGAGGGCTCGACGGTAG
>108-1
ACTATTCGATTGACTACTCCAAT
>109-1
TGTGGACAAGGATTGGGCGTT
>110-1
TTCTTGGTTCTGTATGAAACGG
>111-1
TTGTTGATAACCTCTGTTCATCT
>112-1
ACTAAACAGGGGGGCGCGACT
>113-1
GAGCATATCTGCTAGGACCCGAA
>114-1
TTGGATATGGAGGGAGTGGCA
>115-1
ACATGATTGTTGTTCTCGTTG
>116-1
CAAAGGGAGTCGACTAGACGA
>117-1
GTAGTTGTCTCTCTGTTCCAGC
>118-1
CGGGGCTACCTGTCTGGTCTC
>119-1
TCAATATTATGAGAGCTGGCAGT
>120-1
ATAGCTGATGATCCCCAACGTGT
>121-1
TAAAGAGTAGGTGTCCTGATCAT
>122-1
TCCCTGATCCCAGTCCCGGTGGCA
>123-1
TGTAGGATAAGTGGGAGTGTT
>124-1
TGCAAGTTGGTGTAAGGGTTGC
>125-1
TATTCCGTACAAAGTTGATCTCTT
>126-1
TACTGCCACGCCTGATTCTGCC
>127-1
GCGAGAGCACTGTGAATAAACT
>128-1
CTGATGGAGGCTCGTAGCGGT
>129-1
TGGCCATTGTTCTGATAATACT
>130-1
AAAGAAAAACTCTGTTACGTT
>131-1
TGGAGGGACTCTTACTGCGGA
>132-1
ACGTGTGTGGTTTCTGAGTCAT
>133-1
TAGGAAGCAACGTATACTCCGGTC
>134-1
CACGACAGTGAAATACCACTAC
>135-1
TCCTGCCAGATCTTGAACAAC
>136-1
AAGGATGTTGACGTAATGGCTTT
>137-1
TCACCATAAAAAAAGAACTCTC
>138-1
ATTTCTCCGATAATACCGCTT
>139-1
TGGCTGTGCTATCTTTTCTACT
>140-1
TTGTAGTACCAAGCTGATTTTAT
>141-1
ACGTCGTTAGGTATCTGCAAATC
>142-1
GTTAAGGATGTTGACGTAATG
>143-1
TTTATGTAGTGACGTGAGCTT
>144-1
TATCCTCTATGTCTACATTTTGCC
>145-1
TTTGTTGTCGATCTTGTGTTAG
>146-1
CGGATCGTAGTCTAATGGTAAGAC
>147-1
TAATGGTTAGAACTTAATGGT
>148-1
TCCTTCTTTGAACTCACCATCTAA
>149-1
TTTTGTTCTCCTATAATTCATAAC
>150-1
AACGAGTTTCTGCTATCCTGAG
>151-1
ATTGAGAATGCTGGAAGTGTT
>152-1
TAGTAGTGACCTCAAGGACAGG
>153-1
TGATCGATCTGTATCACCATCTT
>154-1
TACGCAACGTCTGGTAGTCGAC
>155-1
TATGAATGAAAAAAAAAAAACTC
>156-1
TCTGTCTCTATCTCTATCTCT
>157-1
TGGACATGCTCAGAGCCCGCA
>158-1
ATACTTATGTAAGAGCTTAGACGT
>159-1
GCATGCTTGACTGTGAGACCT
>160-1
TCTGCCCGGACATGACTAGGTGTA
>161-1
GGTGGAAAAACATTAGCGAACGTG
>162-1
TTCATCTTCACTGAGATCATCT
>163-1
AGCGGTTTCAAAAAGTCTACAC
>164-1
TGGATAAATTAAAGATGGCCTCT
>165-1
TCTATATCTATATCTCTGCGACAT
>166-1
TGAAACTGTTGAGCGAGAGACGT
>167-1
CTCTTCAAACTACAGATCTTTCTT
>168-1
AGTTAGGTCCGGTGCGTTCTC
>169-1
TACGTCCGGTAGGCGATTAAC
>170-1
TCCGGAGTTTGGGTCATCTTAT
>171-1
CTTCCAATAGCCTGTATTACT
>172-1
TTATTGTTATCAGATGTATTGTTG
>173-1
AAGGCTGCCTTCTCGAATTCG
>174-1
TGGGAGGAGTGAGAATGGGAG
>175-1
TCTATTGGAAGATGTCTTTGTGC
>176-1
TAGCTTTATCTGTCTGGGATG
>177-1
TGTGGACTCTTTCTGCAGGTT
>178-1
TTAAATGGGGGGTGTACTGAT
>179-1
TAGATAGAAGCCGTACTGACTCGC
>180-1
CCTGTCTGGTCTCTGATCGTT
>181-1
AATTGTATCGAACGACGCCCGTT
>182-1
TTTGGTTGCAAGAGCCCGACA
>183-1
GGGTGTAGGATAAGTGGGAGTGT
>184-1
TTCAATTAAGTGGAGCTGGGCTT
>185-1
TCTGAGATCGTGCGGTCTATCGC
>186-1
TAGAGATCCACTTAGGAACGAT
>187-1
TGACCTTAAGGACAGGACTGC
>188-1
TGCTAGGACCCGAAAGATGGT
>189-1
TGACTGTATTAACTTTGAGCA
>190-1
TATAGAGCTATGACGAATCTT
>191-1
AATTAAAGTGTGGCTGTCTTGG
>192-1
AAGGATGTTGACGTAATGGCT
>193-1
ATTCTCACACCTGGTCGTACT
>194-1
TAATGATGAGACTTGTGGGAG
>195-1
TTCCTAGTGAATGTAGTGGTGG
>196-1
TGGCCGACGCTGCTACTTTGT
>197-1
TGGCAAGGCGTTCCACTTTTCTGA
>198-1
CATGGAGTCTCAGCAGAACAGTC
>199-1
TTTTTTGTGATCTCGCCGATGCT
>200-1
AACGTAAGTGAACTTGGTGACGT
>201-1
GTGGAATTATTTGAATAAACTA
>202-1
TCACAGAATCTGTACTGAATTT
>203-1
TAGGATGTCAGCCTCGTCGACAGG
>204-1
TAAAGTATGGACATAGTGCAACTT
>205-1
TTGTTGTTGTTGTTAATAATC
>206-1
TCCAGAGAACTCACGGTCATG
>207-1
CATATACTTGGGGTTTAGTGGT
>208-1
TAGTTAGGTCCGGTGCGTTCTC
>209-1
TTTAGGAACCGAACTGAACACCT
>210-1
CTTCCTGTCTGGGTGGTCACTCC
>211-1
ACGCAGGTTCAGATCGTCCAG
>212-1
ATTGGCTCTAAGGATTGGGTTT
>213-1
GGAATACTGGGTGCTGTAACTCTT
>214-1
ATGGGAAATCGGGCCGACAGGAC
>215-1
TAAGTGAACTTGGTGACGTCAGG
>216-1
TTAAGCATTCTAACTCTGTGGC
>217-1
TGATACGATTTTAGAATTAAT
>218-1
ACTCGGTTTTTTCTTTGGCGGC
>219-1
TGGATAATTTTATTTGGAACTT
>220-1
ACCAGCGAGACTGAGGAGGGA
>221-1
TTGATTATAGGCGCGCTTTCT
>222-1
TGAGTAGAGATCTTGAATTGTGG
>223-1
CACAGGTGTCCTAAGGGTAGCTCA
>224-1
TGGTTTAACTGGCGTACGTTC
>225-1
TGGAAATGTAACGATGAAAGATAT
>226-1
ATTCAATTAAGTGGAGCTGGGC
>227-1
AGAATTCTGTTGGTTGAATGTG
>228-1
TACCGAGCGAAAGAGACGAAAG
>229-1
CCGCCTGTAGATGAGCCTATT
>230-1
TCTGCTTAATTGGGCAAGTAGAAT
>231-1
TTTAACCATTTTCTTTCGCTT
>232-1
TTGATGAGTGGAATACTTGATTA
>233-1
AGAAGTCTTCGGATGGAAGCCTGC
>234-1
TTAGAAGGTTTGGTGGGGTGC
>235-1
ACAATCCTTCTGGACGAACCAAGA
>236-1
AAAAGGGGAGTAAGAAAGAAT
>237-1
TCAACGGCCTAGATGATGGAGAA
>238-1
TCGTTAGGTGATGATCCATGTT
>239-1
TAGATCAAGCCCGCCGGACGT
>240-1
ACTATATCTGAGGTACTTAAATCT
>241-1
TAATATGATGAAAATTAGACGGGC
>242-1
ATCATTGGTAGACTGGTATGGCA
>243-1
AGGACAGAGACCATAATTCTT
>244-1
TTTGTCTTCATATTATACCTCT
>245-1
TTGGTCCGTGTTTCTGAAGCAGA
>246-1
TCATTGTCTTGTTGATCTTCTG
>247-1
TATTTTGTCCAAATGTGATCT
>248-1
ACATGTAATTCGAGGTAGGAT
>249-1
AATGTTGTGTTGTTTTAAGTGG
>250-1
TATAAAGAGAATATGAGTGAA
>251-1
AGACGAGCTCGGCGAAATTGA
>252-1
AGGATATTTTTTGATAGATTT
>253-1
TCAGGGAGCCAGAAAGAGGAGATT
>254-1
GAGAACTCTGGGTAATAAAACC
>255-1
GAAGATTTTGAGGACGGTGAA
>256-1
ATTTAGTTGTATAAAAATAGAGC
>257-1
TAGATGATGGAGAAGGGAGAGGT
>258-1
TTTGCACTTTCTGGAGCTCTAG
>259-1
ATCTATCGCGTACTGAAGGCAT
>260-1
TGTTGAGTTTCTGGATTTGAGAT
>261-1
ATCTACAGGTCGCTGGTTCAAT
>262-1
ATACTTATGTAAGAGCTTAGACG
>263-1
TCAATGGCATCAAATCTGACGGA
>264-1
AAGAATCGACAGACCAGTGCAAAT
>265-1
TAAGGGTAGCTCATTGAGAACAGA
>266-1
GTTAGGTGATGATCCATGTTG
>267-1
ATAATTGAACCAGCGACCTGT
>268-1
ACGACAAGTAAATATTCTGATG
>269-1
TGGCGACAGTCTGCATGGTCTC
>270-1
ATAAGACTATCTGTAACTAATC
>271-1
AGGATATTTTTTGATAGATTTGA
>272-1
TAATGGGCGTAAGACAATAATG
>273-1
TGTCGAATTTTCTGATGTTTTCAA
>274-1
GCAAATCGATCGTCAAATTTGGGT
>275-1
TGACGTGGCTGGTCGTGTTACT
>276-1
GGTGTGCTTTATGATCGCTGGCA
>277-1
GTGGTTCTTTGGATTAAGAAAAAA
>278-1
TGAGAGAAGGCTAAGGAAAAGG
>279-1
TTTGTTACTGAAAGAGAGGAAAT
>280-1
TTGTTGTTCTTTCAAAATCTGTT
>281-1
TAAGAGTTCGTTTGGGAAATGGT
>282-1
TGGGAAAATATCCATGTGGACAT
>283-1
CAGGTAAGGACACCCGCTGAACT
>284-1
TTGTTCGTGAGCTCAGTTCAATT
>285-1
TGCTGAACGATTTGGAGCTTTC
>286-1
TCAAGGACAAGACTGCGCACATGC
>287-1
TTTACATTCTCTCCCCTGTTGTTC
>288-1
TAGTTGTCTCTGGTGTTGAAAA
>289-1
TTAACGTAAAGGATCCTGAGCT
>290-1
TCTGTTGGTTGAATGTGCTTTC
>291-1
TATTTTGTATGAAAGCTACCTGC
>292-1
ATAGTAGGTAGAATTCTGTTGGT
>293-1
TTTTGGTTGCAAGAGCCCGACA
>294-1
TACAATACCTGTTGCATTGCTTC
>295-1
ATGACCAACCGTTAACACTTTAC
>296-1
TCGGACCTGACTGTACATCCTCAT
>297-1
TAGAATTTTTAGTAGCACGTATT
>298-1
ATTATCGAGCTCGATGTTTAATT
>299-1
TGTTCGTGAGCTCAGTTCAATT
>300-1
TTGTTTTATATGCGCGGAGCCTG
>301-1
TTTTGGTTGCAAGAGCCCGAC
>302-1
TGACTGATAGAAGTTGTTGTGG
>303-1
TAAGTGAACTTGGTGACGTCA
>304-1
TATTCAATTAAGTGGAGCTGGGCT
>305-1
CATGATGAAGGAATTGTGCAC
>306-1
TGCACTTGTAGCTCACCTTTGG
>307-1
TACTGTACAATATTCCCGAGCT
>308-1
GTTAGGTGATGATCCATGTTGA
>309-1
AGAAGTTTTAGAATCCTGTGA
>310-1
AGGAGAGCTGGATTGACCGTT
>311-1
TTTGATTTAGGTGGTGTTTGT
>312-1
TCGACCAGGAACTCCTGCACCA
>313-1
TGACTGTGAGACCTACAAGTCT
>314-1
TGCGACGATCATCACACTGAGAC
>315-1
TACCTCTGTTCGTTTACTGGAATT
>316-1
TAGGTAGCATGGCTTTGTAGATG
>317-1
TTTTTAGTTTAACATCCTCCCC
>318-1
TGTTGACGACGGCTAAAGAAAGAA
>319-1
CAAAGGGGCTACTAGGGATGACTA
>320-1
TGCGCAAAATCTCTGGATGACG
>321-1
TAAACTGTATATCTCGCGATGAT
>322-1
TGTTGTGGCAGTTATTTGTAAATT
>323-1
TAACAGTAGGAAAGGTATATT
>324-1
ATCGAGATTGAGGATTGCAAC
>325-1
TAATTTAGCAAATTGATTGTTGGT
>326-1
CGACTTAAATATAGGACTGGGT
>327-1
AGTAATTTCCCACATAATAATT
>328-1
GGTAAGGACACCCGCTGAACT
>329-1
TTGCTTGGAAGTAGCTGAATGA
>330-1
TTTTATCGAAGGATCTATTGTT
>331-1
CAAACTCTGATGTATCTCGTT
>332-1
AGGGTGTAGGATAAGTGGGAGTGT
>333-1
TGGCCTCATCTGATTGTATTGC
>334-1
TGACGTCAGGGAGGACCCCGG
>335-1
ACTTGGTCTGTGATAATGTGAT
>336-1
TAGGTTCTGATACACTGTTCGTG
>337-1
TTGAACAGAATTCTGCCTGTAGC
>338-1
TGGTCGCATCTAATAGATTTTGG
>339-1
TCAGGAAATCGGACAACCATTATT
>340-1
TATTGAGTTCTGTGGATGCGAACT
>341-1
TGACGTCAGGGAGGACCCCGGGG
>342-1
TATGACCTTCAAATACTCCTCC
>343-1
ATAAGGAAAAAGAAAGGGGAG
>344-1
TAAGGATGTTGACGTAATGGCT
>345-1
TTTGATTTACTTGTTGATGCTCTT
>346-1
TACTTATGTAAGAGCTTAGACGT
>347-1
TCTACATGCGAGCTCTGGTGACGT
>348-1
TTGTTGCAGATGTAGGTCGTGT
>349-1
AGAGGACTGATAAAACTAATT
>350-1
TATTCAATTAAGTGGAGCTGGGT
>351-1
GTCGAATCCGATCAAGGGTATGT
>352-1
AATGCTCAAGCTGCTTGGTCTCC
>353-1
ATACTAGAATTTTGAAAATCT
>354-1
TATCTCTCTCTTCATTTCTCT
>355-1
TATGATTGAAAACCAAATGAGT
>356-1
TTGATAAATAGGTTTCGAGAACTA
>357-1
TCCGGTGCGTTCTCAATGACCCTT
>358-1
GTGGATCTGGCTACGTTGAACCCA
>359-1
TTGTTTAGTTTGATTTATGAGG
>360-1
TATTGGTAGGAGAGGAAGACGT
>361-1
AAGGTCTCATTTTTTACTAACTC
>362-1
GAGATTAAGCCCGTGTTCTGAGA
>363-1
CGTTAAGGATGTTGACGTAATGGC
>364-1
TCCTGTAACTGAATCTGAATGT
>365-1
TTTGTGTTGAGAGTAGCTAAT
>366-1
CACAGGTGTCCTAAGGGTAGCTC
>367-1
AGGATCTGACTGGACATAGAAT
>368-1
ACACAGGTGTCCTAAGGGTAG
>369-1
ATCTTGGATAATTTGAATTAATA
>370-1
ACAAATTGGTCTTTGTGAGTCTG
>371-1
ATGTTCGTAATATGGAAGATGCTG
>372-1
TAATGATGGATAAAGACAACAAT
>373-1
TGTACGACGAGGTTTAATTTCT
>374-1
AGGTGTATTAGGGACAGTGTCT
>375-1
TGGCACTTTTACACCTCCAAC
>376-1
AGGAGTCCGAAGGTGTGCTTTG
>377-1
CGAACTCTTAGAAAATTCTCTAT
>378-1
AAGGAGATACTGTTGATGTAGAT
>379-1
TGGGACGCTTTGAAGGATCAG
>380-1
GGATGTTGACGTAATGGCTTTA
>381-1
AGCGGAATAGGTGATGGCGAGA
>382-1
CGCGTGAAGGTAGACTGCAAA
>383-1
TTTTTTTGTAGACCCGAGCAAT
>384-1
AGCTCATTGAGAACAGAAATCT
>385-1
TCCGTTGGCACAATCGCTTTT
>386-1
TGCTTTTCAGAACTAGAATCCTTT
>387-1
TAAGGATGTTGACGTAATGGTT
>388-1
AGTGAGTAAAACTGTTTAACT
>389-1
TTCCGAATCCTGAAACAACTGCT
>390-1
CAAGTAGAAGGTGTATGTATCT
>391-1
TTTTCTAATTTCTGATGTTTT
>392-1
TATCTCAACGGCCTAGATGAT
>393-1
TCAAACTCTGAATTGTATATCA
>394-1
TGGTGGGTGTAGACATATTTTT
>395-1
TTTAGGACATAATAATTCAATATT
>396-1
ATTCGTTAAGGATGTTGACGTAA
>397-1
TCTACTTGCCTCTGGATCGTAATT
>398-1
TTTTGAGGCTGAAGCAACTATT
>399-1
TAGTGGCCATCTGTAACGACT
>400-1
TTTGGAGCTTTTATTTTACTA
>401-1
TTAGTAGAGCCGGTGATCAACA
>402-1
TGAAGATTCACACAAACTCCC
>403-1
ATATCTCAATCGTCAGGCGAT
>404-1
GGATATAGAAACATCGGACTGTC
>405-1
TTTTGGCACGTTGGAAAAACCC
>406-1
TAACGGTCGAAACGGCGCCATT
>407-1
GTAAGGAATTTTTGACACAAT
>408-1
AGAATGTGTAACTGAACCTAGA
>409-1
TCAAGAATCATGTGGTACTGGA
>410-1
TTGTGGAGTGATTGGAGACCTC
>411-1
TTTGTGCACCATCGACCGATC
>412-1
TCTTGGAGTGTAATATTACTA
>413-1
TCATTTGTTCGTCCATCTATACAT
>414-1
TCATGTTGAAACTTGTCCTAAGT
>415-1
ATCGAGATTGAGGATTGCAACG
>416-1
TGAGAGATCTTTACTTGCAGAAAA
>417-1
TCGATTTTTCAATTCTGCTAA
>418-1
CCAGCAATCAGACTAGAAATC
>419-1
TCTATCTGTAACTCATTAAAATGA
>420-1
TGGTGAACTATGCCTGAATAGG
>421-1
CGTAAAAATGATATAGAACTATG
>422-1
TATAGAACCCCAGTTCTGAGCAC
>423-1
ATGCAAATAAGGGTTGTCGTA
>424-1
TGGAATTTGGTTGCTTCATTTGG
>425-1
TAACACTGACCCTCAAACAGGC
>426-1
AGATCCTTTGGACCACCACCACC
>427-1
TTAAGGATGAGTAGGCGGCGTGT
>428-1
AAGTTACGGCCATACACAGTGAA
>429-1
TTCTGTGCACGAACACCTTGGT
>430-1
AATCGATCGTCAAATTTGGGTA
>431-1
TTTTTTGTAGGTTCGGCCAAC
>432-1
ATAAAAATCTGTAGTTGAATGCT
>433-1
TTACAAGGATGAAATGAAGTG
>434-1
TTAGGCCATTACACTAGGGACGC
>435-1
TGGTGGGGTGCGGGAAGAAGT
>436-1
TCGAGGTTCTGAACTCCAATTGAT
>437-1
GAGCAATATTTGTAGTAACTG
>438-1
AATTGCATTATATTCTGAACA
>439-1
TTCTTTACGCTCTTTACTCTCT
>440-1
TGGATGACGATTCTGCATGGAC
>441-1
TCTCATGATCTTTAAAACTTTTC
>442-1
TCGGACTAGATTTTCTTTTTT
>443-1
AATAGGTTAGAACGGGTTAAATT
>444-1
TTCTTCGGCAAAGATGGCGACAGT
>445-1
TCGGGTGCGATTCTGTGGAGTT
>446-1
AGGAGTCAGAGGAGTCAGAGG
>447-1
TCGGGTCCTAGCAGATATGCTCT
>448-1
TATATGCTTGCCTTGAAGCCGA
>449-1
TTTTTTCGTCTTCCGGGCCAGT
>450-1
CGCTGATAGCGGTACTCTTAGT
>451-1
TTATAGGAGTTAAAGGATAATGG
>452-1
TGTGATGATCGAGATTGAGGATT
>453-1
ATAGTACGATACTCTAGGGATAT
>454-1
TGGATGACGATTCTGCATGGACAT
>455-1
CTACCTGTCTGGTCTCTGATCGT
>456-1
TGGGGAATCAGGGAACTCCAGG
>457-1
TTTAATGTCAAGTCGGATGATTT
>458-1
GTATGACTGGCAACAATAGAATC
>459-1
AGGAAGGTAAAGAATTGGGCA
>460-1
TTTGTGAGATTGATATGAGGT
>461-1
TAATGAATGGCAGAACCCTAATA
>462-1
AGGGTCTTTCTACTTGCCTCTGGA
>463-1
ATTTTGGTTGCAAGAGCCCGACA
>464-1
TTTGATAGATTTGAGTAAGAGC
>465-1
TGCTGTGACACTCTGCAATTTT
>466-1
TCAGATTGGTCTGCTGGGACTT
>467-1
TGGTCCCATATCCTCGTATCCATT
>468-1
TTGTATTTAATGGTCGTACTCCT
>469-1
GGATGTTGACGTAATGGCTTT
>470-1
TGAGTTAATTGTACTGATACT
>471-1
GAATACTGGGTGCTGTAACTTT
>472-1
TAAATTGAAAATTCTGATTCTGG
>473-1
AAGTTACGGCCATACACAGTGA
>474-1
AGAAGTAAAAGGGAAGCTCTTGA
>475-1
TCTAAGGATTTATAGAACACCC
>476-1
ATCTTGTACACTGTGGTTGGA
>477-1
TATCTGTCCACTTCCGATTTCT
>478-1
TCAGACATCAGACATCTCCTC
>479-1
TTGGATATGGAGGGAGTGGCAGT
>480-1
TATGCGAGTGTTAGGGTGATTA
>481-1
TAGCAGAGAATATTGAGTAGAAGG
>482-1
TTAAAGACATGAATTCAAAAT
>483-1
TTGATAGATTTGAGTAAGAGC
>484-1
AAAATGAGAGATGAAATGTGG
>485-1
TCTTGGAAGAATAATTTTTGA
>486-1
ATTAGTGAAACATGAGACGGG
>487-1
TTGGTGTAGAGGATATTATCTTT
>488-1
TTTGTGTTTGAGGTGTGAATGT
>489-1
TTCTTTCCCTTCCCTTTCCTT
>490-1
TTCTTTGATCTGTGAAAATCTC
>491-1
TTGAAAAGCTGAAGGTGGTGGT
>492-1
TATCCAAAAATCAGACATCTC
>493-1
TTAACTTGAACTGATGACGTAAAT
>494-1
TGAAGGTCAGGGGTTCTTTGCT
>495-1
TTAATAAACTTGGACATGTGG
>496-1
TCCGCACTGAAGAAGTCCCACGC
>497-1
ACCAACATTGGCGTCATATGT
>498-1
TGTAGCCGGAGCTGGTGCTGGTT
>499-1
GAAATGCTGGAAAATGGAAGAT
>500-1
TCCGGTGCGTTCTCAATGACC
>501-1
AGGCCCTATCGAAGCTCGAAA
>502-1
ATTAACAATCAACTTAGAACTGG
>503-1
AATGGAACAAAACGAAGAAGT
>504-1
TCTACTGTGGAGTTCCAGGCCATT
>505-1
TTAGAAGGCCGGTGGAAGCGGGA
>506-1
TACTATAGTTATTCTTACTGAGCT
>507-1
TCCTAAGGATGTAGATGATGCTGT
>508-1
TCCGGCCTCCAGAACCACGTACTG
>509-1
GCGCAGTAGCCAATGAAAAAGA
>510-1
AGAACCTGCAGATTCTGATTACTT
>511-1
CGACCATCTAGCTATTACTGACT
>512-1
ACTGTAGGAATAAAAGTAGAAGT
>513-1
ATAAATTCAGAGAGCTCGGGGGGA
>514-1
TCGACCGATCAGGATATTTTTTG
>515-1
AGGATGATGAAAGCGACGACGA
>516-1
TTCTTTGTTGAATCATGGCTGT
>517-1
CAGATTTGTTAATTTTGAGAT
>518-1
ATTGAAGAAATATTTGGACGT
>519-1
TACCGGTTCTCAAGGTCCTCATA
>520-1
TGGAATTGATGAAGGACTGACGT
>521-1
TGATTAGGAGATCATTGGGACT
>522-1
ATCACCGGTCCTAATGTAATTTT
>523-1
ATTCTGACTTGCCGTAAACACA
>524-1
CTTTACTGTAGGTATTAAACACT
>525-1
TATAATGTATCTCATGATGAAT
>526-1
AAGTCGTGAAACGTAATTGTG
>527-1
AATAATAATGAGTTGGCTCCTGA
>528-1
TGTGTTGAACCATTTTTTATTGTG
>529-1
CTTGCCGACGTTCTAATACTT
>530-1
GAAATGTATTGATTATAGGGCTAC
>531-1
ATTTGTTGTTTCTTTGTTTTT
>532-1
TCTGGAAGCTCGTCGTTTGGATA
>533-1
TATTAGGAACAGGTGTCTCTCT
>534-1
GACATAGAGGGTGTAGGATAA
>535-1
TAATCTTTATAACTGTGTCTT
>536-1
CAATTCCAGTTAATTTAACCACT
>537-1
TAGAAGACCATATGTAGGAAGTA
>538-1
TTGATGATAATGTCGGAGACTCCT
