# Supplementary material for: Cross-kingdom RNA interference promotes arbuscular mycorrhiza development
Source: Nat Plants. 2026 Mar 11;12(4):695–702. doi: 10.1038/s41477-026-02247-2 (PMC13106029; doi:10.1038/s41477-026-02247-2)
Supplement: Supplementary file 7 — RisRNAs pulled down in all five AGO1-IPs with predicted L. japonicus target genes. [file 41477_2026_2247_MOESM7_ESM.xlsx]

## Sheet: Tabelle1
RisRNA	5`-3` sequence	origin	replicate 1	replicate 2	replicate 3	replicate 4	replicate5	alignment score	alignment	target ID (NCBI)	target ID (LotusBase)	putative function
RisRNA1	TAAACACGAACTGTCCTAGTGG	IGR	398.9	763.136	4638.83	9353.93	7150.15	4.5	miRNA_3' GGUGAUCCUGUCAAGCACAAAU	XP_057445864	LotjaGi2g1v0112700	histone-lysine N-methyltransferase SUVR3
									aln |.o..|||o||||||||||||o
									target_5' CGGAAAGGGCAGUUCGUGUUUG
								4	miRNA_3' GGUGAUCCUGUCAAGCACAAAU	XP_057453775	LotjaGi3g1v0032000	uncharacterized protein
									aln |.o||o||o|||||o||||||o
									target_5' CAGCUGGGGCAGUUUGUGUUUG
								4	miRNA_3' GGUGAUCCUGUCAAGCACAAAU	XP_057456309	LotjaGi3g1v0500800	uncharacterized protein
									aln |.o|||||.|||||o||||||o
									target_5' CAGCUAGGCCAGUUUGUGUUUG
RisRNA2	TTCAATTAAGTGGAGCTGGGC	repeat	1462.63	360.755	57.2424	1849.03	1702.42	4	miRNA_3' CGGGUCGAGGUGAAUUAACUU	XP_057451214	LotjaGi3g1v0141500	DExH-box ATP-dependent RNA helicase DExH12-like
									aln |.o.|||||||||||||||oo
									target_5' GAUGAGCUCCACUUAAUUGGG
RisRNA3	TTTAAAGAGTAGGTGTCCTGA	IGR	50.0783	138.752	361.067	435.066	1361.93	3.5	miRNA_3' AGUCCUGUGGAUGAGAAAUUU	XP_057445792	LotjaGi2g1v0103300	F-box/FBD/LRR-repeat protein
									aln ||||||o|.|||o|o||||||
									target_5' UCAGGAUAGCUAUUUUUUAAA
								4.5	miRNA_3' AGUCCUGUGGAUGAGAAAUUU	XP_057453079	LotjaGi3g1v0459900	putative F-box protein
									aln ||||||||||||.||||||.o
									target_5' UCAGGACACCUA-UCUUUAUG
RisRNA4	CACGACAGTGAAATACCACTA	repeat	89.7956	97.1264	189.34	217.533	1361.93	4.5	miRNA_3' AUCACCAUAAAGUGACAGCAC	XP_057432959	NA	uncharacterized protein
									aln |o|||||||||.o||||o|||
									target_5' UGGUGGUAUUUGGCUGUUGUG
RisRNA5	TGGATATGGAGGGAGTGGCAGTT	IGR	281.475	485.632	319.236	978.899	1021.45	4	miRNA_3' UUGACGGUGAGGGAGGUAUAGGU	XP_057437022	LotjaGi1g1v0584500	uncharacterized protein
									aln ||o|||.|||o||.|||||||||
									target_5' AAUUGCAACUUCCACCAUAUCCA
								3.5	miRNA_3' UUGACGGUGAGGGAGGUAUAGGU	XP_057416100	LotjaGi6g1v0328000	pentatricopeptide repeat-containing protein
									aln |.|||o||o||||||||||||oo
									target_5' AUCUGUCAUUCCCUCCAUAUCUG
								4	miRNA_3' UUGACGGUGAGGGAGGUAUAGGU	XP_057456354	LotjaGi3g1v0504700	plastid division protein PDV2
									aln |.||.|o|||o|||||o||||||
									target_5' AUCUACUACUUCCUCCGUAUCCA
RisRNA6	TGAGTAGAGATCTTGAATTGTGGT	IGR	162.323	1179.39	275.204	978.899	1021.45	4.5	miRNA_3' UGGUGUUAAGUUCUAGAGAUGAGU	XP_057436689	LotjaGi1g1v0559300	E3 ubiquitin-protein ligase UPL3-like
									aln |||.|||||.||||||||||o|oo
									target_5' ACCCCAAUUGAAGAUCUCUAUUUG
RisRNA7	TGAGAGATCTTTACTTGCAGA	IGR	186.499	2025.78	1025.96	652.6	680.967	2.5	miRNA_3' AGACGUUCAUUUCUAGAGAGU	XP_057446230	LotjaGi2g1v0145000_LC	uncharacterized protein
									aln ||||||o|||||||||.||||
									target_5' UCUGCAGGUAAAGAUC-CUCA
								4.5	miRNA_3' AGACGUUCAUUUCUAGAGAGU	XP_057449583	LotjaGi2g1v0406300	suppressor of RPS4-RLD 1
									aln .|||||o.|o|||||||o|||
									target_5' GCUGCAGUUGAAGAUCUUUCA
								4.5	miRNA_3' AGACGUUCAUUUCUAGAGAGU	XP_057456563	LotjaGi3g1v0521800	subtilisin-like protease SBT1.6
									aln ||||||.|.||||.||||||o
									target_5' UCUGCAUGGAAAGCUCUCUCG
								4.5	miRNA_3' AGACGUUCAUUUCUAGAGAGU	XP_057420200	LotjaGi4g1v0018100	uncharacterized protein
									aln ||.|o.|||||||||||o||.
									target_5' UCAGUUAGUAAAGAUCUUUCU
RisRNA8	AATTAAAGTGTGGCTGTCTTG	IGR	193.406	97.1264	184.937	326.3	680.967	4.5	miRNA_3' GUUCUGUCGGUGUGAAAUUAA	XP_057455618	LotjaGi3g1v0451000	uncharacterized protein
									aln .||.o||||||||o|||o|||
									target_5' GAAAGCAGCCACAUUUUGAUU
								4.5	miRNA_3' GUUCUGUCGGUGUGAAAUUAA	XP_057425678	LotjaGi5g1v0238900	ABC transporter G family member 7-like
									aln |||||oo|o||o|||.|||||
									target_5' CAAGAUGGUCAUACUGUAAUU
								4.5	miRNA_3' GUUCUGUCGGUGUGAAAUUAA	XP_057427289	LotjaGi5g1v0224400	heavy metal-associated isoprenylated plant protein 35-like
									...||||||o|||||||o|||
									target_5' GUUGACAGCUACACUUUGAUU
RisRNA9	TTGGCTCTAAGGATTGGGCTT	repeat	300.47	499.507	88.0652	217.533	680.967	4	miRNA_3' UUCGGGUUAGGAAUCUCGGUU	XP_057424412	LotjaGi5g1v0243800_LC	receptor-like serine/threonine-protein kinase ALE2
									aln |||.|||||o|||||||.|||
									target_5' AAGGCCAAUUCUUAGAGACAA
RisRNA11	ATACTGGGTGCTGTAACTTTT	repeat	164.05	27.7504	116.686	108.767	680.967	4	miRNA_3' UUUUCAAUGUCGUGGGUCAUA	XP_057455184	LotjaGi3g1v0422400	disease resistance protein RPV1-like
									aln |.|||||||||||o|||.|||
									target_5' ACAAGUUACAGCAUCCAAUAU
RisRNA15	ATACTGGGTGCTGTAACTCTT	repeat	129.513	55.5008	121.09	217.533	680.967	4.5	miRNA_3' UUCUCAAUGUCGUGGGUCAUA	XP_057440119	LotjaGi1g1v0285700	pectinesterase QRT1-like
									aln |o.||||||||||||oo|||.
									target_5' AGUAGUUACAGCACCUGGUAC
								4	miRNA_3' UUCUCAAUGUCGUGGGUCAUA	XP_057441455	LotjaGi1g1v0052600	early nodulin-like protein 18
									aln o||||||o.|.||||||||||
									target_5' GAGAGUUGAACCACCCAGUAU
RisRNA23	TTAAATAGATGTTGAACTTGG	IGR	67.3467	1762.15	136.501	761.366	680.967	2.5	miRNA_3' GGUUCAAGUUGUAGAUAAAUU	XP_057439657	LotjaGi1g1v0792000	cyclic nucleotide-gated ion channel 1-like
									aln ||||.|||o||o|||||||||
									target_5' CCAAUUUCGACGUCUAUUUAA
								4.5	miRNA_3' GGUUCAAGUUGUAGAUAAAUU	XP_057421512	LotjaGi4g1v0232500	phosphoenolpyruvate/phosphate translocator 1, chloroplastic-like
									aln o||..||||||||||||||.|
									target_5' UCAUCUUCAACAUCUAUUUCA
