# Supplementary material for: Cross-kingdom RNA interference promotes arbuscular mycorrhiza development
Source: Nat Plants. 2026 Mar 11;12(4):695–702. doi: 10.1038/s41477-026-02247-2 (PMC13106029; doi:10.1038/s41477-026-02247-2)
Supplement: Supplementary file 8 — Number of reads for Supplementary Fig. 5b,c, qPCR data for Supplementary Fig. 6b, per cent root length colonization and qPCR data for Supplementary Fig. 8a,b, and P values for all comparisons in Supplementary Fig. 8b. [file 41477_2026_2247_MOESM8_ESM.xlsx]

## Sheet: description 1
Source data for SI figures 5b, 5c, 6b, 8a

## Sheet: Fig. S5b
size (nt)	replicate 4-1 mock	replicate 4-2 mock		replicate 4-1 AM	replicate 4-2 AM
18	32023	31417.8		42249.8	44092.5
19	40382.6	38991.4		51731	53840.3
20	103387	105710		84878.8	87952.4
21	686893	690810		669027	657973
22	103253	99446.9		115293	117494
23	11245.5	11146.2		13732.6	13967.2
24	16404.1	16106.9		17888.6	18997.6
25	1538.15	1620.8		1225.93	1316.3
26	1095.59	1105.08		800.163	849.285
27	799.918	810.265		533.487	556.723
28	759.266	732.01		503.287	509.841
29	540.645	555.665		455.291	494.515
30	382.528	367.092		291.483	326.371
31	307.843	288.565		306.988	325.018
32	255.964	255.959		292.562	327.723
33	317.178	291.011		385.588	456.648
34	120.183	109.503		102.06	123.065
35	83.0762	70.9186		96.6667	125.77
36	65.4683	55.9741		82.915	105.484
37	30.8434	23.6395		29.9303	41.9233
38	21.6258	17.39		17.2571	28.8504
39	28.3617	20.1072		23.1892	28.3997
40	15.9535	13.3142		14.6955	15.3268
5` first ribonucleobase	replicate 4-1 mock	replicate 4-2 mock		replicate 4-1 AM	replicate 4-2 AM
G	1.24	1.2		1.03	1.09
A	1.98	1.92		2.94	3.11
U	95.05	95.23		94.24	93.9
C	1.74	1.64		1.78	1.86

## Sheet: Fig. S5c
size (nt)	replicate 4-1	replicate 4-2
18	306369	304336
19	155639	153672
20	105484	103782
21	225697	228452
22	81424.1	82962
23	36222.9	36714.1
24	17868.2	20723.2
25	14639.5	13852.3
26	11632	12720.9
27	9111.01	8733.56
28	6545.78	8016.12
29	7607.25	6636.41
30	4953.56	4801.39
31	4113.22	4166.72
32	4688.19	3214.72
33	2167.18	1931.59
34	1680.67	1365.91
35	840.336	883.014
36	663.423	758.84
37	840.336	455.304
38	353.826	496.696
39	486.51	372.522
40	221.141	193.159
5` first ribonucleobase	replicate 4-1	replicate 4-2
G	9.14	9.39
A	17.16	17.32
U	60.02	59.85
C	13.68	13.44
	rRNA	tRNA	snRNA	mRNA	repeats
replicate 4-1	3257	170	158	3768	6178
replicate 4-2	1050	62	62	1232	2005

## Sheet: Fig. S6b
Sample	Target	Cp			Sample	Target	Cp			Sample	Target	Cp
AM-1	EF1a	24.27			Mock-1	UBQ10	19.6464			AM-1	UBQ10	20.0847			LjPT4									Average Mock	5.39611
AM-1	EF1a	24.78			Mock-1	UBQ10	19.2813			AM-1	UBQ10	20.1359			Sample	internal control 1	internal control 2	internal control 3	Average internal control	target gene 1	target gene 2	target gene 3	Average target gene	DCt	DDCt	2^-(DDCt)
AM-1	EF1a	24.54			Mock-1	UBQ10	19.3037			AM-1	UBQ10	19.8877			AM-1		24.78	24.54	24.66	18.85	18.89	18.94	18.8933	-5.76667	-11.1628	2292.61
AM-1	PT4	18.85			Mock-1	UBQ10	19.3679			AM-1	UBQ10	19.8925			AM-2	24.46		24.69	24.575	18.78		19.01	18.895	-5.68	-11.0761	2158.95
AM-1	PT4	18.89			Mock-2	UBQ10	20.8633			AM-2	UBQ10	20.4421			AM-3	24.16	23.95	24.32	24.1433	18.8		19.11	18.955	-5.18833	-10.5844	1535.45
AM-1	PT4	18.94			Mock-2	UBQ10	20.7403			AM-2	UBQ10	20.5289			Mock-1		25	24.78	24.89	29.85		29.9	29.875	4.985	-0.411111	1.32971
AM-1	LotjaGi5g1v0238900	26.86			Mock-2	UBQ10	22.1033			AM-2	UBQ10	21.2181			Mock-2	26.77	26.07		26.42	31.73	31.47	31.49	31.5633	5.14333	-0.252778	1.1915
AM-1	LotjaGi5g1v0238900	26.65			Mock-2	UBQ10	20.5356			AM-2	UBQ10	21.0396			Mock-3	24.59	24.82	25.01	24.8067	31.16	30.68	30.76	30.8667	6.06	0.663889	0.631175
AM-1	LotjaGi5g1v0238900	26.7			Mock-4	UBQ10	20.081			AM-3	UBQ10	18.997
AM-1	LotjaGi4g1v0232500	29.74			Mock-4	UBQ10	20.1388			AM-3	UBQ10	18.683			LotjaGi5g1v0238900									Average Mock	0.793333
AM-1	LotjaGi4g1v0232500	29			Mock-4	UBQ10	19.9509			AM-3	UBQ10	18.7359			Sample	internal control 1	internal control 2	internal control 3	Average internal control	target gene 1	target gene 2	target gene 3	Average target gene	DCt	DDCt	2^-(DDCt)
AM-1	LotjaGi4g1v0232500	29.7			Mock-4	UBQ10	20.5686			AM-3	UBQ10	19.0573			AM-1		24.78	24.54	24.66	26.86	26.65	26.7	26.7367	2.07667	1.28333	0.410845
AM-1	LotjaGi1g1v0792000	30.07			AM-1	UBQ10	19.3547			Mock-1	UBQ10	21.8836			AM-2	24.46		24.69	24.575	26.45		26.68	26.565	1.99	1.19667	0.436282
AM-1	LotjaGi1g1v0792000	30.02			AM-1	UBQ10	18.3468			Mock-1	UBQ10	21.7107			AM-3	24.16	23.95	24.32	24.1433	26.55	26.69	26.29	26.51	2.36667	1.57333	0.336031
AM-1	LotjaGi1g1v0792000	29.77			AM-1	UBQ10	18.7513			Mock-1	UBQ10	21.3682			Mock-1		25	24.78	24.89	25.02	24.91	24.97	24.9667	0.0766667	-0.716667	1.64338
AM-2	EF1a	24.46			AM-1	UBQ10	19.1599			Mock-1	UBQ10	21.4451			Mock-2	26.77	26.07		26.42	28.07	28.02	28.04	28.0433	1.62333	0.83	0.562529
AM-2	EF1a	25.08			AM-2	UBQ10	18.7253			Mock-2	UBQ10	19.355			Mock-3	24.59	24.82	25.01	24.8067	25.49	25.46	25.51	25.4867	0.68	-0.113333	1.08172
AM-2	EF1a	24.69			AM-2	UBQ10	19.3237			Mock-2	UBQ10	19.4267
AM-2	PT4	18.78			AM-2	UBQ10	18.9831			Mock-2	UBQ10	19.3642			LotjaGi4g1v0232500									Average Mock	7.71167
AM-2	PT4	18.51			AM-2	UBQ10	18.97			Mock-2	UBQ10	19.4064			Sample	internal control 1	internal control 2	internal control 3	Average internal control	target gene 1	target gene 2	target gene 3	Average target gene	DCt	DDCt	2^-(DDCt)
AM-2	PT4	19.01			AM-3	UBQ10	18.7952			Mock-3	UBQ10	20.2691			AM-1		24.78	24.54	24.66	29.74		29.7	29.72	5.06	-2.65167	6.28393
AM-2	LotjaGi5g1v0238900	26.45			AM-3	UBQ10	18.6665			Mock-3	UBQ10	19.7233			AM-2	24.46		24.69	24.575	30.83	30		30.415	5.84	-1.87167	3.65955
AM-2	LotjaGi5g1v0238900	26.97			AM-3	UBQ10	19.7716			Mock-3	UBQ10	22.0366			AM-3	24.16	23.95	24.32	24.1433		29.34	29.24	29.29	5.14667	-2.565	5.91755
AM-2	LotjaGi5g1v0238900	26.68			AM-3	UBQ10	19.1897			Mock-3	UBQ10	22.3982			Mock-1		25	24.78	24.89	31.79	31.79	31.59	31.7233	6.83333	-0.878333	1.83825
AM-2	LotjaGi4g1v0232500	30.83			Mock-1	LotjaGi3g1v0422400	30.4429			AM-1	LotjaGi1g1v0288600	26.3581			Mock-2	26.77	26.07		26.42		34.56	34.09	34.325	7.905	0.193333	0.874583
AM-2	LotjaGi4g1v0232500	30			Mock-1	LotjaGi3g1v0422400	29.4656			AM-1	LotjaGi1g1v0288600	25.7487			Mock-3	24.59	24.82	25.01	24.8067	33.11	32.6	33.9	33.2033	8.39667	0.685	0.622006
AM-2	LotjaGi4g1v0232500	29.45			Mock-1	LotjaGi3g1v0422400	30.1788			AM-1	LotjaGi1g1v0288600	25.8614
AM-2	LotjaGi1g1v0792000	30.16			Mock-1	LotjaGi3g1v0422400	30.2646			AM-1	LotjaGi1g1v0288600	25.9046			LotjaGi1g1v0792000									Average Mock	4.64278
AM-2	LotjaGi1g1v0792000	30.44			Mock-2	LotjaGi3g1v0422400	30.8968			AM-2	LotjaGi1g1v0288600	25.3382			Sample	internal control 1	internal control 2	internal control 3	Average internal control	target gene 1	target gene 2	target gene 3	Average target gene	DCt	DDCt	2^-(DDCt)
AM-2	LotjaGi1g1v0792000	30.56			Mock-2	LotjaGi3g1v0422400	31.0149			AM-2	LotjaGi1g1v0288600	25.8694			AM-1		24.78	24.54	24.66	30.07	30.02	29.77	29.9533	5.29333	0.650556	0.637035
AM-3	EF1a	24.16			Mock-2	LotjaGi3g1v0422400	31.6585			AM-2	LotjaGi1g1v0288600	25.7783			AM-2	24.46		24.69	24.575	30.16	30.44	30.56	30.3867	5.81167	1.16889	0.444764
AM-3	EF1a	23.95			Mock-2	LotjaGi3g1v0422400	31.3204			AM-2	LotjaGi1g1v0288600	26.0075			AM-3	24.16	23.95	24.32	24.1433	29.9	29.62	29.99	29.8367	5.69333	1.05056	0.482782
AM-3	EF1a	24.32			Mock-4	LotjaGi3g1v0422400	29.9383			AM-3	LotjaGi1g1v0288600	25.737			Mock-1		25	24.78	24.89	29.32		29.43	29.375	4.485	-0.157778	1.11557
AM-3	PT4	18.8			Mock-4	LotjaGi3g1v0422400	30.7555			AM-3	LotjaGi1g1v0288600	25.5456			Mock-2	26.77	26.07		26.42	30.74	30.77	30.83	30.78	4.36	-0.282778	1.21653
AM-3	PT4	18.33			Mock-4	LotjaGi3g1v0422400	30.8613			AM-3	LotjaGi1g1v0288600	25.6498			Mock-3	24.59	24.82	25.01	24.8067	29.74	30.03	29.9	29.89	5.08333	0.440556	0.736851
AM-3	PT4	19.11			Mock-4	LotjaGi3g1v0422400	31.0761			AM-3	LotjaGi1g1v0288600	26.2485
AM-3	LotjaGi5g1v0238900	26.55			AM-2	LotjaGi3g1v0422400	29.9173			Mock-1	LotjaGi1g1v0288600	25.4146			LotjaGi3g1v0422400											Average Mock	10.6311
AM-3	LotjaGi5g1v0238900	26.69			AM-2	LotjaGi3g1v0422400	31.2192			Mock-1	LotjaGi1g1v0288600	25.9246			Sample	internal control 1	internal control 2	internal control 3	internal control 4	Average internal control	target gene 1	target gene 2	target gene 3	target gene 4	Average target gene	DCt	DDCt	2^-(DDCt)
AM-3	LotjaGi5g1v0238900	26.29			AM-2	LotjaGi3g1v0422400	30.2326			Mock-1	LotjaGi1g1v0288600	26.2357			AM-1	19.3547		18.7513	19.1599	19.0886		31.2192	30.2326	30.9276	30.7931	11.7045	1.07344	0.475185
AM-3	LotjaGi4g1v0232500	29.91			AM-2	LotjaGi3g1v0422400	30.9276			Mock-1	LotjaGi1g1v0288600	26.3929			AM-2	18.7253		18.9831	18.97	18.8928	30.4139	30.1844	29.9974	30.3713	30.2418	11.349	0.717912	0.607977
AM-3	LotjaGi4g1v0232500	29.34			AM-3	LotjaGi3g1v0422400	30.4139			Mock-2	LotjaGi1g1v0288600	25.4686			AM-3	18.7952	18.6665		19.1897	18.8838	30.4256		30.2279	30.5845	30.4127	11.5289	0.897812	0.5367
AM-3	LotjaGi4g1v0232500	29.24			AM-3	LotjaGi3g1v0422400	30.1844			Mock-2	LotjaGi1g1v0288600	25.3159			Mock-1	19.6464	19.2813	19.3037	19.3679	19.3998	30.4429	29.4656	30.1788	30.2646	30.088	10.6882	0.0570977	0.961196
AM-3	LotjaGi1g1v0792000	29.9			AM-3	LotjaGi3g1v0422400	29.9974			Mock-2	LotjaGi1g1v0288600	25.6715			Mock-2	20.8633	20.7403		20.5356	20.7131	30.8968	31.0149		31.3204	31.0774	10.3643	-0.266785	1.20312
AM-3	LotjaGi1g1v0792000	29.62			AM-3	LotjaGi3g1v0422400	30.3713			Mock-2	LotjaGi1g1v0288600	25.6695			Mock-3	20.081	20.1388	19.9509		20.0569		30.7555	30.8613	31.0761	30.8976	10.8407	0.209688	0.864724
AM-3	LotjaGi1g1v0792000	29.99			AM-4	LotjaGi3g1v0422400	30.4256			Mock-3	LotjaGi1g1v0288600	25.5887
Mock-1	EF1a	24			AM-4	LotjaGi3g1v0422400	29.759			Mock-3	LotjaGi1g1v0288600	25.5663			LotjaGi1g1v0192600											Average Mock	6.88687
Mock-1	EF1a	25			AM-4	LotjaGi3g1v0422400	30.2279			Mock-3	LotjaGi1g1v0288600	25.7743			Sample	internal control 1	internal control 2	internal control 3	internal control 4	Average internal control	target gene 1	target gene 2	target gene 3	target gene 4	Average target gene	DCt	DDCt	2^-(DDCt)
Mock-1	EF1a	24.78			AM-4	LotjaGi3g1v0422400	30.5845			Mock-3	LotjaGi1g1v0288600	25.667			AM-1	19.3547		18.7513	19.1599	19.0886	25.7318	25.7508	26.1244	25.5258	25.7832	6.6946	-0.192272	1.14256
Mock-1	PT4	29.85			Mock-1	LotjaGi1g1v0192600	25.6033			AM-1	LotjaGi1g1v0052600	23.4489			AM-2	18.7253		18.9831	18.97	18.8928	26.8761	26.2408	26.6146	26.2954	26.5067	7.61392	0.727043	0.604141
Mock-1	PT4	30.75			Mock-1	LotjaGi1g1v0192600	25.9291			AM-1	LotjaGi1g1v0052600	23.1364			AM-3	18.7952	18.6665		19.1897	18.8838	26.7891	26.5037	26.7401	26.4646	26.6244	7.74056	0.853686	0.553369
Mock-1	PT4	29.9			Mock-1	LotjaGi1g1v0192600	27.3197			AM-1	LotjaGi1g1v0052600	24.9827			Mock-1	19.6464	19.2813	19.3037	19.3679	19.3998	25.6033	25.9291		26.0845	25.8723	6.4725	-0.414376	1.33272
Mock-1	LotjaGi5g1v0238900	25.02			Mock-1	LotjaGi1g1v0192600	26.0845			AM-1	LotjaGi1g1v0052600	22.9995			Mock-2	20.8633	20.7403		20.5356	20.7131	27.9681	28.2337		28.0111	28.071	7.35787	0.471	0.721464
Mock-1	LotjaGi5g1v0238900	24.91			Mock-2	LotjaGi1g1v0192600	27.9681			AM-2	LotjaGi1g1v0052600	24.8565			Mock-3	20.081	20.1388	19.9509		20.0569	26.9482		27.2839	26.4294	26.8872	6.83025	-0.0566244	1.04003
Mock-1	LotjaGi5g1v0238900	24.97			Mock-2	LotjaGi1g1v0192600	28.2337			AM-2	LotjaGi1g1v0052600	23.7255
Mock-1	LotjaGi4g1v0232500	31.79			Mock-2	LotjaGi1g1v0192600	29.0069			AM-2	LotjaGi1g1v0052600	24.0752			LotjaGi1g1v0285700											Average Mock	5.41637
Mock-1	LotjaGi4g1v0232500	31.79			Mock-2	LotjaGi1g1v0192600	28.0111			AM-2	LotjaGi1g1v0052600	24.287			Sample	internal control 1	internal control 2	internal control 3	internal control 4	Average internal control	target gene 1	target gene 2	target gene 3	target gene 4	Average target gene	DCt	DDCt	2^-(DDCt)
Mock-1	LotjaGi4g1v0232500	31.59			Mock-4	LotjaGi1g1v0192600	26.9482			AM-3	LotjaGi1g1v0052600	22.2897			AM-1	19.3547		18.7513	19.1599	19.0886	27.2968		27.0908	27.0323	27.14	8.05134	2.63497	0.160988
Mock-1	LotjaGi1g1v0792000	29.32			Mock-4	LotjaGi1g1v0192600	27.7282			AM-3	LotjaGi1g1v0052600	22.7485			AM-2	18.7253		18.9831	18.97	18.8928	27.7828	27.5706	27.4341		27.5958	8.70302	3.28665	0.102475
Mock-1	LotjaGi1g1v0792000	29.83			Mock-4	LotjaGi1g1v0192600	27.2839			AM-3	LotjaGi1g1v0052600	22.2602			AM-3	18.7952	18.6665		19.1897	18.8838	26.0596	26.5315	26.0647		26.2186	7.33478	1.91841	0.264546
Mock-1	LotjaGi1g1v0792000	29.43			Mock-4	LotjaGi1g1v0192600	26.4294			AM-3	LotjaGi1g1v0052600	22.3744			Mock-1	19.6464	19.2813	19.3037	19.3679	19.3998	25.442	26.1866	26.2191		25.9492	6.54942	1.13305	0.455951
Mock-2	EF1a	26.77			AM-2	LotjaGi1g1v0192600	25.7318			Mock-1	LotjaGi1g1v0052600	24.0149			Mock-2	20.8633	20.7403		20.5356	20.7131	24.8733	25.191		25.0578	25.0407	4.32763	-1.08874	2.12688
Mock-2	EF1a	26.07			AM-2	LotjaGi1g1v0192600	25.7508			Mock-1	LotjaGi1g1v0052600	24.0297			Mock-3	20.081	20.1388	19.9509		20.0569		25.3566	25.5575	25.3728	25.429	5.37206	-0.0443069	1.03119
Mock-2	EF1a	27.72			AM-2	LotjaGi1g1v0192600	26.1244			Mock-1	LotjaGi1g1v0052600	23.1531
Mock-2	PT4	31.73			AM-2	LotjaGi1g1v0192600	25.5258			Mock-1	LotjaGi1g1v0052600	23.8971			LotjaGi1g1v0301000											Average Mock	1.78649
Mock-2	PT4	31.47			AM-3	LotjaGi1g1v0192600	26.8761			Mock-2	LotjaGi1g1v0052600	22.5425			Sample	internal control 1	internal control 2	internal control 3	internal control 4	Average internal control	target gene 1	target gene 2	target gene 3	target gene 4	Average target gene	DCt	DDCt	2^-(DDCt)
Mock-2	PT4	31.49			AM-3	LotjaGi1g1v0192600	26.2408			Mock-2	LotjaGi1g1v0052600	22.4745			AM-1	19.3547		18.7513	19.1599	19.0886	21.6602	21.2327	21.5178	21.3974	21.452	2.36341	0.576921	0.670393
Mock-2	LotjaGi5g1v0238900	28.07			AM-3	LotjaGi1g1v0192600	26.6146			Mock-2	LotjaGi1g1v0052600	22.8085			AM-2	18.7253		18.9831	18.97	18.8928	21.8596	21.5134	21.7624	21.9532	21.7721	2.87934	1.09285	0.468834
Mock-2	LotjaGi5g1v0238900	28.02			AM-3	LotjaGi1g1v0192600	26.2954			Mock-2	LotjaGi1g1v0052600	21.9926			AM-3	18.7952	18.6665		19.1897	18.8838	22.0268	21.8073	22.2293	22.4524	22.129	3.24515	1.45866	0.36383
Mock-2	LotjaGi5g1v0238900	28.04			AM-4	LotjaGi1g1v0192600	26.7891			Mock-3	LotjaGi1g1v0052600	22.6861			Mock-1	19.6464	19.2813	19.3037	19.3679	19.3998	20.8123	21.1501		21.2017	21.0547	1.65487	-0.131624	1.09553
Mock-2	LotjaGi4g1v0232500	NA			AM-4	LotjaGi1g1v0192600	26.5037			Mock-3	LotjaGi1g1v0052600	23.2244			Mock-2	20.8633	20.7403		20.5356	20.7131	22.4517	22.6786	22.5359	22.8318	22.6245	1.91143	0.124937	0.917044
Mock-2	LotjaGi4g1v0232500	34.56			AM-4	LotjaGi1g1v0192600	26.7401			Mock-3	LotjaGi1g1v0052600	23.2884			Mock-3	20.081	20.1388	19.9509		20.0569	22.0575	21.742	21.7507		21.8501	1.79318	0.00668646	0.995376
Mock-2	LotjaGi4g1v0232500	34.09			AM-4	LotjaGi1g1v0192600	26.4646			Mock-3	LotjaGi1g1v0052600	23.243
Mock-2	LotjaGi1g1v0792000	30.74			Mock-1	LotjaGi1g1v0285700	25.442			AM-1	LotjaGi3g1v0451000	29.6979			LotjaGi1g1v0288600											Average Mock	5.08936
Mock-2	LotjaGi1g1v0792000	30.77			Mock-1	LotjaGi1g1v0285700	26.1866			AM-1	LotjaGi3g1v0451000	29.7954			Sample	internal control 1	internal control 2	internal control 3	internal control 4	Average internal control	target gene 1	target gene 2	target gene 3	target gene 4	Average target gene	DCt	DDCt	2^-(DDCt)
Mock-2	LotjaGi1g1v0792000	30.83			Mock-1	LotjaGi1g1v0285700	26.2191			AM-1	LotjaGi3g1v0451000	28.3256			AM-1	20.0847	20.1359	19.8877	19.8925	20.0002	26.3581	25.7487	25.8614	25.9046	25.9682	5.968	0.878647	0.543877
Mock-3	EF1a	24.59			Mock-1	LotjaGi1g1v0285700	25.0573			AM-1	LotjaGi3g1v0451000	29.4754			AM-2	20.4421	20.5289	21.2181	21.0396	20.8072		25.8694	25.7783	26.0075	25.8851	5.07791	-0.0114461	1.00797
Mock-3	EF1a	24.82			Mock-2	LotjaGi1g1v0285700	24.8733			AM-2	LotjaGi3g1v0451000	31.2856			AM-3	18.997	18.683	18.7359	19.0573	18.8683	25.737	25.5456	25.6498		25.6442	6.77586	1.68651	0.310678
Mock-3	EF1a	25.01			Mock-2	LotjaGi1g1v0285700	25.191			AM-2	LotjaGi3g1v0451000	29.4262			Mock-1	21.8836	21.7107	21.3682	21.4451	21.6019		25.9246	26.2357	26.3929	26.1844	4.58252	-0.506836	1.42093
Mock-3	PT4	31.16			Mock-2	LotjaGi1g1v0285700	26.2585			AM-2	LotjaGi3g1v0451000	29.5047			Mock-2	19.355	19.4267	19.3642	19.4064	19.3881	25.4686	25.3159	25.6715	25.6695	25.5314	6.14329	1.05393	0.481653
Mock-3	PT4	30.68			Mock-2	LotjaGi1g1v0285700	25.0578			AM-2	LotjaGi3g1v0451000	28.8735			Mock-3	20.2691	19.7233	22.0366	22.3982	21.1068	25.5887	25.5663	25.7743	25.667	25.6491	4.54226	-0.547098	1.46114
Mock-3	PT4	30.76			Mock-3	LotjaGi1g1v0285700	26.2153			AM-3	LotjaGi3g1v0451000	28.4882
Mock-3	LotjaGi5g1v0238900	25.49			Mock-3	LotjaGi1g1v0285700	25.3566			AM-3	LotjaGi3g1v0451000	29.0158			LotjaGi1g1v0052600											Average Mock	2.41397
Mock-3	LotjaGi5g1v0238900	25.46			Mock-3	LotjaGi1g1v0285700	25.5575			AM-3	LotjaGi3g1v0451000	28.1019			Sample	internal control 1	internal control 2	internal control 3	internal control 4	Average internal control	target gene 1	target gene 2	target gene 3	target gene 4	Average target gene	DCt	DDCt	2^-(DDCt)
Mock-3	LotjaGi5g1v0238900	25.51			Mock-3	LotjaGi1g1v0285700	25.3728			AM-3	LotjaGi3g1v0451000	27.8431			AM-1	20.0847	20.1359	19.8877	19.8925	20.0002	23.4489	23.1364	24.9827	22.9995	23.6419	3.6417	1.22772	0.426991
Mock-3	LotjaGi4g1v0232500	33.11			AM-1	LotjaGi1g1v0285700	27.2968			Mock-1	LotjaGi3g1v0451000	28.9204			AM-2	20.4421	20.5289	21.2181	21.0396	20.8072	24.8565	23.7255	24.0752	24.287	24.236	3.42888	1.01491	0.494858
Mock-3	LotjaGi4g1v0232500	32.6			AM-1	LotjaGi1g1v0285700	25.8584			Mock-1	LotjaGi3g1v0451000	30.2681			AM-3	18.997	18.683	18.7359	19.0573	18.8683	22.2897	22.7485	22.2602	22.3744	22.4182	3.5499	1.13593	0.455042
Mock-3	LotjaGi4g1v0232500	33.9			AM-1	LotjaGi1g1v0285700	27.0908			Mock-1	LotjaGi3g1v0451000	29.5128			Mock-1	21.8836	21.7107	21.3682	21.4451	21.6019	24.0149	24.0297	23.1531	23.8971	23.7737	2.17178	-0.242195	1.18279
Mock-3	LotjaGi1g1v0792000	29.74			AM-1	LotjaGi1g1v0285700	27.0323			Mock-1	LotjaGi3g1v0451000	29.5212			Mock-2	19.355	19.4267	19.3642	19.4064	19.3881	22.5425	22.4745	22.8085	21.9926	22.4545	3.06644	0.652471	0.63619
Mock-3	LotjaGi1g1v0792000	30.03			AM-2	LotjaGi1g1v0285700	27.7828			Mock-2	LotjaGi3g1v0451000	29.3139			Mock-3	20.2691	19.7233	22.0366	22.3982	21.1068	22.6861	23.2244	23.2884	23.243	23.1105	2.0037	-0.410275	1.32894
Mock-3	LotjaGi1g1v0792000	29.9			AM-2	LotjaGi1g1v0285700	27.5706			Mock-2	LotjaGi3g1v0451000	28.6748
					AM-2	LotjaGi1g1v0285700	27.4341			Mock-2	LotjaGi3g1v0451000	27.7166			LotjaGi3g1v0451000											Average Mock	8.17834
					AM-2	LotjaGi1g1v0285700	26.9626			Mock-2	LotjaGi3g1v0451000	35.1886			Sample	internal control 1	internal control 2	internal control 3	internal control 4	Average internal control	target gene 1	target gene 2	target gene 3	target gene 4	Average target gene	DCt	DDCt	2^-(DDCt)
					AM-3	LotjaGi1g1v0285700	26.0596			Mock-3	LotjaGi3g1v0451000	28.8856			AM-1	20.0847	20.1359	19.8877	19.8925	20.0002	29.6979	29.7954		29.4754	29.6562	9.65605	1.4777	0.35906
					AM-3	LotjaGi1g1v0285700	26.5315			Mock-3	LotjaGi3g1v0451000	28.5016			AM-2	20.4421	20.5289	21.2181	21.0396	20.8072		29.4262	29.5047	28.8735	29.2682	8.46099	0.28265	0.822079
					AM-3	LotjaGi1g1v0285700	26.0647			Mock-3	LotjaGi3g1v0451000	29.146			AM-3	18.997	18.683	18.7359	19.0573	18.8683	28.4882	29.0158	28.1019		28.5353	9.66701	1.48867	0.356341
					AM-3	LotjaGi1g1v0285700	24.9306			Mock-3	LotjaGi3g1v0451000	28.8484			Mock-1	21.8836	21.7107	21.3682	21.4451	21.6019	28.9204		29.5128	29.5212	29.3182	7.71626	-0.462084	1.37753
					Mock-1	LotjaGi1g1v0301000	20.8123			AM-1	LotjaGi5g1v0224400	25.987			Mock-2	19.355	19.4267	19.3642	19.4064	19.3881	29.3139	28.6748	27.7166		28.5684	9.18037	1.00203	0.499298
					Mock-1	LotjaGi1g1v0301000	21.1501			AM-1	LotjaGi5g1v0224400	25.8046			Mock-3	20.2691	19.7233	22.0366	22.3982	21.1068	28.8856	28.5016		28.8484	28.7452	7.6384	-0.539943	1.45392
					Mock-1	LotjaGi1g1v0301000	23.5145			AM-1	LotjaGi5g1v0224400	25.578
					Mock-1	LotjaGi1g1v0301000	21.2017			AM-1	LotjaGi5g1v0224400	26.2262			LotjaGi5g1v0224400											Average Mock	4.55915
					Mock-2	LotjaGi1g1v0301000	22.4517			AM-2	LotjaGi5g1v0224400	26.4032			Sample	internal control 1	internal control 2	internal control 3	internal control 4	Average internal control	target gene 1	target gene 2	target gene 3	target gene 4	Average target gene	DCt	DDCt	2^-(DDCt)
					Mock-2	LotjaGi1g1v0301000	22.6786			AM-2	LotjaGi5g1v0224400	26.5906			AM-1	20.0847	20.1359	19.8877	19.8925	20.0002	25.987	25.8046	26.2262	26.2262	26.061	6.06085	1.5017	0.353137
					Mock-2	LotjaGi1g1v0301000	22.5359			AM-2	LotjaGi5g1v0224400	26.3288			AM-2	20.4421	20.5289	21.2181	21.0396	20.8072	26.4032	26.5906	26.3288	26.5915	26.4785	5.67137	1.11223	0.46258
					Mock-2	LotjaGi1g1v0301000	22.8318			AM-2	LotjaGi5g1v0224400	26.5915			AM-3	18.997	18.683	18.7359	19.0573	18.8683		25.3265	25.5426	25.529	25.466	6.5977	2.03856	0.243407
					Mock-4	LotjaGi1g1v0301000	22.0575			AM-3	LotjaGi5g1v0224400	24.834			Mock-1	21.8836	21.7107	21.3682	21.4451	21.6019	25.9575	25.1364	25.2598	25.3147	25.4171	3.8152	-0.743946	1.67475
					Mock-4	LotjaGi1g1v0301000	21.742			AM-3	LotjaGi5g1v0224400	25.3265			Mock-2	19.355	19.4267	19.3642	19.4064	19.3881	24.9654	24.8343		24.6068	24.8022	5.4141	0.854952	0.552884
					Mock-4	LotjaGi1g1v0301000	21.7507			AM-3	LotjaGi5g1v0224400	25.5426			Mock-3	20.2691	19.7233	22.0366	22.3982	21.1068	25.7051	25.2261	25.7336		25.5549	4.44814	-0.111005	1.07998
					Mock-4	LotjaGi1g1v0301000	21.4475			AM-3	LotjaGi5g1v0224400	25.529
					AM-2	LotjaGi1g1v0301000	21.6602			Mock-1	LotjaGi5g1v0224400	25.9575
					AM-2	LotjaGi1g1v0301000	21.2327			Mock-1	LotjaGi5g1v0224400	25.1364
					AM-2	LotjaGi1g1v0301000	21.5178			Mock-1	LotjaGi5g1v0224400	25.2598
					AM-2	LotjaGi1g1v0301000	21.3974			Mock-1	LotjaGi5g1v0224400	25.3147
					AM-3	LotjaGi1g1v0301000	21.8596			Mock-2	LotjaGi5g1v0224400	24.9654
					AM-3	LotjaGi1g1v0301000	21.5134			Mock-2	LotjaGi5g1v0224400	24.8343
					AM-3	LotjaGi1g1v0301000	21.7624			Mock-2	LotjaGi5g1v0224400	25.3831
					AM-3	LotjaGi1g1v0301000	21.9532			Mock-2	LotjaGi5g1v0224400	24.6068
					AM-4	LotjaGi1g1v0301000	22.0268			Mock-3	LotjaGi5g1v0224400	25.7051
					AM-4	LotjaGi1g1v0301000	21.8073			Mock-3	LotjaGi5g1v0224400	25.2261
					AM-4	LotjaGi1g1v0301000	22.2293			Mock-3	LotjaGi5g1v0224400	25.7336
					AM-4	LotjaGi1g1v0301000	22.4524			Mock-3	LotjaGi5g1v0224400	26.3051

## Sheet: Fig. S8a
F%													M%													A%													V%
EV_23 dpi	STTM_23 dpi	STTM rs_23 dpi	EV_27 dpi	STTM_27 dpi	STTM rs_27 dpi	EV_30 dpi	STTM_30 dpi	STTM rs_30 dpi	EV_32 dpi	STTM_32 dpi	STTM rs_32 dpi		EV_23 dpi	STTM_23 dpi	STTM rs_23 dpi	EV_27 dpi	STTM_27 dpi	STTM rs_27 dpi	EV_30 dpi	STTM_30 dpi	STTM rs_30 dpi	EV_32 dpi	STTM_32 dpi	STTM rs_32 dpi		EV_23 dpi	STTM_23 dpi	STTM rs_23 dpi	EV_27 dpi	STTM_27 dpi	STTM rs_27 dpi	EV_30 dpi	STTM_30 dpi	STTM rs_30 dpi	EV_32 dpi	STTM_32 dpi	STTM rs_32 dpi		EV_23 dpi	STTM_23 dpi	STTM rs_23 dpi	EV_27 dpi	STTM_27 dpi	STTM rs_27 dpi	EV_30 dpi	STTM_30 dpi	STTM rs_30 dpi	EV_32 dpi	STTM_32 dpi
53	27	52	44	80	84	67	74	83	79	88	92		23	3	25	10.2	27	32	21	29	46	37	40	58		15	0.8	9	5	17	18	11	10	35	25	24	34		7	0.3	3	4	6	7	4	4	16	14	14
40	33	50	72	60	82	68	66	73	85	86	85		14	8	17	42	22	34	18	30	27	42	56	47		4	4	8	35	14	21	13	15	16	31	33	34		1	0.8	4	13	7	13	9	7	6	20	18
37	32	44	67	33	88	67	61	63	82	61	90		23	7	18	45	15	29	25	24	27	39	37	64		14	4	6	24	10	18	14	17	17	29	25	44		5	0.5	2	7	7	3	4	8	9	17	15
53	26	56	43	39	85	87	54	78	91	76	84		17	9	22	17	10	32	52	28	41	58	39	47		10	5	10	10	8	25	32	18	32	37	27	30		5	2	4	3	0.6	9	14	2.5	13	23	15
46	27	38	59	40	74	85	68	74	89	83	87		12	7	10	14	13	37	46	33	35	51	32	54		5	1	5	4	8	22	27	18	19	34	21	36		1	0.7	2	2	3	6	14	12	13	18	12
29	27	54	63	53	73	83	54	82	94	74	93		10	5	14	18	13	33	51	31	51	58	32	52		2	2	6	12	5	22	27	16	43	40	20	41		1	0.4	1	8	2	9	17	6	24	26	11
59	26	46	70	35	62	77	64	69	93				17	4	10	28	5	27	31	39	39					3	2	4	23	3	13	12	19	25					2	0.4	1	9	2	2	3	7	18
36	28	47	93	48	57	86	59	72					11	8	9	41	15	21	44	16	43					6	2	2	27	12	16	21	6	30					2	1	0.5	9	6	7	14	1	17
42	27	48	75			72	60	69					20	5	11	28			47	26.1	44					14	2	4	20			29	19	26					3	2	2	9			14	6	20
45	41	48	48			77	67						17	10	25	20			43	21						13	4	14	11			21	13						10	1	6	3			11	10
						83													40													28													21
						83													40													24													12
F% 23dpi	Tukey's multiple comparisons test	Mean diff.	95.00% CI of diff.	Below threshold?	Summary	Adjusted P Value							M% 23dpi	Tukey's multiple comparisons test	Mean diff.	95.00% CI of diff.	Below threshold?	Summary	Adjusted P Value							A% 23dpi	Tukey's multiple comparisons test	Mean diff.	95.00% CI of diff.	Below threshold?	Summary	Adjusted P Value							V% 23dpi	Tukey's multiple comparisons test	Mean diff.	95.00% CI of diff.	Below threshold?	Summary	Adjusted P Value
	EV vs. STTM	14.6	7.231 to 21.97	Yes	***	0.0001	A-B							EV vs. STTM	9.8	4.592 to 15.01	Yes	***	0.0002	A-B							EV vs. STTM	5.92	1.833 to 10.01	Yes	**	0.0036	A-B							EV vs. STTM	2.79	0.5333 to 5.047	Yes	*	0.0131	A-B
	EV vs. STTM rs	-4.3	-11.67 to 3.069	No	ns	0.3319	A-C							EV vs. STTM rs	0.3	-4.908 to 5.508	No	ns	0.9888	A-C							EV vs. STTM rs	1.8	-2.287 to 5.887	No	ns	0.5271	A-C							EV vs. STTM rs	1.15	-1.107 to 3.407	No	ns	0.4275	A-C
	STTM vs. STTM rs	-18.9	-26.27 to -11.53	Yes	****	<0.0001	B-C							STTM vs. STTM rs	-9.5	-14.71 to -4.292	Yes	***	0.0003	B-C							STTM vs. STTM rs	-4.12	-8.207 to -0.03298	Yes	*	0.0479	B-C							STTM vs. STTM rs	-1.64	-3.897 to 0.6167	No	ns	0.1881	B-C
F% 27 dpi	Tukey's multiple comparisons test	Mean diff.	95.00% CI of diff.	Below threshold?	Summary	Adjusted P Value							M% 27 dpi	Tukey's multiple comparisons test	Mean diff.	95.00% CI of diff.	Below threshold?	Summary	Adjusted P Value							A% 27 dpi	Tukey's multiple comparisons test	Mean diff.	95.00% CI of diff.	Below threshold?	Summary	Adjusted P Value							V% 27 dpi	Tukey's multiple comparisons test	Mean diff.	95.00% CI of diff.	Below threshold?	Summary	Adjusted P Value
	EV vs. STTM	14.9	-2.286 to 32.09	No	ns	0.0977	D-E							EV vs. STTM	11.32	0.4679 to 22.17	Yes	*	0.0398	D-E							EV vs. STTM	7.475	-1.086 to 16.04	No	ns	0.0949	D-E							EV vs. STTM	2.5	-1.388 to 6.388	No	ns	0.2615	D-E
	EV vs. STTM rs	-12.23	-29.41 to 4.961	No	ns	0.198	D-F							EV vs. STTM rs	-4.305	-15.16 to 6.547	No	ns	0.5883	D-F							EV vs. STTM rs	-2.275	-10.84 to 6.286	No	ns	0.7856	D-F							EV vs. STTM rs	-0.3	-4.188 to 3.588	No	ns	0.9796	D-F
	STTM vs. STTM rs	-27.13	-45.24 to -9.009	Yes	**	0.0029	E-F							STTM vs. STTM rs	-15.63	-27.06 to -4.186	Yes	**	0.0064	E-F							STTM vs. STTM rs	-9.75	-18.77 to -0.7256	Yes	*	0.0325	E-F							STTM vs. STTM rs	-2.8	-6.898 to 1.298	No	ns	0.2226	E-F
F% 30 dpi	Tukey's multiple comparisons test	Mean diff.	95.00% CI of diff.	Below threshold?	Summary	Adjusted P Value							M% 30 dpi	Tukey's multiple comparisons test	Mean diff.	95.00% CI of diff.	Below threshold?	Summary	Adjusted P Value							A% 30 dpi	Tukey's multiple comparisons test	Mean diff.	95.00% CI of diff.	Below threshold?	Summary	Adjusted P Value							V% 30 dpi	Tukey's multiple comparisons test	Mean diff.	95.00% CI of diff.	Below threshold?	Summary	Adjusted P Value
	EV vs. STTM	15.22	7.868 to 22.57	Yes	****	<0.0001	G-H							EV vs. STTM	10.46	0.6501 to 20.26	Yes	*	0.0348	G-H							EV vs. STTM	6.483	-1.045 to 14.01	No	ns	0.1017	G-H							EV vs. STTM	5.067	-0.1537 to 10.29	No	ns	0.0585	G-H
	EV vs. STTM rs	4.25	-3.318 to 11.82	No	ns	0.3598	G-I							EV vs. STTM rs	-1.056	-11.15 to 9.044	No	ns	0.9639	G-I							EV vs. STTM rs	-5.417	-13.17 to 2.336	No	ns	0.2125	G-I							EV vs. STTM rs	-3.694	-9.071 to 1.682	No	ns	0.2228	G-I
	STTM vs. STTM rs	-10.97	-18.85 to -3.081	Yes	**	0.0051	H-I							STTM vs. STTM rs	-11.51	-22.04 to -0.9889	Yes	*	0.0298	H-I							STTM vs. STTM rs	-11.9	-19.98 to -3.821	Yes	**	0.003	H-I							STTM vs. STTM rs	-8.761	-14.36 to -3.159	Yes	**	0.0017	H-I
F% 32 dpi	Tukey's multiple comparisons test	Mean diff.	95.00% CI of diff.	Below threshold?	Summary	Adjusted P Value							M% 32 dpi	Tukey's multiple comparisons test	Mean diff.	95.00% CI of diff.	Below threshold?	Summary	Adjusted P Value							A% 32 dpi	Tukey's multiple comparisons test	Mean diff.	95.00% CI of diff.	Below threshold?	Summary	Adjusted P Value							V% 32 dpi	Tukey's multiple comparisons test	Mean diff.	95.00% CI of diff.	Below threshold?	Summary	Adjusted P Value
	EV vs. STTM	9.571	-0.3434 to 19.49	No	ns	0.0593	J-K							EV vs. STTM	8.167	-4.405 to 20.74	No	ns	0.2422	J-K							EV vs. STTM	7.667	0.01176 to 15.32	Yes	*	0.0496	J-K							EV vs. STTM	5.5	-0.7854 to 11.79	No	ns	0.091	J-K
	EV vs. STTM rs	-0.9286	-10.84 to 8.986	No	ns	0.9684	J-L							EV vs. STTM rs	-6.167	-18.74 to 6.405	No	ns	0.4305	J-L							EV vs. STTM rs	-3.833	-11.49 to 3.822	No	ns	0.4163	J-L							EV vs. STTM rs	-3	-9.285 to 3.285	No	ns	0.4492	J-L
	STTM vs. STTM rs	-10.5	-20.79 to -0.2109	Yes	*	0.0451	K-L							STTM vs. STTM rs	-14.33	-26.91 to -1.761	Yes	*	0.0248	K-L							STTM vs. STTM rs	-11.5	-19.15 to -3.845	Yes	**	0.0038	K-L							STTM vs. STTM rs	-8.5	-14.79 to -2.215	Yes	**	0.0083	K-L
23dpi													27dpi													30dpi													32dpi
n_EV =	10												n_EV =	10												n_EV =	12												n_EV =	7
n_STTM =	10												n_STTM =	8												n_STTM =	10												n_STTM =	6
n_rsSTTM =	10												n_rsSTTM =	8												n_rsSTTM =	9												n_rsSTTM =	6
[truncated: 1 more columns]

## Sheet: Fig. S8b
Name	Gene	Cp		Name	Gene	Cp		Name	Gene	Cp		Name	Gene	Cp		Name	Gene	Cp		Name	Gene	Cp		Name	Gene	Cp		Name	Gene	Cp		Name	Gene	Cp		Name	Gene	Cp
23dpi-EV #1 -1	LotjaGi5g1v0238900	27.76		23dpi-EV #1 -1	LotjaGi1g1v0792000	27.3		23dpi-EV #1 -1	LotjaGi1g1v0301000	27.76		23dpi-EV #1 -1	LotjaGi4g1v0232500	29.09		23dpi-EV #1 -1	PT4	23.93		23dpi-EV #1 -1	Ri-EF1α	27.6		23dpi-EV #1-1	LotjaGi5g1v0224400	24.81		23dpi-EV #1-1	LotjaGi1g1v0192600	29.79		23dpi-EV #1-1	LotjaGi3g1v0422400	28.45		23dpi-EV #1-1	LotjaGi1g1v0285700	28.75
23dpi-EV #1 -2	LotjaGi5g1v0238900	27.86		23dpi-EV #1 -2	LotjaGi1g1v0792000	27.65		23dpi-EV #1 -2	LotjaGi1g1v0301000	27.32		23dpi-EV #1 -2	LotjaGi4g1v0232500	28.62		23dpi-EV #1 -2	PT4	23.78		23dpi-EV #1 -2	Ri-EF1α	27.53		23dpi-EV #1-2	LotjaGi5g1v0224400	24.51		23dpi-EV #1-2	LotjaGi1g1v0192600	29.79		23dpi-EV #1-2	LotjaGi3g1v0422400	28.48		23dpi-EV #1-2	LotjaGi1g1v0285700	28.68			LotjaGi5g1v0238900
23dpi-EV #1 -3	LotjaGi5g1v0238900	27.65		23dpi-EV #1 -3	LotjaGi1g1v0792000	27.88		23dpi-EV #1 -3	LotjaGi1g1v0301000	27.69		23dpi-EV #1 -3	LotjaGi4g1v0232500	28.25		23dpi-EV #1 -3	PT4	23.74		23dpi-EV #1 -3	Ri-EF1α	27.55		23dpi-EV #1-3	LotjaGi5g1v0224400	24.65		23dpi-EV #1-3	LotjaGi1g1v0192600	30.16		23dpi-EV #1-3	LotjaGi3g1v0422400	28.72		23dpi-EV #1-3	LotjaGi1g1v0285700	28.98			Sample	internal control 1	internal control 2	internal control 3	Average internal control	target gene 1	target gene 2	target gene 3	Average target gene
23dpi-EV #2 -1	LotjaGi5g1v0238900	27.76		23dpi-EV #2 -1	LotjaGi1g1v0792000	28.33		23dpi-EV #2 -1	LotjaGi1g1v0301000	28.59		23dpi-EV #2 -1	LotjaGi4g1v0232500	28.73		23dpi-EV #2 -1	PT4	23.73		23dpi-EV #2 -1	Ri-EF1α	27.27		23dpi-EV #2-1	LotjaGi5g1v0224400	24.67		23dpi-EV #2-1	LotjaGi1g1v0192600	30.07		23dpi-EV #2-1	LotjaGi3g1v0422400	28.89		23dpi-EV #2-1	LotjaGi1g1v0285700	28.93			23dpi-EV #1	25.08	24.95	24.82	24.95	27.76	27.86	27.65	27.7567
23dpi-EV #2 -2	LotjaGi5g1v0238900	27.83		23dpi-EV #2 -2	LotjaGi1g1v0792000	28.55		23dpi-EV #2 -2	LotjaGi1g1v0301000	28.73		23dpi-EV #2 -2	LotjaGi4g1v0232500	29.13		23dpi-EV #2 -2	PT4	23.57		23dpi-EV #2 -2	Ri-EF1α	27.31		23dpi-EV #2-2	LotjaGi5g1v0224400	24.69		23dpi-EV #2-2	LotjaGi1g1v0192600	29.59		23dpi-EV #2-2	LotjaGi3g1v0422400	29.09		23dpi-EV #2-2	LotjaGi1g1v0285700	28.85			23dpi-EV #2	24.6	25.29	24.81	24.9	27.76	27.83	27.71	27.7667
23dpi-EV #2 -3	LotjaGi5g1v0238900	27.71		23dpi-EV #2 -3	LotjaGi1g1v0792000	28.32		23dpi-EV #2 -3	LotjaGi1g1v0301000	28.65		23dpi-EV #2 -3	LotjaGi4g1v0232500	28.82		23dpi-EV #2 -3	PT4	23.92		23dpi-EV #2 -3	Ri-EF1α	27.3		23dpi-EV #2-3	LotjaGi5g1v0224400	24.52		23dpi-EV #2-3	LotjaGi1g1v0192600	29.82		23dpi-EV #2-3	LotjaGi3g1v0422400	28.96		23dpi-EV #2-3	LotjaGi1g1v0285700	29.04			23dpi-EV #3	24.78	25.11	25.28	25.0567	27.81	27.6	27.8	27.7367
23dpi-EV #3 -1	LotjaGi5g1v0238900	27.81		23dpi-EV #3 -1	LotjaGi1g1v0792000	28.54		23dpi-EV #3 -1	LotjaGi1g1v0301000	27.52		23dpi-EV #3 -1	LotjaGi4g1v0232500	28.72		23dpi-EV #3 -1	PT4	23.6		23dpi-EV #3 -1	Ri-EF1α	27.45		23dpi-EV #3-1	LotjaGi5g1v0224400	24.5		23dpi-EV #3-1	LotjaGi1g1v0192600	29.94		23dpi-EV #3-1	LotjaGi3g1v0422400	28.32		23dpi-EV #3-1	LotjaGi1g1v0285700	28.75			23dpi-EV #4	24.76	24.5	24.82	24.6933	27.7	27.59	27.49	27.5933
23dpi-EV #3 -2	LotjaGi5g1v0238900	27.6		23dpi-EV #3 -2	LotjaGi1g1v0792000	28.56		23dpi-EV #3 -2	LotjaGi1g1v0301000	27.52		23dpi-EV #3 -2	LotjaGi4g1v0232500	28.58		23dpi-EV #3 -2	PT4	23.75		23dpi-EV #3 -2	Ri-EF1α	27.18		23dpi-EV #3-2	LotjaGi5g1v0224400	24.44		23dpi-EV #3-2	LotjaGi1g1v0192600	29.67		23dpi-EV #3-2	LotjaGi3g1v0422400	28.96		23dpi-EV #3-2	LotjaGi1g1v0285700	28.84			23dpi-STTM #1		24.72	25.07	24.895	26.91	26.88	26.76	26.85
23dpi-EV #3 -3	LotjaGi5g1v0238900	27.8		23dpi-EV #3 -3	LotjaGi1g1v0792000	28.48		23dpi-EV #3 -3	LotjaGi1g1v0301000	27.69		23dpi-EV #3 -3	LotjaGi4g1v0232500	28.75		23dpi-EV #3 -3	PT4	23.85		23dpi-EV #3 -3	Ri-EF1α	27.54		23dpi-EV #3-3	LotjaGi5g1v0224400	24.58		23dpi-EV #3-3	LotjaGi1g1v0192600	29.63		23dpi-EV #3-3	LotjaGi3g1v0422400	28.78		23dpi-EV #3-3	LotjaGi1g1v0285700	28.98			23dpi-STTM #2	24.27	24.43	24.64	24.4467	26.74	26.55	26.49	26.5933
23dpi-EV #4 -1	LotjaGi5g1v0238900	27.7		23dpi-EV #4 -1	LotjaGi1g1v0792000	28.91		23dpi-EV #4 -1	LotjaGi1g1v0301000	27.84		23dpi-EV #4 -1	LotjaGi4g1v0232500	28.95		23dpi-EV #4 -1	PT4	23.64		23dpi-EV #4 -1	Ri-EF1α	27.35		23dpi-EV #4-1	LotjaGi5g1v0224400	24.6		23dpi-EV #4-1	LotjaGi1g1v0192600	29.58		23dpi-EV #4-1	LotjaGi3g1v0422400	28.53		23dpi-EV #4-1	LotjaGi1g1v0285700	28.85			23dpi-STTM #3	24.19	24.56	24.76	24.5033	26.78	26.82	26.61	26.7367
23dpi-EV #4 -2	LotjaGi5g1v0238900	27.59		23dpi-EV #4 -2	LotjaGi1g1v0792000	28.52		23dpi-EV #4 -2	LotjaGi1g1v0301000	27.63		23dpi-EV #4 -2	LotjaGi4g1v0232500	30.42		23dpi-EV #4 -2	PT4	23.75		23dpi-EV #4 -2	Ri-EF1α	27.68		23dpi-EV #4-2	LotjaGi5g1v0224400	24.51		23dpi-EV #4-2	LotjaGi1g1v0192600	29.56		23dpi-EV #4-2	LotjaGi3g1v0422400	29.01		23dpi-EV #4-2	LotjaGi1g1v0285700	28.85			23dpi-STTM #4	24.44	24.73	24.82	24.6633	27.04	26.91	26.75	26.9
23dpi-EV #4 -3	LotjaGi5g1v0238900	27.49		23dpi-EV #4 -3	LotjaGi1g1v0792000	28.54		23dpi-EV #4 -3	LotjaGi1g1v0301000	27.61		23dpi-EV #4 -3	LotjaGi4g1v0232500	28.74		23dpi-EV #4 -3	PT4	23.57		23dpi-EV #4 -3	Ri-EF1α	27.7		23dpi-EV #4-3	LotjaGi5g1v0224400	24.58		23dpi-EV #4-3	LotjaGi1g1v0192600	29.53		23dpi-EV #4-3	LotjaGi3g1v0422400	29.15		23dpi-EV #4-3	LotjaGi1g1v0285700	28.93			23dpi-STTM rs #1	25.63		25.87	25.75		28.18	28.31	28.245
23dpi-STTM rs #1 -1	LotjaGi5g1v0238900	27.75		23dpi-STTM rs #1 -1	LotjaGi1g1v0792000	29.19		23dpi-STTM rs #1 -1	LotjaGi1g1v0301000	27.81		23dpi-STTM rs #1 -1	LotjaGi4g1v0232500	29.03		23dpi-STTM rs #1 -1	PT4	24.47		23dpi-STTM #1 -1	Ri-EF1α	28.9		23dpi-STTM #1-1	LotjaGi5g1v0224400	24.54		23dpi-STTM #1-1	LotjaGi1g1v0192600	29.97		23dpi-STTM rs #1-1	LotjaGi3g1v0422400	29.09		23dpi-STTM rs #1-1	LotjaGi1g1v0285700	29.25			23dpi-STTM rs #2	25.54	25.83	25.69	25.6867	28.19	28.21	28.07	28.1567
23dpi-STTM rs #1 -2	LotjaGi5g1v0238900	28.18		23dpi-STTM rs #1 -2	LotjaGi1g1v0792000	28.12		23dpi-STTM rs #1 -2	LotjaGi1g1v0301000	27.87		23dpi-STTM rs #1 -2	LotjaGi4g1v0232500	29.47		23dpi-STTM rs #1 -2	PT4	24.42		23dpi-STTM #1 -2	Ri-EF1α	28.74		23dpi-STTM #1-2	LotjaGi5g1v0224400	24.65		23dpi-STTM #1-2	LotjaGi1g1v0192600	29.56		23dpi-STTM rs #1-2	LotjaGi3g1v0422400	29.12		23dpi-STTM rs #1-2	LotjaGi1g1v0285700	29.07			23dpi-STTM rs #3		25.62	25.76	25.69	28.21	28.13	28.35	28.23
23dpi-STTM rs #1 -3	LotjaGi5g1v0238900	28.31		23dpi-STTM rs #1 -3	LotjaGi1g1v0792000	29.58		23dpi-STTM rs #1 -3	LotjaGi1g1v0301000	27.97		23dpi-STTM rs #1 -3	LotjaGi4g1v0232500	29.49		23dpi-STTM rs #1 -3	PT4	24.17		23dpi-STTM #1 -3	Ri-EF1α	28.25		23dpi-STTM #1-3	LotjaGi5g1v0224400	24.71		23dpi-STTM #1-3	LotjaGi1g1v0192600	30.03		23dpi-STTM rs #1-3	LotjaGi3g1v0422400	29.03		23dpi-STTM rs #1-3	LotjaGi1g1v0285700	29.21			23dpi-STTM rs #4	25.27	25.8	25.59	25.5533	27.99	27.87	28.2	28.02
23dpi-STTM rs #2 -1	LotjaGi5g1v0238900	28.19		23dpi-STTM rs #2 -1	LotjaGi1g1v0792000	28.27		23dpi-STTM rs #2 -1	LotjaGi1g1v0301000	28.05		23dpi-STTM rs #2 -1	LotjaGi4g1v0232500	28.96		23dpi-STTM rs #2 -1	PT4	24.42		23dpi-STTM #2 -1	Ri-EF1α	28.17		23dpi-STTM #2-1	LotjaGi5g1v0224400	24.29		23dpi-STTM #2-1	LotjaGi1g1v0192600	29.83		23dpi-STTM rs #2-1	LotjaGi3g1v0422400	28.89		23dpi-STTM rs #2-1	LotjaGi1g1v0285700	29.22			27dpi-EV #1		26.68	26.58	26.63	29.08	29.09	28.7	28.9567
23dpi-STTM rs #2 -2	LotjaGi5g1v0238900	28.21		23dpi-STTM rs #2 -2	LotjaGi1g1v0792000	28.64		23dpi-STTM rs #2 -2	LotjaGi1g1v0301000	27.86		23dpi-STTM rs #2 -2	LotjaGi4g1v0232500	29.49		23dpi-STTM rs #2 -2	PT4	24.34		23dpi-STTM #2 -2	Ri-EF1α	28.52		23dpi-STTM #2-2	LotjaGi5g1v0224400	24.18		23dpi-STTM #2-2	LotjaGi1g1v0192600	29.21		23dpi-STTM rs #2-2	LotjaGi3g1v0422400	28.79		23dpi-STTM rs #2-2	LotjaGi1g1v0285700	28.95			27dpi-EV #2	25.7	26.18	26.22	26.0333	28.47	27.75	27.96	28.06
23dpi-STTM rs #2 -3	LotjaGi5g1v0238900	28.07		23dpi-STTM rs #2 -3	LotjaGi1g1v0792000	28.76		23dpi-STTM rs #2 -3	LotjaGi1g1v0301000	27.97		23dpi-STTM rs #2 -3	LotjaGi4g1v0232500	29.22		23dpi-STTM rs #2 -3	PT4	24.34		23dpi-STTM #2 -3	Ri-EF1α	28.56		23dpi-STTM #2-3	LotjaGi5g1v0224400	24.43		23dpi-STTM #2-3	LotjaGi1g1v0192600	29.75		23dpi-STTM rs #2-3	LotjaGi3g1v0422400	28.95		23dpi-STTM rs #2-3	LotjaGi1g1v0285700	29.14			27dpi-EV #3	25.74	25.69	26.13	25.8533	28.64	28.84	28.61	28.6967
23dpi-STTM rs #3 -1	LotjaGi5g1v0238900	28.21		23dpi-STTM rs #3 -1	LotjaGi1g1v0792000	28.56		23dpi-STTM rs #3 -1	LotjaGi1g1v0301000	27.67		23dpi-STTM rs #3 -1	LotjaGi4g1v0232500	28.86		23dpi-STTM rs #3 -1	PT4	24.13		23dpi-STTM #3 -1	Ri-EF1α	28.44		23dpi-STTM #3-1	LotjaGi5g1v0224400	24.56		23dpi-STTM #3-1	LotjaGi1g1v0192600	29.51		23dpi-STTM rs #3-1	LotjaGi3g1v0422400	28.82		23dpi-STTM rs #3-1	LotjaGi1g1v0285700	29.05			27dpi-EV #4	26.04	26.88	27.17	26.6967	28.67	28.7	28.68	28.6833
23dpi-STTM rs #3 -2	LotjaGi5g1v0238900	28.13		23dpi-STTM rs #3 -2	LotjaGi1g1v0792000	28.95		23dpi-STTM rs #3 -2	LotjaGi1g1v0301000	28.24		23dpi-STTM rs #3 -2	LotjaGi4g1v0232500	29.19		23dpi-STTM rs #3 -2	PT4	24.48		23dpi-STTM #3 -2	Ri-EF1α	28.44		23dpi-STTM #3-2	LotjaGi5g1v0224400	24.35		23dpi-STTM #3-2	LotjaGi1g1v0192600	30.01		23dpi-STTM rs #3-2	LotjaGi3g1v0422400	28.92		23dpi-STTM rs #3-2	LotjaGi1g1v0285700	28.88			27dpi-EV #5	27.47	26.49	25.19	26.3833	28.12	27.68	27.81	27.87
23dpi-STTM rs #3 -3	LotjaGi5g1v0238900	28.35		23dpi-STTM rs #3 -3	LotjaGi1g1v0792000	28.68		23dpi-STTM rs #3 -3	LotjaGi1g1v0301000	27.89		23dpi-STTM rs #3 -3	LotjaGi4g1v0232500	29.25		23dpi-STTM rs #3 -3	PT4	24.3		23dpi-STTM #3 -3	Ri-EF1α	28.51		23dpi-STTM #3-3	LotjaGi5g1v0224400	24.63		23dpi-STTM #3-3	LotjaGi1g1v0192600	29.24		23dpi-STTM rs #3-3	LotjaGi3g1v0422400	29.2		23dpi-STTM rs #3-3	LotjaGi1g1v0285700	29.08			27dpi-EV #6	23.02	23.11	23.46	23.1967	25.93	25.34	25.81	25.6933
23dpi-STTM rs #4 -1	LotjaGi5g1v0238900	27.99		23dpi-STTM rs #4 -1	LotjaGi1g1v0792000	28.89		23dpi-STTM rs #4 -1	LotjaGi1g1v0301000	28.47		23dpi-STTM rs #4 -1	LotjaGi4g1v0232500	28.68		23dpi-STTM rs #4 -1	PT4	24.29		23dpi-STTM #4 -1	Ri-EF1α	28.35		23dpi-STTM #4-1	LotjaGi5g1v0224400	24.75		23dpi-STTM #4-1	LotjaGi1g1v0192600	29.92		23dpi-STTM rs #4-1	LotjaGi3g1v0422400	29.19		23dpi-STTM rs #4-1	LotjaGi1g1v0285700	29.09			27dpi-EV #7	22.27	22.43	22.15	22.2833	24.81	25.01	24.96	24.9267
23dpi-STTM rs #4 -2	LotjaGi5g1v0238900	27.87		23dpi-STTM rs #4 -2	LotjaGi1g1v0792000	28.89		23dpi-STTM rs #4 -2	LotjaGi1g1v0301000	27.73		23dpi-STTM rs #4 -2	LotjaGi4g1v0232500	29.24		23dpi-STTM rs #4 -2	PT4	24.25		23dpi-STTM #4 -2	Ri-EF1α	28.72		23dpi-STTM #4-2	LotjaGi5g1v0224400	24.65		23dpi-STTM #4-2	LotjaGi1g1v0192600	29.8		23dpi-STTM rs #4-2	LotjaGi3g1v0422400	28.99		23dpi-STTM rs #4-2	LotjaGi1g1v0285700	28.87			27dpi-EV #8	22.44	22.62	22.69	22.5833	24.72	24.56	24.59	24.6233
23dpi-STTM rs #4 -3	LotjaGi5g1v0238900	28.2		23dpi-STTM rs #4 -3	LotjaGi1g1v0792000	28.98		23dpi-STTM rs #4 -3	LotjaGi1g1v0301000	27.68		23dpi-STTM rs #4 -3	LotjaGi4g1v0232500	29.55		23dpi-STTM rs #4 -3	PT4	24.13		23dpi-STTM #4 -3	Ri-EF1α	28.67		23dpi-STTM #4-3	LotjaGi5g1v0224400	24.68		23dpi-STTM #4-3	LotjaGi1g1v0192600	30.54		23dpi-STTM rs #4-3	LotjaGi3g1v0422400	29.09		23dpi-STTM rs #4-3	LotjaGi1g1v0285700	28.96			27dpi-EV #9	22.57	22.65	23.02	22.7467	25.13	25.08	24.61	24.94
23dpi-STTM #1 -1	LotjaGi5g1v0238900	26.91		23dpi-STTM #1 -1	LotjaGi1g1v0792000	28.25		23dpi-STTM #1 -1	LotjaGi1g1v0301000	26.76		23dpi-STTM #1 -1	LotjaGi4g1v0232500	28.09		23dpi-STTM #1 -1	PT4	25.24		23dpi-STTM rs #1 -1	Ri-EF1α	28.04		23dpi-STTM rs #1-1	LotjaGi5g1v0224400	25.09		23dpi-STTM rs #1-1	LotjaGi1g1v0192600	30.11		23dpi-STTM #1-1	LotjaGi3g1v0422400	28.62		23dpi-STTM #1-1	LotjaGi1g1v0285700	28.23			27dpi-STTM #1	26.81	26.61	27.48	26.9667		28.56	28.24	28.4
23dpi-STTM #1 -2	LotjaGi5g1v0238900	26.88		23dpi-STTM #1 -2	LotjaGi1g1v0792000	28.47		23dpi-STTM #1 -2	LotjaGi1g1v0301000	26.72		23dpi-STTM #1 -2	LotjaGi4g1v0232500	28.76		23dpi-STTM #1 -2	PT4	25.3		23dpi-STTM rs #1 -2	Ri-EF1α	28.03		23dpi-STTM rs #1-2	LotjaGi5g1v0224400	25.02		23dpi-STTM rs #1-2	LotjaGi1g1v0192600	29.92		23dpi-STTM #1-2	LotjaGi3g1v0422400	29.02		23dpi-STTM #1-2	LotjaGi1g1v0285700	28.57			27dpi-STTM #2		26.8	26.96	26.88	28.44	28.05	28.3	28.2633
23dpi-STTM #1 -3	LotjaGi5g1v0238900	26.76		23dpi-STTM #1 -3	LotjaGi1g1v0792000	28.27		23dpi-STTM #1 -3	LotjaGi1g1v0301000	27.26		23dpi-STTM #1 -3	LotjaGi4g1v0232500	28.08		23dpi-STTM #1 -3	PT4	25.65		23dpi-STTM rs #1 -3	Ri-EF1α	27.76		23dpi-STTM rs #1-3	LotjaGi5g1v0224400	24.84		23dpi-STTM rs #1-3	LotjaGi1g1v0192600	29.71		23dpi-STTM #1-3	LotjaGi3g1v0422400	28.76		23dpi-STTM #1-3	LotjaGi1g1v0285700	28.67			27dpi-STTM #3	26.6	26.86	26.89	26.7833	28.52	28.21	28.44	28.39
23dpi-STTM #2 -1	LotjaGi5g1v0238900	26.74		23dpi-STTM #2 -1	LotjaGi1g1v0792000	28.63		23dpi-STTM #2 -1	LotjaGi1g1v0301000	26.69		23dpi-STTM #2 -1	LotjaGi4g1v0232500	27.99		23dpi-STTM #2 -1	PT4	25.22		23dpi-STTM rs #2 -1	Ri-EF1α	28.04		23dpi-STTM rs #2-1	LotjaGi5g1v0224400	25.01		23dpi-STTM rs #2-1	LotjaGi1g1v0192600	30.12		23dpi-STTM #2-1	LotjaGi3g1v0422400	28.03		23dpi-STTM #2-1	LotjaGi1g1v0285700	28.1			27dpi-STTM #4	26.85	26.31	27.26	26.8067	28.61	28.2	28.59	28.4667
23dpi-STTM #2 -2	LotjaGi5g1v0238900	26.55		23dpi-STTM #2 -2	LotjaGi1g1v0792000	28.27		23dpi-STTM #2 -2	LotjaGi1g1v0301000	26.72		23dpi-STTM #2 -2	LotjaGi4g1v0232500	27.74		23dpi-STTM #2 -2	PT4	25.23		23dpi-STTM rs #2 -2	Ri-EF1α	27.97		23dpi-STTM rs #2-2	LotjaGi5g1v0224400	24.83		23dpi-STTM rs #2-2	LotjaGi1g1v0192600	29.66		23dpi-STTM #2-2	LotjaGi3g1v0422400	28.66		23dpi-STTM #2-2	LotjaGi1g1v0285700	28.25			27dpi-STTM #5	26.53	26.49	26.61	26.5433	28.65	28.31	28.25	28.4033
23dpi-STTM #2 -3	LotjaGi5g1v0238900	26.49		23dpi-STTM #2 -3	LotjaGi1g1v0792000	29.14		23dpi-STTM #2 -3	LotjaGi1g1v0301000	26.43		23dpi-STTM #2 -3	LotjaGi4g1v0232500	27.93		23dpi-STTM #2 -3	PT4	25.18		23dpi-STTM rs #2 -3	Ri-EF1α	27.71		23dpi-STTM rs #2-3	LotjaGi5g1v0224400	24.94		23dpi-STTM rs #2-3	LotjaGi1g1v0192600	30		23dpi-STTM #2-3	LotjaGi3g1v0422400	28.56		23dpi-STTM #2-3	LotjaGi1g1v0285700	28.47			27dpi-STTM #6	22.24	22.67	22.59	22.5	24.54	24.95	24.8	24.7633
23dpi-STTM #3 -1	LotjaGi5g1v0238900	26.78		23dpi-STTM #3 -1	LotjaGi1g1v0792000	28.6		23dpi-STTM #3 -1	LotjaGi1g1v0301000	26.65		23dpi-STTM #3 -1	LotjaGi4g1v0232500	27.93		23dpi-STTM #3 -1	PT4	25.2		23dpi-STTM rs #3 -1	Ri-EF1α	28.07		23dpi-STTM rs #3-1	LotjaGi5g1v0224400	25.12		23dpi-STTM rs #3-1	LotjaGi1g1v0192600	29.67		23dpi-STTM #3-1	LotjaGi3g1v0422400	28.71		23dpi-STTM #3-1	LotjaGi1g1v0285700	28.46			27dpi-STTM #7	23.1	23.27	23.41	23.26	25.3	25.36	25.21	25.29
23dpi-STTM #3 -2	LotjaGi5g1v0238900	26.82		23dpi-STTM #3 -2	LotjaGi1g1v0792000	28.75		23dpi-STTM #3 -2	LotjaGi1g1v0301000	26.42		23dpi-STTM #3 -2	LotjaGi4g1v0232500	27.99		23dpi-STTM #3 -2	PT4	25.27		23dpi-STTM rs #3 -2	Ri-EF1α	27.82		23dpi-STTM rs #3-2	LotjaGi5g1v0224400	24.78		23dpi-STTM rs #3-2	LotjaGi1g1v0192600	29.53		23dpi-STTM #3-2	LotjaGi3g1v0422400	28.54		23dpi-STTM #3-2	LotjaGi1g1v0285700	28.43			27dpi-STTM #8	21.56	21.78	21.9	21.7467	24.03	24.13	24.18	24.1133
23dpi-STTM #3 -3	LotjaGi5g1v0238900	26.61		23dpi-STTM #3 -3	LotjaGi1g1v0792000	27.64		23dpi-STTM #3 -3	LotjaGi1g1v0301000	26.67		23dpi-STTM #3 -3	LotjaGi4g1v0232500	27.75		23dpi-STTM #3 -3	PT4	25.51		23dpi-STTM rs #3 -3	Ri-EF1α	27.91		23dpi-STTM rs #3-3	LotjaGi5g1v0224400	24.95		23dpi-STTM rs #3-3	LotjaGi1g1v0192600	29.55		23dpi-STTM #3-3	LotjaGi3g1v0422400	28.65		23dpi-STTM #3-3	LotjaGi1g1v0285700	28.24			27dpi-STTM #9	21.85	21.96	21.84	21.8833	24.36	24.32	24.31	24.33
23dpi-STTM #4 -1	LotjaGi5g1v0238900	27.04		23dpi-STTM #4 -1	LotjaGi1g1v0792000	28.77		23dpi-STTM #4 -1	LotjaGi1g1v0301000	26.83		23dpi-STTM #4 -1	LotjaGi4g1v0232500	27.89		23dpi-STTM #4 -1	PT4	25.29		23dpi-STTM rs #4 -1	Ri-EF1α	27.85		23dpi-STTM rs #4-1	LotjaGi5g1v0224400	25.01		23dpi-STTM rs #4-1	LotjaGi1g1v0192600	30.18		23dpi-STTM #4-1	LotjaGi3g1v0422400	28.92		23dpi-STTM #4-1	LotjaGi1g1v0285700	28.51			27dpi-STTM rs #1	29.1	28.35	29.3	28.9167	30.48		30.28	30.38
23dpi-STTM #4 -2	LotjaGi5g1v0238900	26.91		23dpi-STTM #4 -2	LotjaGi1g1v0792000	28.69		23dpi-STTM #4 -2	LotjaGi1g1v0301000	27.08		23dpi-STTM #4 -2	LotjaGi4g1v0232500	27.97		23dpi-STTM #4 -2	PT4	25.45		23dpi-STTM rs #4 -2	Ri-EF1α	28.07		23dpi-STTM rs #4-2	LotjaGi5g1v0224400	24.91		23dpi-STTM rs #4-2	LotjaGi1g1v0192600	29.86		23dpi-STTM #4-2	LotjaGi3g1v0422400	28.42		23dpi-STTM #4-2	LotjaGi1g1v0285700	28.66			27dpi-STTM rs #2	28.11	27.97	28.34	28.14		30.1	30.28	30.19
23dpi-STTM #4 -3	LotjaGi5g1v0238900	26.75		23dpi-STTM #4 -3	LotjaGi1g1v0792000	28.32		23dpi-STTM #4 -3	LotjaGi1g1v0301000	26.7		23dpi-STTM #4 -3	LotjaGi4g1v0232500	27.84		23dpi-STTM #4 -3	PT4	25.26		23dpi-STTM rs #4 -3	Ri-EF1α	27.9		23dpi-STTM rs #4-3	LotjaGi5g1v0224400	24.98		23dpi-STTM rs #4-3	LotjaGi1g1v0192600	29.34		23dpi-STTM #4-3	LotjaGi3g1v0422400	28.69		23dpi-STTM #4-3	LotjaGi1g1v0285700	28.7			27dpi-STTM rs #3	28.72	28.04	28.6	28.4533	29.66	30.22	30.12	30
27dpi-EV #1 -1	LotjaGi5g1v0238900	29.08		27dpi-EV #1 -1	LotjaGi1g1v0792000	29.14		27dpi-EV #1 -1	LotjaGi1g1v0301000	27.85		27dpi-EV #1 -1	LotjaGi4g1v0232500	28.7		27dpi-EV #1 -1	PT4	25.5		27dpi-EV #1 -1	Ri-EF1α	27.8		27dpi-EV #1-1	LotjaGi5g1v0224400	24.07		27dpi-EV #1-1	LotjaGi1g1v0192600	32.92		27dpi-EV #1-1	LotjaGi3g1v0422400	29.19		27dpi-EV #1-1	LotjaGi1g1v0285700	31.5			27dpi-STTM rs #4		28.34	28.72	28.53	30.02		29.81	29.915
27dpi-EV #1 -2	LotjaGi5g1v0238900	29.09		27dpi-EV #1 -2	LotjaGi1g1v0792000	28.24		27dpi-EV #1 -2	LotjaGi1g1v0301000	28.59		27dpi-EV #1 -2	LotjaGi4g1v0232500	29.69		27dpi-EV #1 -2	PT4	25.45		27dpi-EV #1 -2	Ri-EF1α	27.7		27dpi-EV #1-2	LotjaGi5g1v0224400	23.7		27dpi-EV #1-2	LotjaGi1g1v0192600	32.51		27dpi-EV #1-2	LotjaGi3g1v0422400	29.54		27dpi-EV #1-2	LotjaGi1g1v0285700	31.94			27dpi-STTM rs #6	21.54	21.7		21.62	24.71	24.58	25.05	24.78
27dpi-EV #1 -3	LotjaGi5g1v0238900	28.7		27dpi-EV #1 -3	LotjaGi1g1v0792000	28.59		27dpi-EV #1 -3	LotjaGi1g1v0301000	27.85		27dpi-EV #1 -3	LotjaGi4g1v0232500	29.1		27dpi-EV #1 -3	PT4	25.78		27dpi-EV #1 -3	Ri-EF1α	28.25		27dpi-EV #1-3	LotjaGi5g1v0224400	23.97		27dpi-EV #1-3	LotjaGi1g1v0192600	32.2		27dpi-EV #1-3	LotjaGi3g1v0422400	29.33		27dpi-EV #1-3	LotjaGi1g1v0285700	31.4			27dpi-STTM rs #7	22.77	23.04	22.78	22.8633	26.49	26.49	26.4	26.46
27dpi-EV #2 -1	LotjaGi5g1v0238900	28.47		27dpi-EV #2 -1	LotjaGi1g1v0792000	28.28		27dpi-EV #2 -1	LotjaGi1g1v0301000	30.86		27dpi-EV #2 -1	LotjaGi4g1v0232500	28.79		27dpi-EV #2 -1	PT4	25.1		27dpi-EV #2 -1	Ri-EF1α	27.41		27dpi-EV #2-1	LotjaGi5g1v0224400	23.3		27dpi-EV #2-1	LotjaGi1g1v0192600	30.93		27dpi-EV #2-1	LotjaGi3g1v0422400	29.45		27dpi-EV #2-1	LotjaGi1g1v0285700	30.87			27dpi-STTM rs #8	23.56	23.78	23.9	23.7467	27.24	27.03	27.22	27.1633
27dpi-EV #2 -2	LotjaGi5g1v0238900	27.75		27dpi-EV #2 -2	LotjaGi1g1v0792000	29.29		27dpi-EV #2 -2	LotjaGi1g1v0301000	30.11		27dpi-EV #2 -2	LotjaGi4g1v0232500	29.12		27dpi-EV #2 -2	PT4	25.49		27dpi-EV #2 -2	Ri-EF1α	28.04		27dpi-EV #2-2	LotjaGi5g1v0224400	23.42		27dpi-EV #2-2	LotjaGi1g1v0192600	30.56		27dpi-EV #2-2	LotjaGi3g1v0422400	29.1		27dpi-EV #2-2	LotjaGi1g1v0285700	30.26			27dpi-STTM rs #9	22.85	22.96	22.84	22.8833	26.35	26.24	26.24	26.2767
27dpi-EV #2 -3	LotjaGi5g1v0238900	27.96		27dpi-EV #2 -3	LotjaGi1g1v0792000	29.07		27dpi-EV #2 -3	LotjaGi1g1v0301000	29.55		27dpi-EV #2 -3	LotjaGi4g1v0232500	28.94		27dpi-EV #2 -3	PT4	24.88		27dpi-EV #2 -3	Ri-EF1α	27.37		27dpi-EV #2-3	LotjaGi5g1v0224400	23.15		27dpi-EV #2-3	LotjaGi1g1v0192600	30.27		27dpi-EV #2-3	LotjaGi3g1v0422400	29.31		27dpi-EV #2-3	LotjaGi1g1v0285700	30.82			30dpi-EV #1		28.17	28.29	28.23		29.79	29.58	29.685
27dpi-EV #3 -1	LotjaGi5g1v0238900	28.64		27dpi-EV #3 -1	LotjaGi1g1v0792000	28.71		27dpi-EV #3 -1	LotjaGi1g1v0301000	29.08		27dpi-EV #3 -1	LotjaGi4g1v0232500	28.85		27dpi-EV #3 -1	PT4	25.28		27dpi-EV #3 -1	Ri-EF1α	27.64		27dpi-EV #3-1	LotjaGi5g1v0224400	24.03		27dpi-EV #3-1	LotjaGi1g1v0192600	31.11		27dpi-EV #3-1	LotjaGi3g1v0422400	29.16		27dpi-EV #3-1	LotjaGi1g1v0285700	30.56			30dpi-EV #2	26.49		27.09	26.79	29.89	29.23	28.87	29.33
27dpi-EV #3 -2	LotjaGi5g1v0238900	28.84		27dpi-EV #3 -2	LotjaGi1g1v0792000	28.43		27dpi-EV #3 -2	LotjaGi1g1v0301000	28.79		27dpi-EV #3 -2	LotjaGi4g1v0232500	29.29		27dpi-EV #3 -2	PT4	25.06		27dpi-EV #3 -2	Ri-EF1α	27.73		27dpi-EV #3-2	LotjaGi5g1v0224400	24.43		27dpi-EV #3-2	LotjaGi1g1v0192600	31.17		27dpi-EV #3-2	LotjaGi3g1v0422400	29.2		27dpi-EV #3-2	LotjaGi1g1v0285700	30.48			30dpi-EV #3	27.05	27.58	26.85	27.16	28.94	28.81		28.875
27dpi-EV #3 -3	LotjaGi5g1v0238900	28.61		27dpi-EV #3 -3	LotjaGi1g1v0792000	28.34		27dpi-EV #3 -3	LotjaGi1g1v0301000	28.83		27dpi-EV #3 -3	LotjaGi4g1v0232500	29.07		27dpi-EV #3 -3	PT4	25.48		27dpi-EV #3 -3	Ri-EF1α	27.73		27dpi-EV #3-3	LotjaGi5g1v0224400	24.09		27dpi-EV #3-3	LotjaGi1g1v0192600	31.14		27dpi-EV #3-3	LotjaGi3g1v0422400	29.11		27dpi-EV #3-3	LotjaGi1g1v0285700	30.52			30dpi-EV #4	27.17	26.91	27.26	27.1133	30.06	29.72	29.73	29.8367
27dpi-EV #4 -1	LotjaGi5g1v0238900	28.67		27dpi-EV #4 -1	LotjaGi1g1v0792000	28.34		27dpi-EV #4 -1	LotjaGi1g1v0301000	29.06		27dpi-EV #4 -1	LotjaGi4g1v0232500	28.89		27dpi-EV #4 -1	PT4	25.1		27dpi-EV #4 -1	Ri-EF1α	27.52		27dpi-EV #4-1	LotjaGi5g1v0224400	25.47		27dpi-EV #4-1	LotjaGi1g1v0192600	31.15		27dpi-EV #4-1	LotjaGi3g1v0422400	29.05		27dpi-EV #4-1	LotjaGi1g1v0285700	30.98			30dpi-EV #5	27.01	27.52	27.55	27.36		28.72	29.27	28.995
27dpi-EV #4 -2	LotjaGi5g1v0238900	28.7		27dpi-EV #4 -2	LotjaGi1g1v0792000	28.85		27dpi-EV #4 -2	LotjaGi1g1v0301000	28.67		27dpi-EV #4 -2	LotjaGi4g1v0232500	28.92		27dpi-EV #4 -2	PT4	25.44		27dpi-EV #4 -2	Ri-EF1α	27.75		27dpi-EV #4-2	LotjaGi5g1v0224400	25.84		27dpi-EV #4-2	LotjaGi1g1v0192600	31.04		27dpi-EV #4-2	LotjaGi3g1v0422400	29.51		27dpi-EV #4-2	LotjaGi1g1v0285700	29.99			30dpi-EV #6	26.85	27.21	26.82	26.96	29.1	29.06		29.08
27dpi-EV #4 -3	LotjaGi5g1v0238900	28.68		27dpi-EV #4 -3	LotjaGi1g1v0792000	28.68		27dpi-EV #4 -3	LotjaGi1g1v0301000	28.82		27dpi-EV #4 -3	LotjaGi4g1v0232500	28.73		27dpi-EV #4 -3	PT4	25.45		27dpi-EV #4 -3	Ri-EF1α	27.43		27dpi-EV #4-3	LotjaGi5g1v0224400	26.13		27dpi-EV #4-3	LotjaGi1g1v0192600	31.13		27dpi-EV #4-3	LotjaGi3g1v0422400	29.28		27dpi-EV #4-3	LotjaGi1g1v0285700	30.73			30dpi-EV #7		27.95	27.8	27.875	30.19	30.74	30.34	30.4233
27dpi-EV #5 -1	LotjaGi5g1v0238900	28.12		27dpi-EV #5 -1	LotjaGi1g1v0792000	28.75		27dpi-EV #5 -1	LotjaGi1g1v0301000	28.86		27dpi-EV #5 -1	LotjaGi4g1v0232500	28.83		27dpi-EV #5 -1	PT4	25.11		27dpi-EV #5 -1	Ri-EF1α	27.6		27dpi-EV #5-1	LotjaGi5g1v0224400	21.93		27dpi-EV #5-1	LotjaGi1g1v0192600	30.95		27dpi-EV #5-1	LotjaGi3g1v0422400	29.43		27dpi-EV #5-1	LotjaGi1g1v0285700	28.88			30dpi-EV #8	29.14	28.83	29.29	29.0867	30.69	30.18	30.28	30.3833
27dpi-EV #5 -2	LotjaGi5g1v0238900	27.68		27dpi-EV #5 -2	LotjaGi1g1v0792000	28.7		27dpi-EV #5 -2	LotjaGi1g1v0301000	29.25		27dpi-EV #5 -2	LotjaGi4g1v0232500	28.98		27dpi-EV #5 -2	PT4	25.71		27dpi-EV #5 -2	Ri-EF1α	27.49		27dpi-EV #5-2	LotjaGi5g1v0224400	21.77		27dpi-EV #5-2	LotjaGi1g1v0192600	31.04		27dpi-EV #5-2	LotjaGi3g1v0422400	29.6		27dpi-EV #5-2	LotjaGi1g1v0285700	28.9			30dpi-EV #9	28.65	28.23	28.34	28.4067	31.07	30.99	30.72	30.9267
27dpi-EV #5 -3	LotjaGi5g1v0238900	27.81		27dpi-EV #5 -3	LotjaGi1g1v0792000	28.24		27dpi-EV #5 -3	LotjaGi1g1v0301000	26.61		27dpi-EV #5 -3	LotjaGi4g1v0232500	28.77		27dpi-EV #5 -3	PT4	25.08		27dpi-EV #5 -3	Ri-EF1α	27.6		27dpi-EV #5-3	LotjaGi5g1v0224400	21.92		27dpi-EV #5-3	LotjaGi1g1v0192600	30.44		27dpi-EV #5-3	LotjaGi3g1v0422400	29.14		27dpi-EV #5-3	LotjaGi1g1v0285700	28.43			30dpi-STTM #1	26.45	26.51	26.18	26.38		27.69	27.35	27.52
27dpi-EV #6-1	LotjaGi5g1v0238900	25.93		27dpi-EV #6-1	LotjaGi1g1v0792000	27.24		27dpi-EV #6-1	LotjaGi1g1v0301000	25.15		27dpi-EV #6-1	LotjaGi4g1v0232500	26.54		27dpi-EV #6-1	PT4	22.12		27dpi-EV #6-1	Ri-EF1α	25.26		27dpi-EV #6-1	LotjaGi5g1v0224400			27dpi-EV #6-1	LotjaGi1g1v0192600	27.97		27dpi-EV #6-1	LotjaGi3g1v0422400	25.07		27dpi-EV #6-1	LotjaGi1g1v0285700	26.58			30dpi-STTM #2		26.69	26.73	26.71	28.13	27.87	27.63	27.8767
27dpi-EV #6-2	LotjaGi5g1v0238900	25.34		27dpi-EV #6-2	LotjaGi1g1v0792000	27.78		27dpi-EV #6-2	LotjaGi1g1v0301000	25		27dpi-EV #6-2	LotjaGi4g1v0232500	26.46		27dpi-EV #6-2	PT4	22.11		27dpi-EV #6-2	Ri-EF1α	25.14		27dpi-EV #6-2	LotjaGi5g1v0224400	21.42		27dpi-EV #6-2	LotjaGi1g1v0192600	27.79		27dpi-EV #6-2	LotjaGi3g1v0422400	25.68		27dpi-EV #6-2	LotjaGi1g1v0285700	26.91			30dpi-STTM #3	26.43	25.77	26.6	26.2667	27.44	27.75	27.33	27.5067
27dpi-EV #6-3	LotjaGi5g1v0238900	25.81		27dpi-EV #6-3	LotjaGi1g1v0792000	27.33		27dpi-EV #6-3	LotjaGi1g1v0301000	24.96		27dpi-EV #6-3	LotjaGi4g1v0232500	26.44		27dpi-EV #6-3	PT4	22.47		27dpi-EV #6-3	Ri-EF1α	25.07		27dpi-EV #6-3	LotjaGi5g1v0224400	21.94		27dpi-EV #6-3	LotjaGi1g1v0192600	27.62		27dpi-EV #6-3	LotjaGi3g1v0422400	25.45		27dpi-EV #6-3	LotjaGi1g1v0285700	27.57			30dpi-STTM #4	26.52	26.48		26.5	27.32	27.65	27.56	27.51
27dpi-EV #7-1	LotjaGi5g1v0238900	24.81		27dpi-EV #7-1	LotjaGi1g1v0792000	25.73		27dpi-EV #7-1	LotjaGi1g1v0301000	24.93		27dpi-EV #7-1	LotjaGi4g1v0232500	25.61		27dpi-EV #7-1	PT4	21.43		27dpi-EV #7-1	Ri-EF1α	25.74		27dpi-EV #7-1	LotjaGi5g1v0224400	21.82		27dpi-EV #7-1	LotjaGi1g1v0192600	26.91		27dpi-EV #7-1	LotjaGi3g1v0422400	25.44		27dpi-EV #7-1	LotjaGi1g1v0285700	26.27			30dpi-STTM #5	26.11	25.89	25.98	25.9933	27.57	27.46	27.52	27.5167
27dpi-EV #7-2	LotjaGi5g1v0238900	25.01		27dpi-EV #7-2	LotjaGi1g1v0792000	25.84		27dpi-EV #7-2	LotjaGi1g1v0301000	23		27dpi-EV #7-2	LotjaGi4g1v0232500	25.83		27dpi-EV #7-2	PT4	21.48		27dpi-EV #7-2	Ri-EF1α	25.76		27dpi-EV #7-2	LotjaGi5g1v0224400	21.53		27dpi-EV #7-2	LotjaGi1g1v0192600	26.73		27dpi-EV #7-2	LotjaGi3g1v0422400	25.33		27dpi-EV #7-2	LotjaGi1g1v0285700	26.77			30dpi-STTM #6	25.97	26.01	26.18	26.0533	27.56	27.43	27.32	27.4367
27dpi-EV #7-3	LotjaGi5g1v0238900	24.96		27dpi-EV #7-3	LotjaGi1g1v0792000	25.84		27dpi-EV #7-3	LotjaGi1g1v0301000	23.42		27dpi-EV #7-3	LotjaGi4g1v0232500	25.72		27dpi-EV #7-3	PT4	21.68		27dpi-EV #7-3	Ri-EF1α	25.76		27dpi-EV #7-3	LotjaGi5g1v0224400	21.5		27dpi-EV #7-3	LotjaGi1g1v0192600	26.76		27dpi-EV #7-3	LotjaGi3g1v0422400	25.18		27dpi-EV #7-3	LotjaGi1g1v0285700	26.57			30dpi-STTM #7	26.05	26.48	26.26	26.2633	27.38	27.4	28.09	27.6233
27dpi-EV #8-1	LotjaGi5g1v0238900	24.72		27dpi-EV #8-1	LotjaGi1g1v0792000	26.28		27dpi-EV #8-1	LotjaGi1g1v0301000	24.79		27dpi-EV #8-1	LotjaGi4g1v0232500	25.79		27dpi-EV #8-1	PT4	21.75		27dpi-EV #8-1	Ri-EF1α	25.26		27dpi-EV #8-1	LotjaGi5g1v0224400	22.3		27dpi-EV #8-1	LotjaGi1g1v0192600	27.32		27dpi-EV #8-1	LotjaGi3g1v0422400	25.14		27dpi-EV #8-1	LotjaGi1g1v0285700	25.99			30dpi-STTM #8		26.69	26.45	26.57	28.12	27.33	27.45	27.6333
27dpi-EV #8-2	LotjaGi5g1v0238900	24.56		27dpi-EV #8-2	LotjaGi1g1v0792000	26.18		27dpi-EV #8-2	LotjaGi1g1v0301000	24.61		27dpi-EV #8-2	LotjaGi4g1v0232500	25.83		27dpi-EV #8-2	PT4	21.79		27dpi-EV #8-2	Ri-EF1α	25.29		27dpi-EV #8-2	LotjaGi5g1v0224400	22.58		27dpi-EV #8-2	LotjaGi1g1v0192600	27.31		27dpi-EV #8-2	LotjaGi3g1v0422400	25.31		27dpi-EV #8-2	LotjaGi1g1v0285700	27.75			30dpi-STTM #9		26.58	26.07	26.325	28.9	29.09	28.86	28.95
27dpi-EV #8-3	LotjaGi5g1v0238900	24.59		27dpi-EV #8-3	LotjaGi1g1v0792000	26.14		27dpi-EV #8-3	LotjaGi1g1v0301000	24.51		27dpi-EV #8-3	LotjaGi4g1v0232500	25.74		27dpi-EV #8-3	PT4	21.78		27dpi-EV #8-3	Ri-EF1α	25.13		27dpi-EV #8-3	LotjaGi5g1v0224400	22.25		27dpi-EV #8-3	LotjaGi1g1v0192600	27.1		27dpi-EV #8-3	LotjaGi3g1v0422400	25.33		27dpi-EV #8-3	LotjaGi1g1v0285700	27.45			30dpi-STTM rs #1	26.92	26.91	26.33	26.72	28.86	28.56	28.65	28.69
27dpi-EV #9-1	LotjaGi5g1v0238900	25.13		27dpi-EV #9-1	LotjaGi1g1v0792000	26.06		27dpi-EV #9-1	LotjaGi1g1v0301000	25.11		27dpi-EV #9-1	LotjaGi4g1v0232500	26.1		27dpi-EV #9-1	PT4	21.25		27dpi-EV #9-1	Ri-EF1α	25.01		27dpi-STTM #1-1	LotjaGi5g1v0224400	25.53		27dpi-EV #9-1	LotjaGi1g1v0192600	28.22		27dpi-EV #9-1	LotjaGi3g1v0422400	27.61		27dpi-EV #9-1	LotjaGi1g1v0285700	24.32			30dpi-STTM rs #2	27.21	27.24		27.225	28.61	29.21	29.2	29.0067
27dpi-EV #9-2	LotjaGi5g1v0238900	25.08		27dpi-EV #9-2	LotjaGi1g1v0792000	26.34		27dpi-EV #9-2	LotjaGi1g1v0301000	25.21		27dpi-EV #9-2	LotjaGi4g1v0232500	26.44		27dpi-EV #9-2	PT4	21.05		27dpi-EV #9-2	Ri-EF1α	25.15		27dpi-STTM #1-2	LotjaGi5g1v0224400	25.78		27dpi-EV #9-2	LotjaGi1g1v0192600	28.11		27dpi-EV #9-2	LotjaGi3g1v0422400	27.58		27dpi-EV #9-2	LotjaGi1g1v0285700	23.84			30dpi-STTM rs #3	26.23	27.68		26.955	28.99	28.43	27.76	28.3933
27dpi-EV #9-3	LotjaGi5g1v0238900	24.61		27dpi-EV #9-3	LotjaGi1g1v0792000	26.25		27dpi-EV #9-3	LotjaGi1g1v0301000	25.01		27dpi-EV #9-3	LotjaGi4g1v0232500	26.24		27dpi-EV #9-3	PT4	21.1		27dpi-EV #9-3	Ri-EF1α	25.16		27dpi-STTM #1-3	LotjaGi5g1v0224400	25.56		27dpi-EV #9-3	LotjaGi1g1v0192600	27.77		27dpi-EV #9-3	LotjaGi3g1v0422400	27.49		27dpi-EV #9-3	LotjaGi1g1v0285700	24.25			30dpi-STTM rs #4	27.04	26.8	27.27	27.0367	28.63	28.74	28.89	28.7533
27dpi-STTM rs #1 -1	LotjaGi5g1v0238900	30.48		27dpi-STTM rs #1 -1	LotjaGi1g1v0792000	29.83		27dpi-STTM rs #1 -1	LotjaGi1g1v0301000	30.03		27dpi-STTM rs #1 -1	LotjaGi4g1v0232500	31.01		27dpi-STTM rs #1 -1	PT4	26.3		27dpi-STTM #1 -1	Ri-EF1α	27.64		27dpi-STTM #2-1	LotjaGi5g1v0224400	24.14		27dpi-STTM #1-1	LotjaGi1g1v0192600	31.67		27dpi-STTM rs #1-1	LotjaGi3g1v0422400	31.46		27dpi-STTM rs #1-1	LotjaGi1g1v0285700	31.99			30dpi-STTM rs #5	26.84	26.81	26.54	26.73	28.65	28.72	28.23	28.5333
27dpi-STTM rs #1 -2	LotjaGi5g1v0238900	31.15		27dpi-STTM rs #1 -2	LotjaGi1g1v0792000	29.58		27dpi-STTM rs #1 -2	LotjaGi1g1v0301000	30.24		27dpi-STTM rs #1 -2	LotjaGi4g1v0232500	31.04		27dpi-STTM rs #1 -2	PT4	26.12		27dpi-STTM #1 -2	Ri-EF1α	28.01		27dpi-STTM #2-2	LotjaGi5g1v0224400	23.93		27dpi-STTM #1-2	LotjaGi1g1v0192600	31.55		27dpi-STTM rs #1-2	LotjaGi3g1v0422400	31.51		27dpi-STTM rs #1-2	LotjaGi1g1v0285700	32.15			30dpi-STTM rs #6	27.14	27.21	27.08	27.1433	29.09		28.84	28.965
27dpi-STTM rs #1 -3	LotjaGi5g1v0238900	30.28		27dpi-STTM rs #1 -3	LotjaGi1g1v0792000	29.77		27dpi-STTM rs #1 -3	LotjaGi1g1v0301000	30.12		27dpi-STTM rs #1 -3	LotjaGi4g1v0232500	31.01		27dpi-STTM rs #1 -3	PT4	26.48		27dpi-STTM #1 -3	Ri-EF1α	28.09		27dpi-STTM #2-3	LotjaGi5g1v0224400	24.49		27dpi-STTM #1-3	LotjaGi1g1v0192600	31.85		27dpi-STTM rs #1-3	LotjaGi3g1v0422400	31.64		27dpi-STTM rs #1-3	LotjaGi1g1v0285700	32.22			30dpi-STTM rs #7	26.55	26.76	27.85	27.0533	29.79	28.85	28.59	29.0767
27dpi-STTM rs #2 -1	LotjaGi5g1v0238900	30.91		27dpi-STTM rs #2 -1	LotjaGi1g1v0792000	30.19		27dpi-STTM rs #2 -1	LotjaGi1g1v0301000	28.59		27dpi-STTM rs #2 -1	LotjaGi4g1v0232500	30.97		27dpi-STTM rs #2 -1	PT4	25.97		27dpi-STTM #2 -1	Ri-EF1α	28.27		27dpi-STTM #3-1	LotjaGi5g1v0224400	24.61		27dpi-STTM #2-1	LotjaGi1g1v0192600	35.86		27dpi-STTM rs #2-1	LotjaGi3g1v0422400	31.27		27dpi-STTM rs #2-1	LotjaGi1g1v0285700	31.29			30dpi-STTM rs #8	26.15	25.75	26.44	26.1133	28.81	28.3	28.69	28.6
27dpi-STTM rs #2 -2	LotjaGi5g1v0238900	30.1		27dpi-STTM rs #2 -2	LotjaGi1g1v0792000	28.89		27dpi-STTM rs #2 -2	LotjaGi1g1v0301000	28.71		27dpi-STTM rs #2 -2	LotjaGi4g1v0232500	30.98		27dpi-STTM rs #2 -2	PT4	26.01		27dpi-STTM #2 -2	Ri-EF1α	27.57		27dpi-STTM #3-2	LotjaGi5g1v0224400	24.5		27dpi-STTM #2-2	LotjaGi1g1v0192600	29.75		27dpi-STTM rs #2-2	LotjaGi3g1v0422400	31.44		27dpi-STTM rs #2-2	LotjaGi1g1v0285700	31.53			30dpi-STTM rs #9	27.32	27.61	27.74	27.5567	30.06	30.24	30.12	30.14
27dpi-STTM rs #2 -3	LotjaGi5g1v0238900	30.28		27dpi-STTM rs #2 -3	LotjaGi1g1v0792000	29.76		27dpi-STTM rs #2 -3	LotjaGi1g1v0301000	28.67		27dpi-STTM rs #2 -3	LotjaGi4g1v0232500	31.45		27dpi-STTM rs #2 -3	PT4	26.07		27dpi-STTM #2 -3	Ri-EF1α	28		27dpi-STTM #3-3	LotjaGi5g1v0224400	24.48		27dpi-STTM #2-3	LotjaGi1g1v0192600	29.15		27dpi-STTM rs #2-3	LotjaGi3g1v0422400	31.55		27dpi-STTM rs #2-3	LotjaGi1g1v0285700	31.5			32dpi-EV #1	24.29	23.93	24.65	24.29	26.44	26.58	26.48	26.5
27dpi-STTM rs #3 -1	LotjaGi5g1v0238900	29.66		27dpi-STTM rs #3 -1	LotjaGi1g1v0792000	29.92		27dpi-STTM rs #3 -1	LotjaGi1g1v0301000	29.02		27dpi-STTM rs #3 -1	LotjaGi4g1v0232500	30.87		27dpi-STTM rs #3 -1	PT4	26.01		27dpi-STTM #3 -1	Ri-EF1α	27.86		27dpi-STTM #4-1	LotjaGi5g1v0224400	24.05		27dpi-STTM #3-1	LotjaGi1g1v0192600	32.53		27dpi-STTM rs #3-1	LotjaGi3g1v0422400	31.42		27dpi-STTM rs #3-1	LotjaGi1g1v0285700	31.83			32dpi-EV #2	24.42	24.35	24.5	24.4233	26.53	26.51	26.55	26.53
27dpi-STTM rs #3 -2	LotjaGi5g1v0238900	30.22		27dpi-STTM rs #3 -2	LotjaGi1g1v0792000	29.78		27dpi-STTM rs #3 -2	LotjaGi1g1v0301000	28.58		27dpi-STTM rs #3 -2	LotjaGi4g1v0232500	30.87		27dpi-STTM rs #3 -2	PT4	25.94		27dpi-STTM #3 -2	Ri-EF1α	27.84		27dpi-STTM #4-2	LotjaGi5g1v0224400	24.33		27dpi-STTM #3-2	LotjaGi1g1v0192600	32.89		27dpi-STTM rs #3-2	LotjaGi3g1v0422400	31.59		27dpi-STTM rs #3-2	LotjaGi1g1v0285700	31			32dpi-EV #3	24.29	24.14	24.71	24.38	26.33	26.42	25.77	26.1733
27dpi-STTM rs #3 -3	LotjaGi5g1v0238900	30.12		27dpi-STTM rs #3 -3	LotjaGi1g1v0792000	29.57		27dpi-STTM rs #3 -3	LotjaGi1g1v0301000	29.05		27dpi-STTM rs #3 -3	LotjaGi4g1v0232500	30.52		27dpi-STTM rs #3 -3	PT4	25.9		27dpi-STTM #3 -3	Ri-EF1α	28.06		27dpi-STTM #4-3	LotjaGi5g1v0224400	24.19		27dpi-STTM #3-3	LotjaGi1g1v0192600	31.55		27dpi-STTM rs #3-3	LotjaGi3g1v0422400	32.12		27dpi-STTM rs #3-3	LotjaGi1g1v0285700	31.59			32dpi-EV #4	24.46	24.23	24.68	24.4567	26.57	26.54	26.54	26.55
27dpi-STTM rs #4 -1	LotjaGi5g1v0238900	30.02		27dpi-STTM rs #4 -1	LotjaGi1g1v0792000	29.73		27dpi-STTM rs #4 -1	LotjaGi1g1v0301000	30.72		27dpi-STTM rs #4 -1	LotjaGi4g1v0232500	30.87		27dpi-STTM rs #4 -1	PT4	25.92		27dpi-STTM #4 -1	Ri-EF1α	28.82		27dpi-STTM #5-1	LotjaGi5g1v0224400	21.83		27dpi-STTM #4-1	LotjaGi1g1v0192600	31.46		27dpi-STTM rs #4-1	LotjaGi3g1v0422400	31.45		27dpi-STTM rs #4-1	LotjaGi1g1v0285700	31.82			32dpi-EV #5	24.17	24.09	24.47	24.2433	26.34	26.52	26.52	26.46
27dpi-STTM rs #4 -2	LotjaGi5g1v0238900	29.14		27dpi-STTM rs #4 -2	LotjaGi1g1v0792000	29.88		27dpi-STTM rs #4 -2	LotjaGi1g1v0301000	30.02		27dpi-STTM rs #4 -2	LotjaGi4g1v0232500	30.74		27dpi-STTM rs #4 -2	PT4	26.55		27dpi-STTM #4 -2	Ri-EF1α	27.78		27dpi-STTM #5-2	LotjaGi5g1v0224400	21.83		27dpi-STTM #4-2	LotjaGi1g1v0192600	31.64		27dpi-STTM rs #4-2	LotjaGi3g1v0422400	31.47		27dpi-STTM rs #4-2	LotjaGi1g1v0285700	31.61			32dpi-EV #6	23.94	24.06	24.1	24.0333	26.67	26.58	26.45	26.5667
27dpi-STTM rs #4 -3	LotjaGi5g1v0238900	29.81		27dpi-STTM rs #4 -3	LotjaGi1g1v0792000	29.76		27dpi-STTM rs #4 -3	LotjaGi1g1v0301000	29.91		27dpi-STTM rs #4 -3	LotjaGi4g1v0232500	30.58		27dpi-STTM rs #4 -3	PT4	26.15		27dpi-STTM #4 -3	Ri-EF1α	28.27		27dpi-STTM #5-3	LotjaGi5g1v0224400	21.81		27dpi-STTM #4-3	LotjaGi1g1v0192600	31.71		27dpi-STTM rs #4-3	LotjaGi3g1v0422400	31.7		27dpi-STTM rs #4-3	LotjaGi1g1v0285700	29.18			32dpi-STTM #1	24.96	25.02	25.47	25.15	26.97	26.58	26.79	26.78
27dpi-STTM rs #6-1	LotjaGi5g1v0238900	24.71		27dpi-STTM rs #6-1	LotjaGi1g1v0792000	25.85		27dpi-STTM rs #6-1	LotjaGi1g1v0301000	24.6		27dpi-STTM rs #6-1	LotjaGi4g1v0232500	24.7		27dpi-STTM rs #6-1	PT4	22.49		27dpi-STTM #5 -1	Ri-EF1α	27.56		27dpi-STTM #6-1	LotjaGi5g1v0224400	20.78		27dpi-STTM #5-1	LotjaGi1g1v0192600	31.65		27dpi-STTM rs #5-1	LotjaGi3g1v0422400	26.53		27dpi-STTM rs #5-1	LotjaGi1g1v0285700	25.63			32dpi-STTM #2	25.67	25.28	25.63	25.5267	26.79	26.64	26.52	26.65
27dpi-STTM rs #6-2	LotjaGi5g1v0238900	24.58		27dpi-STTM rs #6-2	LotjaGi1g1v0792000	25.91		27dpi-STTM rs #6-2	LotjaGi1g1v0301000	23.8		27dpi-STTM rs #6-2	LotjaGi4g1v0232500	24.63		27dpi-STTM rs #6-2	PT4	22.54		27dpi-STTM #5 -2	Ri-EF1α	27.91		27dpi-STTM #6-2	LotjaGi5g1v0224400	20.82		27dpi-STTM #5-2	LotjaGi1g1v0192600	31.15		27dpi-STTM rs #5-2	LotjaGi3g1v0422400	26.47		27dpi-STTM rs #5-2	LotjaGi1g1v0285700	24.71			32dpi-STTM #3	25.51	25.32	25.72	25.5167	26.84	26.83	26.75	26.8067
27dpi-STTM rs #6-3	LotjaGi5g1v0238900	25.05		27dpi-STTM rs #6-3	LotjaGi1g1v0792000	25.77		27dpi-STTM rs #6-3	LotjaGi1g1v0301000	23.2		27dpi-STTM rs #6-3	LotjaGi4g1v0232500	24.47		27dpi-STTM rs #6-3	PT4	22.46		27dpi-STTM #5 -3	Ri-EF1α	27.83		27dpi-STTM #6-3	LotjaGi5g1v0224400	21.65		27dpi-STTM #5-3	LotjaGi1g1v0192600	31.69		27dpi-STTM rs #5-3	LotjaGi3g1v0422400	26.32		27dpi-STTM rs #5-3	LotjaGi1g1v0285700	24.01			32dpi-STTM #4	25.48	25.27	26.28	25.6767	27.03	27	27.21	27.08
27dpi-STTM rs #7-1	LotjaGi5g1v0238900	26.49		27dpi-STTM rs #7-1	LotjaGi1g1v0792000	27.53		27dpi-STTM rs #7-1	LotjaGi1g1v0301000	27.21		27dpi-STTM rs #7-1	LotjaGi4g1v0232500	26.67		27dpi-STTM rs #7-1	PT4	22.44		27dpi-STTM #6-1	Ri-EF1α	24.11		27dpi-STTM #7-1	LotjaGi5g1v0224400	20.9		27dpi-STTM #6-1	LotjaGi1g1v0192600	27.94		27dpi-STTM rs #6-1	LotjaGi3g1v0422400	26.42		27dpi-STTM rs #6-1	LotjaGi1g1v0285700	26.05			32dpi-STTM #5	25.81	25.31	24.78	25.3	26.46	26.61	26.8	26.6233
27dpi-STTM rs #7-2	LotjaGi5g1v0238900	26.49		27dpi-STTM rs #7-2	LotjaGi1g1v0792000	27.51		27dpi-STTM rs #7-2	LotjaGi1g1v0301000	25.96		27dpi-STTM rs #7-2	LotjaGi4g1v0232500	26.89		27dpi-STTM rs #7-2	PT4	22.57		27dpi-STTM #6-2	Ri-EF1α	24.14		27dpi-STTM #7-2	LotjaGi5g1v0224400	20.42		27dpi-STTM #6-2	LotjaGi1g1v0192600	27.69		27dpi-STTM rs #6-2	LotjaGi3g1v0422400	26.87		27dpi-STTM rs #6-2	LotjaGi1g1v0285700	25.88			32dpi-STTM rs #1	22.95	22.88	23.09	22.9733	25.67	25.6	25.25	25.5067
27dpi-STTM rs #7-3	LotjaGi5g1v0238900	26.4		27dpi-STTM rs #7-3	LotjaGi1g1v0792000	27.7		27dpi-STTM rs #7-3	LotjaGi1g1v0301000	25.6		27dpi-STTM rs #7-3	LotjaGi4g1v0232500	26.57		27dpi-STTM rs #7-3	PT4	22.56		27dpi-STTM #6-3	Ri-EF1α	24.17		27dpi-STTM #7-3	LotjaGi5g1v0224400	20.52		27dpi-STTM #6-3	LotjaGi1g1v0192600	27.51		27dpi-STTM rs #6-3	LotjaGi3g1v0422400	26.43		27dpi-STTM rs #6-3	LotjaGi1g1v0285700	24.2			32dpi-STTM rs #2	23.07	22.77	23.05	22.9633	25.5	25.32	25.56	25.46
27dpi-STTM rs #8-1	LotjaGi5g1v0238900	27.24		27dpi-STTM rs #8-1	LotjaGi1g1v0792000	27.03		27dpi-STTM rs #8-1	LotjaGi1g1v0301000	25.79		27dpi-STTM rs #8-1	LotjaGi4g1v0232500	26.66		27dpi-STTM rs #8-1	PT4	20.53		27dpi-STTM #7-1	Ri-EF1α	25.18		27dpi-STTM #8-1	LotjaGi5g1v0224400	20.69		27dpi-STTM #7-1	LotjaGi1g1v0192600	27.25		27dpi-STTM rs #7-1	LotjaGi3g1v0422400	27.66		27dpi-STTM rs #7-1	LotjaGi1g1v0285700	27.27			32dpi-STTM rs #3	23.2	23.04	23.42	23.22	25.29	25.28	25.63	25.4
27dpi-STTM rs #8-2	LotjaGi5g1v0238900	27.03		27dpi-STTM rs #8-2	LotjaGi1g1v0792000	27.09		27dpi-STTM rs #8-2	LotjaGi1g1v0301000	25.15		27dpi-STTM rs #8-2	LotjaGi4g1v0232500	26.61		27dpi-STTM rs #8-2	PT4	20.58		27dpi-STTM #7-2	Ri-EF1α	25.17		27dpi-STTM #8-2	LotjaGi5g1v0224400	20.58		27dpi-STTM #7-2	LotjaGi1g1v0192600	27.13		27dpi-STTM rs #7-2	LotjaGi3g1v0422400	27.56		27dpi-STTM rs #7-2	LotjaGi1g1v0285700	27.6			32dpi-STTM rs #4	22.97	22.87	23.15	22.9967	25.58	25.02	24.94	25.18
27dpi-STTM rs #8-3	LotjaGi5g1v0238900	27.22		27dpi-STTM rs #8-3	LotjaGi1g1v0792000	27.12		27dpi-STTM rs #8-3	LotjaGi1g1v0301000	24.86		27dpi-STTM rs #8-3	LotjaGi4g1v0232500	26.61		27dpi-STTM rs #8-3	PT4	20.55		27dpi-STTM #7-3	Ri-EF1α	25.24		27dpi-STTM #8-3	LotjaGi5g1v0224400	20.88		27dpi-STTM #7-3	LotjaGi1g1v0192600	27.05		27dpi-STTM rs #7-3	LotjaGi3g1v0422400	27.24		27dpi-STTM rs #7-3	LotjaGi1g1v0285700	27.46			32dpi-STTM rs #5	23.5	23.29	23.81	23.5333	26.77	26.24	26.6	26.5367
27dpi-STTM rs #9-1	LotjaGi5g1v0238900	26.35		27dpi-STTM rs #9-1	LotjaGi1g1v0792000	26.33		27dpi-STTM rs #9-1	LotjaGi1g1v0301000	25.66		27dpi-STTM rs #9-1	LotjaGi4g1v0232500	25.47		27dpi-STTM rs #9-1	PT4	20.48		27dpi-STTM #8-1	Ri-EF1α	22.87		27dpi-STTM rs #1-1	LotjaGi5g1v0224400	24.43		27dpi-STTM #8-1	LotjaGi1g1v0192600	27.97		27dpi-STTM rs #8-1	LotjaGi3g1v0422400	28.04		27dpi-STTM rs #8-1	LotjaGi1g1v0285700	27.09			32dpi-STTM rs #6	23.5	23.77	23.86	23.71	26.69	26.92	26.75	26.7867
27dpi-STTM rs #9-2	LotjaGi5g1v0238900	26.24		27dpi-STTM rs #9-2	LotjaGi1g1v0792000	26.24		27dpi-STTM rs #9-2	LotjaGi1g1v0301000	25.11		27dpi-STTM rs #9-2	LotjaGi4g1v0232500	25.86		27dpi-STTM rs #9-2	PT4	20.59		27dpi-STTM #8-2	Ri-EF1α	22.92		27dpi-STTM rs #1-2	LotjaGi5g1v0224400	24.25		27dpi-STTM #8-2	LotjaGi1g1v0192600	27.6		27dpi-STTM rs #8-2	LotjaGi3g1v0422400	27.2		27dpi-STTM rs #8-2	LotjaGi1g1v0285700	27.11
27dpi-STTM rs #9-3	LotjaGi5g1v0238900	26.24		27dpi-STTM rs #9-3	LotjaGi1g1v0792000	26.14		27dpi-STTM rs #9-3	LotjaGi1g1v0301000	25.16		27dpi-STTM rs #9-3	LotjaGi4g1v0232500	25.48		27dpi-STTM rs #9-3	PT4	20.53		27dpi-STTM #8-3	Ri-EF1α	22.93		27dpi-STTM rs #1-3	LotjaGi5g1v0224400	24.23		27dpi-STTM #8-3	LotjaGi1g1v0192600	27.67		27dpi-STTM rs #8-3	LotjaGi3g1v0422400	27.24		27dpi-STTM rs #8-3	LotjaGi1g1v0285700	27.15			LotjaGi1g1v0792000
27dpi-STTM #1 -1	LotjaGi5g1v0238900	29.09		27dpi-STTM #1 -1	LotjaGi1g1v0792000	28.95		27dpi-STTM #1 -1	LotjaGi1g1v0301000	28.42		27dpi-STTM #1 -1	LotjaGi4g1v0232500	29.34		27dpi-STTM #1 -1	PT4	25.86		27dpi-STTM #9-1	Ri-EF1α	23.97		27dpi-STTM rs #2-1	LotjaGi5g1v0224400	24.79		27dpi-STTM #9-1	LotjaGi1g1v0192600	27.17		27dpi-STTM #1-1	LotjaGi3g1v0422400	31.56		27dpi-STTM #1-1	LotjaGi1g1v0285700	31.02			Sample	internal control 1	internal control 2	internal control 3	Average internal control	target gene 1	target gene 2	target gene 3	Average target gene
27dpi-STTM #1 -2	LotjaGi5g1v0238900	28.56		27dpi-STTM #1 -2	LotjaGi1g1v0792000	28.54		27dpi-STTM #1 -2	LotjaGi1g1v0301000	28.39		27dpi-STTM #1 -2	LotjaGi4g1v0232500	29.47		27dpi-STTM #1 -2	PT4	25.48		27dpi-STTM #9-2	Ri-EF1α	23.91		27dpi-STTM rs #2-2	LotjaGi5g1v0224400	24.86		27dpi-STTM #9-2	LotjaGi1g1v0192600	26.96		27dpi-STTM #1-2	LotjaGi3g1v0422400	31.2		27dpi-STTM #1-2	LotjaGi1g1v0285700	31.06			23dpi-EV #1	23.81		24.26	24.035	27.3	27.65		27.475
27dpi-STTM #1 -3	LotjaGi5g1v0238900	28.24		27dpi-STTM #1 -3	LotjaGi1g1v0792000	28.65		27dpi-STTM #1 -3	LotjaGi1g1v0301000	28.78		27dpi-STTM #1 -3	LotjaGi4g1v0232500	29.2		27dpi-STTM #1 -3	PT4	25.67		27dpi-STTM #9-3	Ri-EF1α	24		27dpi-STTM rs #2-3	LotjaGi5g1v0224400	24.61		27dpi-STTM #9-3	LotjaGi1g1v0192600	26.89		27dpi-STTM #1-3	LotjaGi3g1v0422400	31.33		27dpi-STTM #1-3	LotjaGi1g1v0285700	31.11			23dpi-EV #2	24.75	25.88	24.44	25.0233	28.33	28.55	28.32	28.4
27dpi-STTM #2 -1	LotjaGi5g1v0238900	28.44		27dpi-STTM #2 -1	LotjaGi1g1v0792000	29.09		27dpi-STTM #2 -1	LotjaGi1g1v0301000	28.3		27dpi-STTM #2 -1	LotjaGi4g1v0232500	29.59		27dpi-STTM #2 -1	PT4	25.55		27dpi-STTM rs #1 -1	Ri-EF1α	29.24		27dpi-STTM rs #3-1	LotjaGi5g1v0224400	24.85		27dpi-STTM rs #1-1	LotjaGi1g1v0192600	33.83		27dpi-STTM #2-1	LotjaGi3g1v0422400	31.06		27dpi-STTM #2-1	LotjaGi1g1v0285700	30.22			23dpi-EV #3	25.32		24.6	24.96	28.54	28.56	28.48	28.5267
27dpi-STTM #2 -2	LotjaGi5g1v0238900	28.05		27dpi-STTM #2 -2	LotjaGi1g1v0792000	28.6		27dpi-STTM #2 -2	LotjaGi1g1v0301000	28.71		27dpi-STTM #2 -2	LotjaGi4g1v0232500	29.32		27dpi-STTM #2 -2	PT4	25.48		27dpi-STTM rs #1 -2	Ri-EF1α	29.01		27dpi-STTM rs #3-2	LotjaGi5g1v0224400	24.54		27dpi-STTM rs #1-2	LotjaGi1g1v0192600	32.97		27dpi-STTM #2-2	LotjaGi3g1v0422400	30.85		27dpi-STTM #2-2	LotjaGi1g1v0285700	30.67			23dpi-EV #4	25.08	25.24	25.49	25.27	28.91	28.52	28.54	28.6567
27dpi-STTM #2 -3	LotjaGi5g1v0238900	28.3		27dpi-STTM #2 -3	LotjaGi1g1v0792000	28.52		27dpi-STTM #2 -3	LotjaGi1g1v0301000	28.8		27dpi-STTM #2 -3	LotjaGi4g1v0232500	29.2		27dpi-STTM #2 -3	PT4	25.46		27dpi-STTM rs #1 -3	Ri-EF1α	29.77		27dpi-STTM rs #3-3	LotjaGi5g1v0224400	24.32		27dpi-STTM rs #1-3	LotjaGi1g1v0192600	32.92		27dpi-STTM #2-3	LotjaGi3g1v0422400	30.95		27dpi-STTM #2-3	LotjaGi1g1v0285700	30.93			23dpi-STTM #1	24.66	25.18	25.16	25	28.25	28.47	28.27	28.33
27dpi-STTM #3 -1	LotjaGi5g1v0238900	28.52		27dpi-STTM #3 -1	LotjaGi1g1v0792000	28.9		27dpi-STTM #3 -1	LotjaGi1g1v0301000	28		27dpi-STTM #3 -1	LotjaGi4g1v0232500	29.26		27dpi-STTM #3 -1	PT4	25.56		27dpi-STTM rs #2 -1	Ri-EF1α	29.25		27dpi-STTM rs #4-1	LotjaGi5g1v0224400	24.31		27dpi-STTM rs #2-1	LotjaGi1g1v0192600	38.02		27dpi-STTM #3-1	LotjaGi3g1v0422400	30.64		27dpi-STTM #3-1	LotjaGi1g1v0285700	30.82			23dpi-STTM #2		25.57	25.58	25.575	28.63	28.27	29.14	28.68
27dpi-STTM #3 -2	LotjaGi5g1v0238900	28.21		27dpi-STTM #3 -2	LotjaGi1g1v0792000	28.48		27dpi-STTM #3 -2	LotjaGi1g1v0301000	28.36		27dpi-STTM #3 -2	LotjaGi4g1v0232500	29.6		27dpi-STTM #3 -2	PT4	25.34		27dpi-STTM rs #2 -2	Ri-EF1α	29.29		27dpi-STTM rs #4-2	LotjaGi5g1v0224400	24.56		27dpi-STTM rs #2-2	LotjaGi1g1v0192600	31.04		27dpi-STTM #3-2	LotjaGi3g1v0422400	30.79		27dpi-STTM #3-2	LotjaGi1g1v0285700	30.85			23dpi-STTM #3	24.98	24.87	25.14	24.9967	28.6	28.75	27.64	28.33
27dpi-STTM #3 -3	LotjaGi5g1v0238900	28.44		27dpi-STTM #3 -3	LotjaGi1g1v0792000	28.46		27dpi-STTM #3 -3	LotjaGi1g1v0301000	28.3		27dpi-STTM #3 -3	LotjaGi4g1v0232500	29.48		27dpi-STTM #3 -3	PT4	25.43		27dpi-STTM rs #2 -3	Ri-EF1α	29.33		27dpi-STTM rs #4-3	LotjaGi5g1v0224400	24.73		27dpi-STTM rs #2-3	LotjaGi1g1v0192600	31.02		27dpi-STTM #3-3	LotjaGi3g1v0422400	30.9		27dpi-STTM #3-3	LotjaGi1g1v0285700	30.88			23dpi-STTM #4	24.82	25.1	25.59	25.17	28.77	28.69	28.32	28.5933
27dpi-STTM #4 -1	LotjaGi5g1v0238900	28.61		27dpi-STTM #4 -1	LotjaGi1g1v0792000	28.79		27dpi-STTM #4 -1	LotjaGi1g1v0301000	29.59		27dpi-STTM #4 -1	LotjaGi4g1v0232500	29.59		27dpi-STTM #4 -1	PT4	25.45		27dpi-STTM rs #3 -1	Ri-EF1α	28.57		27dpi-STTM rs #5-1	LotjaGi5g1v0224400	20.89		27dpi-STTM rs #3-1	LotjaGi1g1v0192600	32.25		27dpi-STTM #4-1	LotjaGi3g1v0422400	29.22		27dpi-STTM #4-1	LotjaGi1g1v0285700	29.54			23dpi-STTM rs #1	26.46	26.92	25.73	26.37	29.19		29.58	29.385
27dpi-STTM #4 -2	LotjaGi5g1v0238900	28.2		27dpi-STTM #4 -2	LotjaGi1g1v0792000	28.55		27dpi-STTM #4 -2	LotjaGi1g1v0301000	29.4		27dpi-STTM #4 -2	LotjaGi4g1v0232500	29.55		27dpi-STTM #4 -2	PT4	25.78		27dpi-STTM rs #3 -2	Ri-EF1α	28.95		27dpi-STTM rs #5-2	LotjaGi5g1v0224400	20.87		27dpi-STTM rs #3-2	LotjaGi1g1v0192600	31.53		27dpi-STTM #4-2	LotjaGi3g1v0422400	29.45		27dpi-STTM #4-2	LotjaGi1g1v0285700	31.7			23dpi-STTM rs #2	25.58		25.28	25.43	28.27	28.64	28.76	28.5567
27dpi-STTM #4 -3	LotjaGi5g1v0238900	28.59		27dpi-STTM #4 -3	LotjaGi1g1v0792000	28.77		27dpi-STTM #4 -3	LotjaGi1g1v0301000	29.67		27dpi-STTM #4 -3	LotjaGi4g1v0232500	29.71		27dpi-STTM #4 -3	PT4	26.84		27dpi-STTM rs #3 -3	Ri-EF1α	29.25		27dpi-STTM rs #5-3	LotjaGi5g1v0224400	20.72		27dpi-STTM rs #3-3	LotjaGi1g1v0192600	31.43		27dpi-STTM #4-3	LotjaGi3g1v0422400	29.46		27dpi-STTM #4-3	LotjaGi1g1v0285700	29.75			23dpi-STTM rs #3	25.2		25.26	25.23	28.56	28.95	28.68	28.73
27dpi-STTM #5 -1	LotjaGi5g1v0238900	28.65		27dpi-STTM #5 -1	LotjaGi1g1v0792000	28.6		27dpi-STTM #5 -1	LotjaGi1g1v0301000	28		27dpi-STTM #5 -1	LotjaGi4g1v0232500	29.09		27dpi-STTM #5 -1	PT4	24.83		27dpi-STTM rs #4 -1	Ri-EF1α	29.37		27dpi-STTM rs #6-1	LotjaGi5g1v0224400	21.65		27dpi-STTM rs #4-1	LotjaGi1g1v0192600	34.46		27dpi-STTM #5-1	LotjaGi3g1v0422400	29.51		27dpi-STTM #5-1	LotjaGi1g1v0285700	30.64			23dpi-STTM rs #4	25.71		25.89	25.8	28.89	28.89	28.98	28.92
27dpi-STTM #5 -2	LotjaGi5g1v0238900	28.31		27dpi-STTM #5 -2	LotjaGi1g1v0792000	28.62		27dpi-STTM #5 -2	LotjaGi1g1v0301000	28.09		27dpi-STTM #5 -2	LotjaGi4g1v0232500	29.23		27dpi-STTM #5 -2	PT4	27.12		27dpi-STTM rs #4 -2	Ri-EF1α	28.98		27dpi-STTM rs #6-2	LotjaGi5g1v0224400	21.43		27dpi-STTM rs #4-2	LotjaGi1g1v0192600	30.06		27dpi-STTM #5-2	LotjaGi3g1v0422400	29.32		27dpi-STTM #5-2	LotjaGi1g1v0285700	29.17			27dpi-EV #1	24.48	24.6	24.84	24.64		28.24	28.59	28.415
27dpi-STTM #5 -3	LotjaGi5g1v0238900	28.25		27dpi-STTM #5 -3	LotjaGi1g1v0792000	28.34		27dpi-STTM #5 -3	LotjaGi1g1v0301000	28.24		27dpi-STTM #5 -3	LotjaGi4g1v0232500	29.27		27dpi-STTM #5 -3	PT4	27.26		27dpi-STTM rs #4 -3	Ri-EF1α	28.46		27dpi-STTM rs #6-3	LotjaGi5g1v0224400	21.92		27dpi-STTM rs #4-3	LotjaGi1g1v0192600	32.98		27dpi-STTM #5-3	LotjaGi3g1v0422400	29.61		27dpi-STTM #5-3	LotjaGi1g1v0285700	30.53			27dpi-EV #2	24		24.83	24.415		29.29	29.07	29.18
27dpi-STTM #6-1	LotjaGi5g1v0238900	24.54		27dpi-STTM #6-1	LotjaGi1g1v0792000	26.05		27dpi-STTM #6-1	LotjaGi1g1v0301000	24.11		27dpi-STTM #6-1	LotjaGi4g1v0232500	24.71		27dpi-STTM #6-1	PT4	20.49		27dpi-STTM rs #6-1	Ri-EF1α	24.76		27dpi-STTM rs #7-1	LotjaGi5g1v0224400	21.15		27dpi-STTM rs #5-1	LotjaGi1g1v0192600	27.95		27dpi-STTM #6-1	LotjaGi3g1v0422400	25.13		27dpi-STTM #6-1	LotjaGi1g1v0285700	25.1			27dpi-EV #3	24.31	24.3	24.23	24.28	28.71	28.43	28.34	28.4933
27dpi-STTM #6-2	LotjaGi5g1v0238900	24.95		27dpi-STTM #6-2	LotjaGi1g1v0792000	26.27		27dpi-STTM #6-2	LotjaGi1g1v0301000	24		27dpi-STTM #6-2	LotjaGi4g1v0232500	24.96		27dpi-STTM #6-2	PT4	20.45		27dpi-STTM rs #6-2	Ri-EF1α	24.59		27dpi-STTM rs #7-2	LotjaGi5g1v0224400	21.32		27dpi-STTM rs #5-2	LotjaGi1g1v0192600	27.75		27dpi-STTM #6-2	LotjaGi3g1v0422400	25.21		27dpi-STTM #6-2	LotjaGi1g1v0285700	25.79			27dpi-EV #4	25	25.14	25.54	25.2267		28.85	28.68	28.765
27dpi-STTM #6-3	LotjaGi5g1v0238900	24.8		27dpi-STTM #6-3	LotjaGi1g1v0792000	26.19		27dpi-STTM #6-3	LotjaGi1g1v0301000	23.98		27dpi-STTM #6-3	LotjaGi4g1v0232500	24.86		27dpi-STTM #6-3	PT4	20.58		27dpi-STTM rs #6-3	Ri-EF1α	24.7		27dpi-STTM rs #7-3	LotjaGi5g1v0224400	20.74		27dpi-STTM rs #5-3	LotjaGi1g1v0192600	27.48		27dpi-STTM #6-3	LotjaGi3g1v0422400	25.48		27dpi-STTM #6-3	LotjaGi1g1v0285700	25.26			27dpi-EV #5	25.06	25.04	25.03	25.0433	28.75	28.7	28.24	28.5633
27dpi-STTM #7-1	LotjaGi5g1v0238900	25.3		27dpi-STTM #7-1	LotjaGi1g1v0792000	26.64		27dpi-STTM #7-1	LotjaGi1g1v0301000	25.44		27dpi-STTM #7-1	LotjaGi4g1v0232500	24.91		27dpi-STTM #7-1	PT4	21.82		27dpi-STTM rs #7-1	Ri-EF1α	26.04		27dpi-STTM rs #8-1	LotjaGi5g1v0224400	21.25		27dpi-STTM rs #6-1	LotjaGi1g1v0192600	27.73		27dpi-STTM #7-1	LotjaGi3g1v0422400	25.23		27dpi-STTM #7-1	LotjaGi1g1v0285700	27.33			27dpi-EV #6	23.02	23.11	23.46	23.1967	27.24	27.78	27.33	27.45
27dpi-STTM #7-2	LotjaGi5g1v0238900	25.36		27dpi-STTM #7-2	LotjaGi1g1v0792000	26.65		27dpi-STTM #7-2	LotjaGi1g1v0301000	24.92		27dpi-STTM #7-2	LotjaGi4g1v0232500	25.13		27dpi-STTM #7-2	PT4	21.78		27dpi-STTM rs #7-2	Ri-EF1α	26		27dpi-STTM rs #8-2	LotjaGi5g1v0224400	20.78		27dpi-STTM rs #6-2	LotjaGi1g1v0192600	27.47		27dpi-STTM #7-2	LotjaGi3g1v0422400	25.18		27dpi-STTM #7-2	LotjaGi1g1v0285700	26.94			27dpi-EV #7	22.27	22.43	22.15	22.2833	25.73	25.84	25.84	25.8033
27dpi-STTM #7-3	LotjaGi5g1v0238900	25.21		27dpi-STTM #7-3	LotjaGi1g1v0792000	26.68		27dpi-STTM #7-3	LotjaGi1g1v0301000	24.59		27dpi-STTM #7-3	LotjaGi4g1v0232500	24.97		27dpi-STTM #7-3	PT4	21.93		27dpi-STTM rs #7-3	Ri-EF1α	25.94		27dpi-STTM rs #8-3	LotjaGi5g1v0224400	21.02		27dpi-STTM rs #6-3	LotjaGi1g1v0192600	27.65		27dpi-STTM #7-3	LotjaGi3g1v0422400	25.48		27dpi-STTM #7-3	LotjaGi1g1v0285700	26.51			27dpi-EV #8	22.44	22.62	22.69	22.5833	26.28	26.18	26.14	26.2
27dpi-STTM #8-1	LotjaGi5g1v0238900	24.03		27dpi-STTM #8-1	LotjaGi1g1v0792000	25.6		27dpi-STTM #8-1	LotjaGi1g1v0301000	25.63		27dpi-STTM #8-1	LotjaGi4g1v0232500	25.07		27dpi-STTM #8-1	PT4	22.12		27dpi-STTM rs #8-1	Ri-EF1α	25.33		30dpi-EV #1-1	LotjaGi5g1v0224400	24.99		27dpi-STTM rs #7-1	LotjaGi1g1v0192600	27.96		27dpi-STTM #8-1	LotjaGi3g1v0422400	25.23		27dpi-STTM #8-1	LotjaGi1g1v0285700	27.11			27dpi-EV #9	22.57	22.65	23.02	22.7467	26.06	26.34	26.25	26.2167
27dpi-STTM #8-2	LotjaGi5g1v0238900	24.13		27dpi-STTM #8-2	LotjaGi1g1v0792000	25.69		27dpi-STTM #8-2	LotjaGi1g1v0301000	24.16		27dpi-STTM #8-2	LotjaGi4g1v0232500	24.82		27dpi-STTM #8-2	PT4	22.2		27dpi-STTM rs #8-2	Ri-EF1α	25.27		30dpi-EV #1-2	LotjaGi5g1v0224400	25.21		27dpi-STTM rs #7-2	LotjaGi1g1v0192600	27.68		27dpi-STTM #8-2	LotjaGi3g1v0422400	25.09		27dpi-STTM #8-2	LotjaGi1g1v0285700	25.67			27dpi-STTM #1	25.53	25.79	25.45	25.59	28.95	28.54	28.65	28.7133
27dpi-STTM #8-3	LotjaGi5g1v0238900	24.18		27dpi-STTM #8-3	LotjaGi1g1v0792000	25.55		27dpi-STTM #8-3	LotjaGi1g1v0301000	23.85		27dpi-STTM #8-3	LotjaGi4g1v0232500	24.87		27dpi-STTM #8-3	PT4	22.24		27dpi-STTM rs #8-3	Ri-EF1α	25.27		30dpi-EV #1-3	LotjaGi5g1v0224400	24.97		27dpi-STTM rs #7-3	LotjaGi1g1v0192600	27.83		27dpi-STTM #8-3	LotjaGi3g1v0422400	25.07		27dpi-STTM #8-3	LotjaGi1g1v0285700	28.89			27dpi-STTM #2	25.26	25.43	25.29	25.3267		28.6	28.52	28.56
27dpi-STTM #9-1	LotjaGi5g1v0238900	24.36		27dpi-STTM #9-1	LotjaGi1g1v0792000	25.16		27dpi-STTM #9-1	LotjaGi1g1v0301000	27		27dpi-STTM #9-1	LotjaGi4g1v0232500	25.06		27dpi-STTM #9-1	PT4	22		27dpi-STTM rs #9-1	Ri-EF1α	24.12		30dpi-EV #2-1	LotjaGi5g1v0224400	25.02		27dpi-STTM rs #8-1	LotjaGi1g1v0192600	26.88		27dpi-STTM #9-1	LotjaGi3g1v0422400	27.16		27dpi-STTM #9-1	LotjaGi1g1v0285700	24.92			27dpi-STTM #3	25.32	25.43	25.58	25.4433	28.9	28.48	28.46	28.6133
27dpi-STTM #9-2	LotjaGi5g1v0238900	24.32		27dpi-STTM #9-2	LotjaGi1g1v0792000	25.48		27dpi-STTM #9-2	LotjaGi1g1v0301000	23.83		27dpi-STTM #9-2	LotjaGi4g1v0232500	25.07		27dpi-STTM #9-2	PT4	22.17		27dpi-STTM rs #9-2	Ri-EF1α	24.22		30dpi-EV #2-2	LotjaGi5g1v0224400	25.14		27dpi-STTM rs #8-2	LotjaGi1g1v0192600	27.03		27dpi-STTM #9-2	LotjaGi3g1v0422400	27.11		27dpi-STTM #9-2	LotjaGi1g1v0285700	24.82			27dpi-STTM #4	25.45	25.58	25.69	25.5733	28.79	28.55	28.77	28.7033
27dpi-STTM #9-3	LotjaGi5g1v0238900	24.31		27dpi-STTM #9-3	LotjaGi1g1v0792000	25.43		27dpi-STTM #9-3	LotjaGi1g1v0301000	23.51		27dpi-STTM #9-3	LotjaGi4g1v0232500	25.12		27dpi-STTM #9-3	PT4	21.84		27dpi-STTM rs #9-3	Ri-EF1α	24.18		30dpi-EV #2-3	LotjaGi5g1v0224400	24.99		27dpi-STTM rs #8-3	LotjaGi1g1v0192600	26.86		27dpi-STTM #9-3	LotjaGi3g1v0422400	27.19		27dpi-STTM #9-3	LotjaGi1g1v0285700	25.07			27dpi-STTM #5	25.12	25.14	25.42	25.2267	28.6	28.62	28.34	28.52
30dpi-EV #1 -1	LotjaGi5g1v0238900	30.64		30dpi-EV #1 -1	LotjaGi1g1v0792000	30.54		30dpi-EV #1 -1	LotjaGi1g1v0301000	31.13		30dpi-EV #1 -1	LotjaGi4g1v0232500	32.42		30dpi-EV #1 -1	PT4	26.75		30dpi-EV #1 -1	Ri-EF1α	29.06		30dpi-EV #3-1	LotjaGi5g1v0224400	24.12		30dpi-EV #1-1	LotjaGi1g1v0192600	34.01		30dpi-EV #1-1	LotjaGi3g1v0422400	32.14		30dpi-EV #1-1	LotjaGi1g1v0285700	31.88			27dpi-STTM #6	22.24	22.67	22.59	22.5	26.05	26.27	26.19	26.17
30dpi-EV #1 -2	LotjaGi5g1v0238900	29.79		30dpi-EV #1 -2	LotjaGi1g1v0792000	30.77		30dpi-EV #1 -2	LotjaGi1g1v0301000	31.52		30dpi-EV #1 -2	LotjaGi4g1v0232500	32.22		30dpi-EV #1 -2	PT4	26.56		30dpi-EV #1 -2	Ri-EF1α	29.56		30dpi-EV #3-2	LotjaGi5g1v0224400	25.02		30dpi-EV #1-2	LotjaGi1g1v0192600	33.94		30dpi-EV #1-2	LotjaGi3g1v0422400	31.79		30dpi-EV #1-2	LotjaGi1g1v0285700	31.94			27dpi-STTM #7	23.1	23.27	23.41	23.26	26.64	26.65	26.68	26.6567
30dpi-EV #1 -3	LotjaGi5g1v0238900	29.58		30dpi-EV #1 -3	LotjaGi1g1v0792000	30.86		30dpi-EV #1 -3	LotjaGi1g1v0301000	31.04		30dpi-EV #1 -3	LotjaGi4g1v0232500	32.05		30dpi-EV #1 -3	PT4	26.48		30dpi-EV #1 -3	Ri-EF1α	29.23		30dpi-EV #3-3	LotjaGi5g1v0224400	25.02		30dpi-EV #1-3	LotjaGi1g1v0192600	33.72		30dpi-EV #1-3	LotjaGi3g1v0422400	32.15		30dpi-EV #1-3	LotjaGi1g1v0285700	31.99			27dpi-STTM #8	21.56	21.78	21.9	21.7467	25.6	25.69	25.55	25.6133
30dpi-EV #2 -1	LotjaGi5g1v0238900	29.89		30dpi-EV #2 -1	LotjaGi1g1v0792000	30.61		30dpi-EV #2 -1	LotjaGi1g1v0301000	30.21		30dpi-EV #2 -1	LotjaGi4g1v0232500	32.21		30dpi-EV #2 -1	PT4	26.52		30dpi-EV #2 -1	Ri-EF1α	29.52		30dpi-EV #4-1	LotjaGi5g1v0224400	24.68		30dpi-EV #2-1	LotjaGi1g1v0192600	31.79		30dpi-EV #2-1	LotjaGi3g1v0422400	30.33		30dpi-EV #2-1	LotjaGi1g1v0285700	30.77			27dpi-STTM #9	21.85	21.96	21.84	21.8833	25.16	25.48	25.43	25.3567
30dpi-EV #2 -2	LotjaGi5g1v0238900	29.23		30dpi-EV #2 -2	LotjaGi1g1v0792000	30.89		30dpi-EV #2 -2	LotjaGi1g1v0301000	30.62		30dpi-EV #2 -2	LotjaGi4g1v0232500	32.13		30dpi-EV #2 -2	PT4	26.42		30dpi-EV #2 -2	Ri-EF1α	29.22		30dpi-EV #4-2	LotjaGi5g1v0224400	25.1		30dpi-EV #2-2	LotjaGi1g1v0192600	31.69		30dpi-EV #2-2	LotjaGi3g1v0422400	29.9		30dpi-EV #2-2	LotjaGi1g1v0285700	30.68			27dpi-STTM rs #1	25.84	25.63	26.11	25.86	29.83	29.58	29.77	29.7267
30dpi-EV #2 -3	LotjaGi5g1v0238900	28.87		30dpi-EV #2 -3	LotjaGi1g1v0792000	30.59		30dpi-EV #2 -3	LotjaGi1g1v0301000	30.1		30dpi-EV #2 -3	LotjaGi4g1v0232500	32.5		30dpi-EV #2 -3	PT4	26.47		30dpi-EV #2 -3	Ri-EF1α	29.35		30dpi-EV #4-3	LotjaGi5g1v0224400	24.98		30dpi-EV #2-3	LotjaGi1g1v0192600	31.75		30dpi-EV #2-3	LotjaGi3g1v0422400	30.09		30dpi-EV #2-3	LotjaGi1g1v0285700	30.79			27dpi-STTM rs #2	25.7	25.12		25.41	30.19		29.76	29.975
30dpi-EV #3 -1	LotjaGi5g1v0238900	28.94		30dpi-EV #3 -1	LotjaGi1g1v0792000	30.49		30dpi-EV #3 -1	LotjaGi1g1v0301000	29.23		30dpi-EV #3 -1	LotjaGi4g1v0232500	32.16		30dpi-EV #3 -1	PT4	26.58		30dpi-EV #3 -1	Ri-EF1α	29.08		30dpi-EV #5-1	LotjaGi5g1v0224400	24.8		30dpi-EV #3-1	LotjaGi1g1v0192600	36.25		30dpi-EV #3-1	LotjaGi3g1v0422400	30.55		30dpi-EV #3-1	LotjaGi1g1v0285700	30.81			27dpi-STTM rs #3	25.6	25.53	25.74	25.6233	29.92	29.78	29.57	29.7567
30dpi-EV #3 -2	LotjaGi5g1v0238900	28.81		30dpi-EV #3 -2	LotjaGi1g1v0792000	30.57		30dpi-EV #3 -2	LotjaGi1g1v0301000	29.59		30dpi-EV #3 -2	LotjaGi4g1v0232500	31.95		30dpi-EV #3 -2	PT4	32.75		30dpi-EV #3 -2	Ri-EF1α	29.26		30dpi-EV #5-2	LotjaGi5g1v0224400	25.17		30dpi-EV #3-2	LotjaGi1g1v0192600	31.92		30dpi-EV #3-2	LotjaGi3g1v0422400	30.57		30dpi-EV #3-2	LotjaGi1g1v0285700	30.25			27dpi-STTM rs #4	26.14		26.19	26.165	29.73	29.88	29.76	29.79
30dpi-EV #3 -3	LotjaGi5g1v0238900	29.71		30dpi-EV #3 -3	LotjaGi1g1v0792000	30.49		30dpi-EV #3 -3	LotjaGi1g1v0301000	29.27		30dpi-EV #3 -3	LotjaGi4g1v0232500	32.32		30dpi-EV #3 -3	PT4	27.33		30dpi-EV #3 -3	Ri-EF1α	29.55		30dpi-EV #5-3	LotjaGi5g1v0224400	25.12		30dpi-EV #3-3	LotjaGi1g1v0192600	31.63		30dpi-EV #3-3	LotjaGi3g1v0422400	30.56		30dpi-EV #3-3	LotjaGi1g1v0285700	30.67			27dpi-STTM rs #6	21.54	21.7		21.62	25.85	25.91	25.77	25.8433
30dpi-EV #4 -1	LotjaGi5g1v0238900	30.06		30dpi-EV #4 -1	LotjaGi1g1v0792000	30.72		30dpi-EV #4 -1	LotjaGi1g1v0301000	30.69		30dpi-EV #4 -1	LotjaGi4g1v0232500	32.08		30dpi-EV #4 -1	PT4	26.52		30dpi-EV #4 -1	Ri-EF1α	29.42		30dpi-EV #6-1	LotjaGi5g1v0224400	24.94		30dpi-EV #4-1	LotjaGi1g1v0192600	36.07		30dpi-EV #4-1	LotjaGi3g1v0422400	30.31		30dpi-EV #4-1	LotjaGi1g1v0285700	30.6			27dpi-STTM rs #7	22.77	23.04	22.78	22.8633	27.53	27.51	27.7	27.58
30dpi-EV #4 -2	LotjaGi5g1v0238900	29.72		30dpi-EV #4 -2	LotjaGi1g1v0792000	30.73		30dpi-EV #4 -2	LotjaGi1g1v0301000	30.97		30dpi-EV #4 -2	LotjaGi4g1v0232500	32.43		30dpi-EV #4 -2	PT4	26.65		30dpi-EV #4 -2	Ri-EF1α	28.92		30dpi-EV #6-2	LotjaGi5g1v0224400	25.07		30dpi-EV #4-2	LotjaGi1g1v0192600	31.44		30dpi-EV #4-2	LotjaGi3g1v0422400	30.51		30dpi-EV #4-2	LotjaGi1g1v0285700	30.45			27dpi-STTM rs #8	23.56	23.78	23.9	23.7467	27.03	27.09	27.12	27.08
30dpi-EV #4 -3	LotjaGi5g1v0238900	29.73		30dpi-EV #4 -3	LotjaGi1g1v0792000	30.68		30dpi-EV #4 -3	LotjaGi1g1v0301000	31.46		30dpi-EV #4 -3	LotjaGi4g1v0232500	32.69		30dpi-EV #4 -3	PT4	26.34		30dpi-EV #4 -3	Ri-EF1α	29.11		30dpi-EV #6-3	LotjaGi5g1v0224400	25.1		30dpi-EV #4-3	LotjaGi1g1v0192600	31.19		30dpi-EV #4-3	LotjaGi3g1v0422400	30.24		30dpi-EV #4-3	LotjaGi1g1v0285700	30.44			27dpi-STTM rs #9	22.85	22.96	22.84	22.8833	26.33	26.24	26.14	26.2367
30dpi-EV #5 -1	LotjaGi5g1v0238900	30.04		30dpi-EV #5 -1	LotjaGi1g1v0792000	30.63		30dpi-EV #5 -1	LotjaGi1g1v0301000	30.39		30dpi-EV #5 -1	LotjaGi4g1v0232500	32.21		30dpi-EV #5 -1	PT4	26.44		30dpi-EV #5 -1	Ri-EF1α	29.2		30dpi-EV #7-1	LotjaGi5g1v0224400	24.83		30dpi-EV #5-1	LotjaGi1g1v0192600	32.01		30dpi-EV #5-1	LotjaGi3g1v0422400	30.61		30dpi-EV #5-1	LotjaGi1g1v0285700	30.06			30dpi-EV #1	27.12	25.74	27.87	26.91	30.54	30.77	30.86	30.7233
30dpi-EV #5 -2	LotjaGi5g1v0238900	28.72		30dpi-EV #5 -2	LotjaGi1g1v0792000	30.71		30dpi-EV #5 -2	LotjaGi1g1v0301000	30.08		30dpi-EV #5 -2	LotjaGi4g1v0232500	31.9		30dpi-EV #5 -2	PT4	26.74		30dpi-EV #5 -2	Ri-EF1α	29.66		30dpi-EV #7-2	LotjaGi5g1v0224400	24.92		30dpi-EV #5-2	LotjaGi1g1v0192600	33.29		30dpi-EV #5-2	LotjaGi3g1v0422400	30.45		30dpi-EV #5-2	LotjaGi1g1v0285700	30.11			30dpi-EV #2	25.83	26.03	25.91	25.9233	30.61	30.89	30.59	30.6967
30dpi-EV #5 -3	LotjaGi5g1v0238900	29.27		30dpi-EV #5 -3	LotjaGi1g1v0792000	30.16		30dpi-EV #5 -3	LotjaGi1g1v0301000	30.6		30dpi-EV #5 -3	LotjaGi4g1v0232500	32.18		30dpi-EV #5 -3	PT4	26.72		30dpi-EV #5 -3	Ri-EF1α	29.24		30dpi-EV #7-3	LotjaGi5g1v0224400	24.99		30dpi-EV #5-3	LotjaGi1g1v0192600	30.81		30dpi-EV #5-3	LotjaGi3g1v0422400	30.43		30dpi-EV #5-3	LotjaGi1g1v0285700	30.69			30dpi-EV #3		27.02	27.27	27.145	30.49	30.57	30.49	30.5167
30dpi-EV #6 -1	LotjaGi5g1v0238900	29.1		30dpi-EV #6 -1	LotjaGi1g1v0792000	30.47		30dpi-EV #6 -1	LotjaGi1g1v0301000	29.91		30dpi-EV #6 -1	LotjaGi4g1v0232500	32.48		30dpi-EV #6 -1	PT4	26.16		30dpi-EV #6 -1	Ri-EF1α	29.49		30dpi-EV #8-1	LotjaGi5g1v0224400	24.67		30dpi-EV #6-1	LotjaGi1g1v0192600	33.09		30dpi-EV #6-1	LotjaGi3g1v0422400	30.46		30dpi-EV #6-1	LotjaGi1g1v0285700	34.6			30dpi-EV #4	26.57	27.15	27.31	27.01	30.72	30.73	30.68	30.71
30dpi-EV #6 -2	LotjaGi5g1v0238900	29.06		30dpi-EV #6 -2	LotjaGi1g1v0792000	30.69		30dpi-EV #6 -2	LotjaGi1g1v0301000	30		30dpi-EV #6 -2	LotjaGi4g1v0232500	32.28		30dpi-EV #6 -2	PT4	26.72		30dpi-EV #6 -2	Ri-EF1α	28.76		30dpi-EV #8-2	LotjaGi5g1v0224400	25.08		30dpi-EV #6-2	LotjaGi1g1v0192600	31.15		30dpi-EV #6-2	LotjaGi3g1v0422400	30.44		30dpi-EV #6-2	LotjaGi1g1v0285700	30.76			30dpi-EV #5	27.1	27.13	27.32	27.1833	30.63	30.71	30.16	30.5
30dpi-EV #6 -3	LotjaGi5g1v0238900	28.27		30dpi-EV #6 -3	LotjaGi1g1v0792000	30.49		30dpi-EV #6 -3	LotjaGi1g1v0301000	29.87		30dpi-EV #6 -3	LotjaGi4g1v0232500	31.9		30dpi-EV #6 -3	PT4	26.47		30dpi-EV #6 -3	Ri-EF1α	28.9		30dpi-EV #8-3	LotjaGi5g1v0224400	25.02		30dpi-EV #6-3	LotjaGi1g1v0192600	30.9		30dpi-EV #6-3	LotjaGi3g1v0422400	30.23		30dpi-EV #6-3	LotjaGi1g1v0285700	27.8			30dpi-EV #6		27.03	26.82	26.925	30.47	30.69	30.49	30.55
30dpi-EV #7 -1	LotjaGi5g1v0238900	30.19		30dpi-EV #7 -1	LotjaGi1g1v0792000	30.6		30dpi-EV #7 -1	LotjaGi1g1v0301000	29		30dpi-EV #7 -1	LotjaGi4g1v0232500	31.5		30dpi-EV #7 -1	PT4	26.55		30dpi-EV #7 -1	Ri-EF1α	29.17		30dpi-EV #9-1	LotjaGi5g1v0224400	24.71		30dpi-EV #7-1	LotjaGi1g1v0192600	32.63		30dpi-EV #7-1	LotjaGi3g1v0422400	31.46		30dpi-EV #7-1	LotjaGi1g1v0285700	31.82			30dpi-EV #7	27.32	27.16	26.93	27.1367	30.6	31.07	30.72	30.7967
30dpi-EV #7 -2	LotjaGi5g1v0238900	30.74		30dpi-EV #7 -2	LotjaGi1g1v0792000	31.07		30dpi-EV #7 -2	LotjaGi1g1v0301000	29.27		30dpi-EV #7 -2	LotjaGi4g1v0232500	31.99		30dpi-EV #7 -2	PT4	26.48		30dpi-EV #7 -2	Ri-EF1α	28.78		30dpi-EV #9-2	LotjaGi5g1v0224400	25		30dpi-EV #7-2	LotjaGi1g1v0192600	29.73		30dpi-EV #7-2	LotjaGi3g1v0422400	31.33		30dpi-EV #7-2	LotjaGi1g1v0285700	31.46			30dpi-EV #8	27.02	27.85	27.71	27.5267	31.7	31.93	31.53	31.72
30dpi-EV #7 -3	LotjaGi5g1v0238900	30.34		30dpi-EV #7 -3	LotjaGi1g1v0792000	30.72		30dpi-EV #7 -3	LotjaGi1g1v0301000	28.6		30dpi-EV #7 -3	LotjaGi4g1v0232500	31.9		30dpi-EV #7 -3	PT4	26.65		30dpi-EV #7 -3	Ri-EF1α	29.12		30dpi-EV #9-3	LotjaGi5g1v0224400	25.12		30dpi-EV #7-3	LotjaGi1g1v0192600	31.93		30dpi-EV #7-3	LotjaGi3g1v0422400	31		30dpi-EV #7-3	LotjaGi1g1v0285700	31.57			30dpi-EV #9	28.65	28.23	28.34	28.4067	31.99	31.67	32.81	32.1567
30dpi-EV #8 -1	LotjaGi5g1v0238900	30.69		30dpi-EV #8 -1	LotjaGi1g1v0792000	31.7		30dpi-EV #8 -1	LotjaGi1g1v0301000	29.63		30dpi-EV #8 -1	LotjaGi4g1v0232500	33.3		30dpi-EV #8 -1	PT4	27.75		30dpi-EV #8 -1	Ri-EF1α	30.25		30dpi-STTM #1-1	LotjaGi5g1v0224400	24.64		30dpi-EV #8-1	LotjaGi1g1v0192600	32.77		30dpi-EV #8-1	LotjaGi3g1v0422400	31.42		30dpi-EV #8-1	LotjaGi1g1v0285700	32.11			30dpi-STTM #1	24.95	25.25	25.04	25.08	28.24	28.46	28.28	28.3267
30dpi-EV #8 -2	LotjaGi5g1v0238900	30.18		30dpi-EV #8 -2	LotjaGi1g1v0792000	31.93		30dpi-EV #8 -2	LotjaGi1g1v0301000	30.9		30dpi-EV #8 -2	LotjaGi4g1v0232500	33.42		30dpi-EV #8 -2	PT4	27.98		30dpi-EV #8 -2	Ri-EF1α	31.29		30dpi-STTM #1-2	LotjaGi5g1v0224400	24.51		30dpi-EV #8-2	LotjaGi1g1v0192600	32.42		30dpi-EV #8-2	LotjaGi3g1v0422400	31.32		30dpi-EV #8-2	LotjaGi1g1v0285700	32.75			30dpi-STTM #2	24.84	25.45	25.22	25.17	28.42	28.28	27.72	28.14
30dpi-EV #8 -3	LotjaGi5g1v0238900	30.28		30dpi-EV #8 -3	LotjaGi1g1v0792000	31.53		30dpi-EV #8 -3	LotjaGi1g1v0301000	30.33		30dpi-EV #8 -3	LotjaGi4g1v0232500	33.27		30dpi-EV #8 -3	PT4	27.5		30dpi-EV #8 -3	Ri-EF1α	30.33		30dpi-STTM #1-3	LotjaGi5g1v0224400	24.54		30dpi-EV #8-3	LotjaGi1g1v0192600	32.5		30dpi-EV #8-3	LotjaGi3g1v0422400	31.55		30dpi-EV #8-3	LotjaGi1g1v0285700	32.44			30dpi-STTM #3	24.87	25.17	24.9	24.98	28.37	28.32	28.23	28.3067
30dpi-EV #9-1	LotjaGi5g1v0238900	31.07		30dpi-EV #9-1	LotjaGi1g1v0792000	31.99		30dpi-EV #9-1	LotjaGi1g1v0301000	30.15		30dpi-EV #9-1	LotjaGi4g1v0232500	31.42		30dpi-EV #9-1	PT4	27.32		30dpi-EV #9-1	Ri-EF1α	30.23		30dpi-STTM #2-1	LotjaGi5g1v0224400	24.57		30dpi-EV #9-1	LotjaGi1g1v0192600	29.78		30dpi-EV #9-1	LotjaGi3g1v0422400	31.98		30dpi-EV #9-1	LotjaGi1g1v0285700	31.28			30dpi-STTM #4	24.99	25.18	24.68	24.95	28.4	28.51	28.45	28.4533
30dpi-EV #9-2	LotjaGi5g1v0238900	30.99		30dpi-EV #9-2	LotjaGi1g1v0792000	31.67		30dpi-EV #9-2	LotjaGi1g1v0301000	30.6		30dpi-EV #9-2	LotjaGi4g1v0232500	30.82		30dpi-EV #9-2	PT4	26.58		30dpi-EV #9-2	Ri-EF1α	30.46		30dpi-STTM #2-2	LotjaGi5g1v0224400	25.08		30dpi-EV #9-2	LotjaGi1g1v0192600	33.12		30dpi-EV #9-2	LotjaGi3g1v0422400	32.29		30dpi-EV #9-2	LotjaGi1g1v0285700	31.45			30dpi-STTM #5	24.75	24.87	24.74	24.7867	28.4	28.26	28.24	28.3
30dpi-EV #9-3	LotjaGi5g1v0238900	30.72		30dpi-EV #9-3	LotjaGi1g1v0792000	32.81		30dpi-EV #9-3	LotjaGi1g1v0301000	30.12		30dpi-EV #9-3	LotjaGi4g1v0232500	31.09		30dpi-EV #9-3	PT4	26.56		30dpi-EV #9-3	Ri-EF1α	30.3		30dpi-STTM #2-3	LotjaGi5g1v0224400	24.88		30dpi-EV #9-3	LotjaGi1g1v0192600	31.79		30dpi-EV #9-3	LotjaGi3g1v0422400	32.33		30dpi-EV #9-3	LotjaGi1g1v0285700	29.33			30dpi-STTM #6	24.57	24.62	25.26	24.8167	28.25	28.23	28.12	28.2
30dpi-STTM rs #1 -1	LotjaGi5g1v0238900	28.86		30dpi-STTM rs #1 -1	LotjaGi1g1v0792000	30.11		30dpi-STTM rs #1 -1	LotjaGi1g1v0301000	29.43		30dpi-STTM rs #1 -1	LotjaGi4g1v0232500	30.78		30dpi-STTM rs #1 -1	PT4	25.84		30dpi-STTM #1 -1	Ri-EF1α	27.1		30dpi-STTM #3-1	LotjaGi5g1v0224400	24.83		30dpi-STTM #1-1	LotjaGi1g1v0192600	30.69		30dpi-STTM rs #1-1	LotjaGi3g1v0422400	29.49		30dpi-STTM rs #1-1	LotjaGi1g1v0285700	28.33			30dpi-STTM #7	24.96	24.91	25.06	24.9767	28.32	27.77	28.13	28.0733
30dpi-STTM rs #1 -2	LotjaGi5g1v0238900	28.56		30dpi-STTM rs #1 -2	LotjaGi1g1v0792000	30.4		30dpi-STTM rs #1 -2	LotjaGi1g1v0301000	30		30dpi-STTM rs #1 -2	LotjaGi4g1v0232500	31.08		30dpi-STTM rs #1 -2	PT4	25.8		30dpi-STTM #1 -2	Ri-EF1α	27.18		30dpi-STTM #3-2	LotjaGi5g1v0224400	24.57		30dpi-STTM #1-2	LotjaGi1g1v0192600	30.99		30dpi-STTM rs #1-2	LotjaGi3g1v0422400	29.6		30dpi-STTM rs #1-2	LotjaGi1g1v0285700	28.28			30dpi-STTM #8	24.74	25.11	24.94	24.93	28.25	28.15	28.07	28.1567
30dpi-STTM rs #1 -3	LotjaGi5g1v0238900	28.65		30dpi-STTM rs #1 -3	LotjaGi1g1v0792000	30.31		30dpi-STTM rs #1 -3	LotjaGi1g1v0301000	29.8		30dpi-STTM rs #1 -3	LotjaGi4g1v0232500	31.2		30dpi-STTM rs #1 -3	PT4	26.01		30dpi-STTM #1 -3	Ri-EF1α	26.94		30dpi-STTM #3-3	LotjaGi5g1v0224400	24.6		30dpi-STTM #1-3	LotjaGi1g1v0192600	28.27		30dpi-STTM rs #1-3	LotjaGi3g1v0422400	29.47		30dpi-STTM rs #1-3	LotjaGi1g1v0285700	29.33			30dpi-STTM #9		26.58	26.07	26.325	29.79	30.09	29.81	29.8967
30dpi-STTM rs #2 -1	LotjaGi5g1v0238900	28.61		30dpi-STTM rs #2 -1	LotjaGi1g1v0792000	30.22		30dpi-STTM rs #2 -1	LotjaGi1g1v0301000	31.12		30dpi-STTM rs #2 -1	LotjaGi4g1v0232500	31.09		30dpi-STTM rs #2 -1	PT4	26.04		30dpi-STTM #2 -1	Ri-EF1α	27.14		30dpi-STTM #4-1	LotjaGi5g1v0224400	24.48		30dpi-STTM #2-1	LotjaGi1g1v0192600	31.02		30dpi-STTM rs #2-1	LotjaGi3g1v0422400	29.82		30dpi-STTM rs #2-1	LotjaGi1g1v0285700	30.92			30dpi-STTM rs #1		26.73	26.74	26.735	30.11	30.4	30.31	30.2733
30dpi-STTM rs #2 -2	LotjaGi5g1v0238900	29.21		30dpi-STTM rs #2 -2	LotjaGi1g1v0792000	30.48		30dpi-STTM rs #2 -2	LotjaGi1g1v0301000	31		30dpi-STTM rs #2 -2	LotjaGi4g1v0232500	31.77		30dpi-STTM rs #2 -2	PT4	26		30dpi-STTM #2 -2	Ri-EF1α	27.08		30dpi-STTM #4-2	LotjaGi5g1v0224400	24.55		30dpi-STTM #2-2	LotjaGi1g1v0192600	31.46		30dpi-STTM rs #2-2	LotjaGi3g1v0422400	29.57		30dpi-STTM rs #2-2	LotjaGi1g1v0285700	30.01			30dpi-STTM rs #2	26.61	26.87	26.9	26.7933	30.22	30.48	30.5	30.4
30dpi-STTM rs #2 -3	LotjaGi5g1v0238900	29.2		30dpi-STTM rs #2 -3	LotjaGi1g1v0792000	30.5		30dpi-STTM rs #2 -3	LotjaGi1g1v0301000	31.06		30dpi-STTM rs #2 -3	LotjaGi4g1v0232500	31.53		30dpi-STTM rs #2 -3	PT4	25.81		30dpi-STTM #2 -3	Ri-EF1α	27.16		30dpi-STTM #4-3	LotjaGi5g1v0224400	24.5		30dpi-STTM #2-3	LotjaGi1g1v0192600	31.79		30dpi-STTM rs #2-3	LotjaGi3g1v0422400	29.58		30dpi-STTM rs #2-3	LotjaGi1g1v0285700	26.98			30dpi-STTM rs #3	26.54	26.44	26.73	26.57	30.52	30.42	30.24	30.3933
30dpi-STTM rs #3 -1	LotjaGi5g1v0238900	28.99		30dpi-STTM rs #3 -1	LotjaGi1g1v0792000	30.52		30dpi-STTM rs #3 -1	LotjaGi1g1v0301000	30.58		30dpi-STTM rs #3 -1	LotjaGi4g1v0232500	31.54		30dpi-STTM rs #3 -1	PT4	25.89		30dpi-STTM #3 -1	Ri-EF1α	27.32		30dpi-STTM #5-1	LotjaGi5g1v0224400	24.45		30dpi-STTM #3-1	LotjaGi1g1v0192600	30.73		30dpi-STTM rs #3-1	LotjaGi3g1v0422400	30.54		30dpi-STTM rs #3-1	LotjaGi1g1v0285700	30.16			30dpi-STTM rs #4		26.8	26.98	26.89	30.55	30.43	30.42	30.4667
30dpi-STTM rs #3 -2	LotjaGi5g1v0238900	28.43		30dpi-STTM rs #3 -2	LotjaGi1g1v0792000	30.42		30dpi-STTM rs #3 -2	LotjaGi1g1v0301000	30.87		30dpi-STTM rs #3 -2	LotjaGi4g1v0232500	31.09		30dpi-STTM rs #3 -2	PT4	26.17		30dpi-STTM #3 -2	Ri-EF1α	27.2		30dpi-STTM #5-2	LotjaGi5g1v0224400	24.7		30dpi-STTM #3-2	LotjaGi1g1v0192600	30.46		30dpi-STTM rs #3-2	LotjaGi3g1v0422400	30.44		30dpi-STTM rs #3-2	LotjaGi1g1v0285700	29.42			30dpi-STTM rs #5	26.19	26.98	26.31	26.4933	30.32	30.05	30.36	30.2433
30dpi-STTM rs #3 -3	LotjaGi5g1v0238900	27.76		30dpi-STTM rs #3 -3	LotjaGi1g1v0792000	30.24		30dpi-STTM rs #3 -3	LotjaGi1g1v0301000	31.14		30dpi-STTM rs #3 -3	LotjaGi4g1v0232500	30.9		30dpi-STTM rs #3 -3	PT4	26.01		30dpi-STTM #3 -3	Ri-EF1α	27.11		30dpi-STTM #5-3	LotjaGi5g1v0224400	24.92		30dpi-STTM #3-3	LotjaGi1g1v0192600	30.45		30dpi-STTM rs #3-3	LotjaGi3g1v0422400	30.47		30dpi-STTM rs #3-3	LotjaGi1g1v0285700	29.12			30dpi-STTM rs #6	26.02	26.27		26.145	30.41	30.24	30.28	30.31
30dpi-STTM rs #4 -1	LotjaGi5g1v0238900	28.63		30dpi-STTM rs #4 -1	LotjaGi1g1v0792000	30.55		30dpi-STTM rs #4 -1	LotjaGi1g1v0301000	30.97		30dpi-STTM rs #4 -1	LotjaGi4g1v0232500	31.06		30dpi-STTM rs #4 -1	PT4	26.02		30dpi-STTM #4 -1	Ri-EF1α	27.09		30dpi-STTM #6-1	LotjaGi5g1v0224400	24.19		30dpi-STTM #4-1	LotjaGi1g1v0192600	33.27		30dpi-STTM rs #4-1	LotjaGi3g1v0422400	30.57		30dpi-STTM rs #4-1	LotjaGi1g1v0285700	29.74			30dpi-STTM rs #7	26.23	26.33		26.28	30.38	30.38	30.06	30.2733
30dpi-STTM rs #4 -2	LotjaGi5g1v0238900	28.74		30dpi-STTM rs #4 -2	LotjaGi1g1v0792000	30.43		30dpi-STTM rs #4 -2	LotjaGi1g1v0301000	30.79		30dpi-STTM rs #4 -2	LotjaGi4g1v0232500	31.46		30dpi-STTM rs #4 -2	PT4	25.88		30dpi-STTM #4 -2	Ri-EF1α	27.19		30dpi-STTM #6-2	LotjaGi5g1v0224400	24		30dpi-STTM #4-2	LotjaGi1g1v0192600	31.51		30dpi-STTM rs #4-2	LotjaGi3g1v0422400	30.62		30dpi-STTM rs #4-2	LotjaGi1g1v0285700	29.81			30dpi-STTM rs #8	26.03	25.72	25.82	25.8567	30.2	30.14	30.27	30.2033
30dpi-STTM rs #4 -3	LotjaGi5g1v0238900	28.89		30dpi-STTM rs #4 -3	LotjaGi1g1v0792000	30.42		30dpi-STTM rs #4 -3	LotjaGi1g1v0301000	30.37		30dpi-STTM rs #4 -3	LotjaGi4g1v0232500	31.42		30dpi-STTM rs #4 -3	PT4	26		30dpi-STTM #4 -3	Ri-EF1α	27.28		30dpi-STTM #6-3	LotjaGi5g1v0224400	24.53		30dpi-STTM #4-3	LotjaGi1g1v0192600	31.06		30dpi-STTM rs #4-3	LotjaGi3g1v0422400	30.84		30dpi-STTM rs #4-3	LotjaGi1g1v0285700	29.69			30dpi-STTM rs #9	27.32	27.61	27.74	27.5567	31.08	31.74	31.21	31.3433
30dpi-STTM rs #5 -1	LotjaGi5g1v0238900	28.65		30dpi-STTM rs #5 -1	LotjaGi1g1v0792000	30.32		30dpi-STTM rs #5 -1	LotjaGi1g1v0301000	30.13		30dpi-STTM rs #5 -1	LotjaGi4g1v0232500	31.48		30dpi-STTM rs #5 -1	PT4	26.5		30dpi-STTM #5 -1	Ri-EF1α	27		30dpi-STTM #7-1	LotjaGi5g1v0224400	24.19		30dpi-STTM #5-1	LotjaGi1g1v0192600	29.91		30dpi-STTM rs #5-1	LotjaGi3g1v0422400	30.84		30dpi-STTM rs #5-1	LotjaGi1g1v0285700	29.29			32dpi-EV #1	23.75	24.01	24.14	23.9667	27.02	26.43	27.22	26.89
30dpi-STTM rs #5 -2	LotjaGi5g1v0238900	28.72		30dpi-STTM rs #5 -2	LotjaGi1g1v0792000	30.05		30dpi-STTM rs #5 -2	LotjaGi1g1v0301000	29.87		30dpi-STTM rs #5 -2	LotjaGi4g1v0232500	31.22		30dpi-STTM rs #5 -2	PT4	26		30dpi-STTM #5 -2	Ri-EF1α	27.29		30dpi-STTM #7-2	LotjaGi5g1v0224400	24.59		30dpi-STTM #5-2	LotjaGi1g1v0192600	30.11		30dpi-STTM rs #5-2	LotjaGi3g1v0422400	30.54		30dpi-STTM rs #5-2	LotjaGi1g1v0285700	29.32			32dpi-EV #2	23.95	23.88		23.915	26.6	26.7	26.45	26.5833
30dpi-STTM rs #5 -3	LotjaGi5g1v0238900	28.23		30dpi-STTM rs #5 -3	LotjaGi1g1v0792000	30.36		30dpi-STTM rs #5 -3	LotjaGi1g1v0301000	29.56		30dpi-STTM rs #5 -3	LotjaGi4g1v0232500	31.29		30dpi-STTM rs #5 -3	PT4	25.94		30dpi-STTM #5 -3	Ri-EF1α	27.1		30dpi-STTM #7-3	LotjaGi5g1v0224400	24.48		30dpi-STTM #5-3	LotjaGi1g1v0192600	30.17		30dpi-STTM rs #5-3	LotjaGi3g1v0422400	30.78		30dpi-STTM rs #5-3	LotjaGi1g1v0285700	27.8			32dpi-EV #3	24.12	24.02	24.11	24.0833	27.81	26.92	27.28	27.3367
30dpi-STTM rs #6 -1	LotjaGi5g1v0238900	29.09		30dpi-STTM rs #6 -1	LotjaGi1g1v0792000	30.41		30dpi-STTM rs #6 -1	LotjaGi1g1v0301000	28.75		30dpi-STTM rs #6 -1	LotjaGi4g1v0232500	30.94		30dpi-STTM rs #6 -1	PT4	25.97		30dpi-STTM #6 -1	Ri-EF1α	26.93		30dpi-STTM #8-1	LotjaGi5g1v0224400	24.52		30dpi-STTM #6-1	LotjaGi1g1v0192600	31.27		30dpi-STTM rs #6-1	LotjaGi3g1v0422400	30.32		30dpi-STTM rs #6-1	LotjaGi1g1v0285700	30.48			32dpi-EV #4	24.2	24.08	24.44	24.24	26.7	26.55	26.94	26.73
30dpi-STTM rs #6 -2	LotjaGi5g1v0238900	28.02		30dpi-STTM rs #6 -2	LotjaGi1g1v0792000	30.24		30dpi-STTM rs #6 -2	LotjaGi1g1v0301000	29.34		30dpi-STTM rs #6 -2	LotjaGi4g1v0232500	31.49		30dpi-STTM rs #6 -2	PT4	26.06		30dpi-STTM #6 -2	Ri-EF1α	27.12		30dpi-STTM #8-2	LotjaGi5g1v0224400	24.72		30dpi-STTM #6-2	LotjaGi1g1v0192600	30.27		30dpi-STTM rs #6-2	LotjaGi3g1v0422400	30.78		30dpi-STTM rs #6-2	LotjaGi1g1v0285700	30.84			32dpi-EV #5	23.92	24	23.84	23.92	26.87	26.95	27.14	26.9867
30dpi-STTM rs #6 -3	LotjaGi5g1v0238900	28.84		30dpi-STTM rs #6 -3	LotjaGi1g1v0792000	30.28		30dpi-STTM rs #6 -3	LotjaGi1g1v0301000	29.43		30dpi-STTM rs #6 -3	LotjaGi4g1v0232500	31.11		30dpi-STTM rs #6 -3	PT4	25.82		30dpi-STTM #6 -3	Ri-EF1α	27.09		30dpi-STTM #8-3	LotjaGi5g1v0224400	24.61		30dpi-STTM #6-3	LotjaGi1g1v0192600	30.76		30dpi-STTM rs #6-3	LotjaGi3g1v0422400	30.7		30dpi-STTM rs #6-3	LotjaGi1g1v0285700	31.03			32dpi-EV #6	23.94	24.06	24.1	24.0333	26.86	26.87	26.96	26.8967
30dpi-STTM rs #7 -1	LotjaGi5g1v0238900	29.79		30dpi-STTM rs #7 -1	LotjaGi1g1v0792000	30.38		30dpi-STTM rs #7 -1	LotjaGi1g1v0301000	29.22		30dpi-STTM rs #7 -1	LotjaGi4g1v0232500	30.88		30dpi-STTM rs #7 -1	PT4	26.06		30dpi-STTM #7 -1	Ri-EF1α	27.18		30dpi-STTM #9-1	LotjaGi5g1v0224400	24.47		30dpi-STTM #7-1	LotjaGi1g1v0192600	23.54		30dpi-STTM rs #7-1	LotjaGi3g1v0422400	30.65		30dpi-STTM rs #7-1	LotjaGi1g1v0285700	29.85			32dpi-STTM #1	24.61	24.84	25.03	24.8267	27.31	27.62	27.48	27.47
30dpi-STTM rs #7 -2	LotjaGi5g1v0238900	28.85		30dpi-STTM rs #7 -2	LotjaGi1g1v0792000	30.38		30dpi-STTM rs #7 -2	LotjaGi1g1v0301000	28.53		30dpi-STTM rs #7 -2	LotjaGi4g1v0232500	31		30dpi-STTM rs #7 -2	PT4	25.98		30dpi-STTM #7 -2	Ri-EF1α	26.72		30dpi-STTM #9-2	LotjaGi5g1v0224400	24.59		30dpi-STTM #7-2	LotjaGi1g1v0192600	31.03		30dpi-STTM rs #7-2	LotjaGi3g1v0422400	30.77		30dpi-STTM rs #7-2	LotjaGi1g1v0285700	28.43			32dpi-STTM #2	25	25.12	25.13	25.0833	27.93	27.89	27.46	27.76
30dpi-STTM rs #7 -3	LotjaGi5g1v0238900	28.59		30dpi-STTM rs #7 -3	LotjaGi1g1v0792000	30.06		30dpi-STTM rs #7 -3	LotjaGi1g1v0301000	29.12		30dpi-STTM rs #7 -3	LotjaGi4g1v0232500	31.12		30dpi-STTM rs #7 -3	PT4	26.05		30dpi-STTM #7 -3	Ri-EF1α	27.19		30dpi-STTM #9-3	LotjaGi5g1v0224400	25.03		30dpi-STTM #7-3	LotjaGi1g1v0192600	31.62		30dpi-STTM rs #7-3	LotjaGi3g1v0422400	29.73		30dpi-STTM rs #7-3	LotjaGi1g1v0285700	30.13			32dpi-STTM #3	25.03	25	25.07	25.0333	28.41	28.39	27.55	28.1167
30dpi-STTM rs #8 -1	LotjaGi5g1v0238900	28.81		30dpi-STTM rs #8 -1	LotjaGi1g1v0792000	30.2		30dpi-STTM rs #8 -1	LotjaGi1g1v0301000	28.79		30dpi-STTM rs #8 -1	LotjaGi4g1v0232500	31.06		30dpi-STTM rs #8 -1	PT4	25.84		30dpi-STTM #8 -1	Ri-EF1α	27.06		30dpi-STTM rs #1-1	LotjaGi5g1v0224400	24.33		30dpi-STTM #8-1	LotjaGi1g1v0192600	28.57		30dpi-STTM rs #8-1	LotjaGi3g1v0422400	29.63		30dpi-STTM rs #8-1	LotjaGi1g1v0285700	28.66			32dpi-STTM #4	25.1	25.18	25.31	25.1967	28.23	27.89	27.94	28.02
30dpi-STTM rs #8 -2	LotjaGi5g1v0238900	28.3		30dpi-STTM rs #8 -2	LotjaGi1g1v0792000	30.14		30dpi-STTM rs #8 -2	LotjaGi1g1v0301000	28.69		30dpi-STTM rs #8 -2	LotjaGi4g1v0232500	31.07		30dpi-STTM rs #8 -2	PT4	25.69		30dpi-STTM #8 -2	Ri-EF1α	26.76		30dpi-STTM rs #1-2	LotjaGi5g1v0224400	24.07		30dpi-STTM #8-2	LotjaGi1g1v0192600	30.48		30dpi-STTM rs #8-2	LotjaGi3g1v0422400	29.65		30dpi-STTM rs #8-2	LotjaGi1g1v0285700	29.16			32dpi-STTM #5	24.98	24.97	25.23	25.06	28.02	28.03	27.45	27.8333
30dpi-STTM rs #8 -3	LotjaGi5g1v0238900	28.69		30dpi-STTM rs #8 -3	LotjaGi1g1v0792000	30.27		30dpi-STTM rs #8 -3	LotjaGi1g1v0301000	28.99		30dpi-STTM rs #8 -3	LotjaGi4g1v0232500	31.03		30dpi-STTM rs #8 -3	PT4	25.77		30dpi-STTM #8 -3	Ri-EF1α	27.02		30dpi-STTM rs #1-3	LotjaGi5g1v0224400	24.59		30dpi-STTM #8-3	LotjaGi1g1v0192600	30.75		30dpi-STTM rs #8-3	LotjaGi3g1v0422400	29.56		30dpi-STTM rs #8-3	LotjaGi1g1v0285700	28.27			32dpi-STTM rs #1	22.86	22.58	22.81	22.75	26.49	25.98	26.03	26.1667
30dpi-STTM rs #9-1	LotjaGi5g1v0238900	30.06		30dpi-STTM rs #9-1	LotjaGi1g1v0792000	31.08		30dpi-STTM rs #9-1	LotjaGi1g1v0301000	29.61		30dpi-STTM rs #9-1	LotjaGi4g1v0232500	30.47		30dpi-STTM rs #9-1	PT4	26.27		30dpi-STTM #9-1	Ri-EF1α	27.75		30dpi-STTM rs #2-1	LotjaGi5g1v0224400	24.02		30dpi-STTM #9-1	LotjaGi1g1v0192600	31.55		30dpi-STTM rs #9-1	LotjaGi3g1v0422400	29.78		30dpi-STTM rs #9-1	LotjaGi1g1v0285700	27.36			32dpi-STTM rs #2	22.72	22.71	22.55	22.66	26.67	26.65	26.61	26.6433
30dpi-STTM rs #9-2	LotjaGi5g1v0238900	30.24		30dpi-STTM rs #9-2	LotjaGi1g1v0792000	31.74		30dpi-STTM rs #9-2	LotjaGi1g1v0301000	29.31		30dpi-STTM rs #9-2	LotjaGi4g1v0232500	30.43		30dpi-STTM rs #9-2	PT4	26.17		30dpi-STTM #9-2	Ri-EF1α	28.3		30dpi-STTM rs #2-2	LotjaGi5g1v0224400	24.08		30dpi-STTM #9-2	LotjaGi1g1v0192600	31.81		30dpi-STTM rs #9-2	LotjaGi3g1v0422400	29.68		30dpi-STTM rs #9-2	LotjaGi1g1v0285700	28.55			32dpi-STTM rs #3	22.44	22.86	22.81	22.7033	26.45	25.93	26.46	26.28
30dpi-STTM rs #9-3	LotjaGi5g1v0238900	30.12		30dpi-STTM rs #9-3	LotjaGi1g1v0792000	31.21		30dpi-STTM rs #9-3	LotjaGi1g1v0301000	29.4		30dpi-STTM rs #9-3	LotjaGi4g1v0232500	30.72		30dpi-STTM rs #9-3	PT4	25.82		30dpi-STTM #9-3	Ri-EF1α	27.64		30dpi-STTM rs #2-3	LotjaGi5g1v0224400	24.28		30dpi-STTM #9-3	LotjaGi1g1v0192600	31.1		30dpi-STTM rs #9-3	LotjaGi3g1v0422400	29.81		30dpi-STTM rs #9-3	LotjaGi1g1v0285700	29.08			32dpi-STTM rs #4	22.59	22.64	22.67	22.6333	26.44	26.15	26.17	26.2533
30dpi-STTM #1 -1	LotjaGi5g1v0238900	27.86		30dpi-STTM #1 -1	LotjaGi1g1v0792000	28.24		30dpi-STTM #1 -1	LotjaGi1g1v0301000	27.3		30dpi-STTM #1 -1	LotjaGi4g1v0232500	29.11		30dpi-STTM #1 -1	PT4	24.86		30dpi-STTM rs #1 -1	Ri-EF1α	27.82		30dpi-STTM rs #3-1	LotjaGi5g1v0224400	23.85		30dpi-STTM rs #1-1	LotjaGi1g1v0192600	30.67		30dpi-STTM #1-1	LotjaGi3g1v0422400	30.71		30dpi-STTM #1-1	LotjaGi1g1v0285700	32.53			32dpi-STTM rs #5	23.5	23.29	23.81	23.5333	26.69	26.75	26.68	26.7067
30dpi-STTM #1 -2	LotjaGi5g1v0238900	27.69		30dpi-STTM #1 -2	LotjaGi1g1v0792000	28.46		30dpi-STTM #1 -2	LotjaGi1g1v0301000	27.98		30dpi-STTM #1 -2	LotjaGi4g1v0232500	30.32		30dpi-STTM #1 -2	PT4	24.59		30dpi-STTM rs #1 -2	Ri-EF1α	27.61		30dpi-STTM rs #3-2	LotjaGi5g1v0224400	24.13		30dpi-STTM rs #1-2	LotjaGi1g1v0192600	30.75		30dpi-STTM #1-2	LotjaGi3g1v0422400	30.55		30dpi-STTM #1-2	LotjaGi1g1v0285700	31.04			32dpi-STTM rs #6	23.5	23.77	23.86	23.71	26.63	26.72	26.7	26.6833
30dpi-STTM #1 -3	LotjaGi5g1v0238900	27.35		30dpi-STTM #1 -3	LotjaGi1g1v0792000	28.28		30dpi-STTM #1 -3	LotjaGi1g1v0301000	28.89		30dpi-STTM #1 -3	LotjaGi4g1v0232500	29.9		30dpi-STTM #1 -3	PT4	24.67		30dpi-STTM rs #1 -3	Ri-EF1α	27.59		30dpi-STTM rs #3-3	LotjaGi5g1v0224400	24.15		30dpi-STTM rs #1-3	LotjaGi1g1v0192600	30.43		30dpi-STTM #1-3	LotjaGi3g1v0422400	31.54		30dpi-STTM #1-3	LotjaGi1g1v0285700	31.25
30dpi-STTM #2 -1	LotjaGi5g1v0238900	28.13		30dpi-STTM #2 -1	LotjaGi1g1v0792000	28.42		30dpi-STTM #2 -1	LotjaGi1g1v0301000	28.65		30dpi-STTM #2 -1	LotjaGi4g1v0232500	29.69		30dpi-STTM #2 -1	PT4	24.84		30dpi-STTM rs #2 -1	Ri-EF1α	27.84		30dpi-STTM rs #4-1	LotjaGi5g1v0224400	24.54		30dpi-STTM rs #2-1	LotjaGi1g1v0192600	30.77		30dpi-STTM #2-1	LotjaGi3g1v0422400	30.55		30dpi-STTM #2-1	LotjaGi1g1v0285700	30.44
30dpi-STTM #2 -2	LotjaGi5g1v0238900	27.87		30dpi-STTM #2 -2	LotjaGi1g1v0792000	28.28		30dpi-STTM #2 -2	LotjaGi1g1v0301000	27.67		30dpi-STTM #2 -2	LotjaGi4g1v0232500	29.76		30dpi-STTM #2 -2	PT4	25.01		30dpi-STTM rs #2 -2	Ri-EF1α	27.73		30dpi-STTM rs #4-2	LotjaGi5g1v0224400	24.2		30dpi-STTM rs #2-2	LotjaGi1g1v0192600	32.06		30dpi-STTM #2-2	LotjaGi3g1v0422400	30.46		30dpi-STTM #2-2	LotjaGi1g1v0285700	30.76			LotjaGi1g1v0301000
30dpi-STTM #2 -3	LotjaGi5g1v0238900	27.63		30dpi-STTM #2 -3	LotjaGi1g1v0792000	27.72		30dpi-STTM #2 -3	LotjaGi1g1v0301000	27.69		30dpi-STTM #2 -3	LotjaGi4g1v0232500	30.24		30dpi-STTM #2 -3	PT4	24.67		30dpi-STTM rs #2 -3	Ri-EF1α	27.73		30dpi-STTM rs #4-3	LotjaGi5g1v0224400	24.5		30dpi-STTM rs #2-3	LotjaGi1g1v0192600	32.14		30dpi-STTM #2-3	LotjaGi3g1v0422400	30.63		30dpi-STTM #2-3	LotjaGi1g1v0285700	30.14			Sample	internal control 1	internal control 2	internal control 3	Average internal control	target gene 1	target gene 2	target gene 3	Average target gene
30dpi-STTM #3 -1	LotjaGi5g1v0238900	27.44		30dpi-STTM #3 -1	LotjaGi1g1v0792000	28.37		30dpi-STTM #3 -1	LotjaGi1g1v0301000	27.94		30dpi-STTM #3 -1	LotjaGi4g1v0232500	29.8		30dpi-STTM #3 -1	PT4	24.72		30dpi-STTM rs #3 -1	Ri-EF1α	27.54		30dpi-STTM rs #5-1	LotjaGi5g1v0224400	23.93		30dpi-STTM rs #3-1	LotjaGi1g1v0192600	39.36		30dpi-STTM #3-1	LotjaGi3g1v0422400	28.92		30dpi-STTM #3-1	LotjaGi1g1v0285700	28.56			23dpi-EV #1	24.53	24.72	24.97	24.74	27.76		27.69	27.725
30dpi-STTM #3 -2	LotjaGi5g1v0238900	27.75		30dpi-STTM #3 -2	LotjaGi1g1v0792000	28.32		30dpi-STTM #3 -2	LotjaGi1g1v0301000	28.04		30dpi-STTM #3 -2	LotjaGi4g1v0232500	30.19		30dpi-STTM #3 -2	PT4	24.73		30dpi-STTM rs #3 -2	Ri-EF1α	27.64		30dpi-STTM rs #5-2	LotjaGi5g1v0224400	24.09		30dpi-STTM rs #3-2	LotjaGi1g1v0192600	31.03		30dpi-STTM #3-2	LotjaGi3g1v0422400	28.76		30dpi-STTM #3-2	LotjaGi1g1v0285700	28.9			23dpi-EV #2	25.78	26.2		25.99	28.59	28.73	28.65	28.6567
30dpi-STTM #3 -3	LotjaGi5g1v0238900	27.33		30dpi-STTM #3 -3	LotjaGi1g1v0792000	28.23		30dpi-STTM #3 -3	LotjaGi1g1v0301000	27.95		30dpi-STTM #3 -3	LotjaGi4g1v0232500	30.26		30dpi-STTM #3 -3	PT4	24.69		30dpi-STTM rs #3 -3	Ri-EF1α	27.74		30dpi-STTM rs #5-3	LotjaGi5g1v0224400	24.07		30dpi-STTM rs #3-3	LotjaGi1g1v0192600	32.24		30dpi-STTM #3-3	LotjaGi3g1v0422400	28.7		30dpi-STTM #3-3	LotjaGi1g1v0285700	27.89			23dpi-EV #3		24.94	25.19	25.065	27.52	27.52	27.69	27.5767
30dpi-STTM #4 -1	LotjaGi5g1v0238900	27.32		30dpi-STTM #4 -1	LotjaGi1g1v0792000	28.4		30dpi-STTM #4 -1	LotjaGi1g1v0301000	28.23		30dpi-STTM #4 -1	LotjaGi4g1v0232500	30.01		30dpi-STTM #4 -1	PT4	25		30dpi-STTM rs #4 -1	Ri-EF1α	27.59		30dpi-STTM rs #6-1	LotjaGi5g1v0224400	23.94		30dpi-STTM rs #4-1	LotjaGi1g1v0192600	32.59		30dpi-STTM #4-1	LotjaGi3g1v0422400	28.77		30dpi-STTM #4-1	LotjaGi1g1v0285700	29.65			23dpi-EV #4		25	25.03	25.015	27.84	27.63	27.61	27.6933
30dpi-STTM #4 -2	LotjaGi5g1v0238900	27.65		30dpi-STTM #4 -2	LotjaGi1g1v0792000	28.51		30dpi-STTM #4 -2	LotjaGi1g1v0301000	30.04		30dpi-STTM #4 -2	LotjaGi4g1v0232500	30.57		30dpi-STTM #4 -2	PT4	24.93		30dpi-STTM rs #4 -2	Ri-EF1α	27.71		30dpi-STTM rs #6-2	LotjaGi5g1v0224400	24.05		30dpi-STTM rs #4-2	LotjaGi1g1v0192600	32.66		30dpi-STTM #4-2	LotjaGi3g1v0422400	28.69		30dpi-STTM #4-2	LotjaGi1g1v0285700	29.53			23dpi-STTM #1	23.93	24.54	24.73	24.4	26.76	26.72		26.74
30dpi-STTM #4 -3	LotjaGi5g1v0238900	27.56		30dpi-STTM #4 -3	LotjaGi1g1v0792000	28.45		30dpi-STTM #4 -3	LotjaGi1g1v0301000	28.91		30dpi-STTM #4 -3	LotjaGi4g1v0232500	30.32		30dpi-STTM #4 -3	PT4	24.96		30dpi-STTM rs #4 -3	Ri-EF1α	28.09		30dpi-STTM rs #6-3	LotjaGi5g1v0224400	24.03		30dpi-STTM rs #4-3	LotjaGi1g1v0192600	32.49		30dpi-STTM #4-3	LotjaGi3g1v0422400	28.79		30dpi-STTM #4-3	LotjaGi1g1v0285700	29.27			23dpi-STTM #2	23.93	24.48	24.8	24.4033	26.69	26.72	26.43	26.6133
30dpi-STTM #5 -1	LotjaGi5g1v0238900	27.57		30dpi-STTM #5 -1	LotjaGi1g1v0792000	28.4		30dpi-STTM #5 -1	LotjaGi1g1v0301000	27.85		30dpi-STTM #5 -1	LotjaGi4g1v0232500	29.84		30dpi-STTM #5 -1	PT4	24.66		30dpi-STTM rs #5 -1	Ri-EF1α	27.82		30dpi-STTM rs #7-1	LotjaGi5g1v0224400	24.11		30dpi-STTM rs #5-1	LotjaGi1g1v0192600	30.81		30dpi-STTM #5-1	LotjaGi3g1v0422400	28.66		30dpi-STTM #5-1	LotjaGi1g1v0285700	30.21			23dpi-STTM #3	24.5	24.66	24.57	24.5767	26.65	26.42	26.67	26.58
30dpi-STTM #5 -2	LotjaGi5g1v0238900	27.46		30dpi-STTM #5 -2	LotjaGi1g1v0792000	28.26		30dpi-STTM #5 -2	LotjaGi1g1v0301000	28.05		30dpi-STTM #5 -2	LotjaGi4g1v0232500	29.72		30dpi-STTM #5 -2	PT4	24.74		30dpi-STTM rs #5 -2	Ri-EF1α	27.71		30dpi-STTM rs #7-2	LotjaGi5g1v0224400	24.21		30dpi-STTM rs #5-2	LotjaGi1g1v0192600	30.91		30dpi-STTM #5-2	LotjaGi3g1v0422400	28.69		30dpi-STTM #5-2	LotjaGi1g1v0285700	30.66			23dpi-STTM #4		24.82	24.97	24.895	26.83	27.08	26.7	26.87
30dpi-STTM #5 -3	LotjaGi5g1v0238900	27.52		30dpi-STTM #5 -3	LotjaGi1g1v0792000	28.24		30dpi-STTM #5 -3	LotjaGi1g1v0301000	28.03		30dpi-STTM #5 -3	LotjaGi4g1v0232500	30.11		30dpi-STTM #5 -3	PT4	24.6		30dpi-STTM rs #5 -3	Ri-EF1α	28.08		30dpi-STTM rs #7-3	LotjaGi5g1v0224400	24.23		30dpi-STTM rs #5-3	LotjaGi1g1v0192600	29.93		30dpi-STTM #5-3	LotjaGi3g1v0422400	30.69		30dpi-STTM #5-3	LotjaGi1g1v0285700	30.45			23dpi-STTM rs #1		26.17	26.26	26.215	27.81	27.87	27.97	27.8833
30dpi-STTM #6 -1	LotjaGi5g1v0238900	27.56		30dpi-STTM #6 -1	LotjaGi1g1v0792000	28.25		30dpi-STTM #6 -1	LotjaGi1g1v0301000	27.05		30dpi-STTM #6 -1	LotjaGi4g1v0232500	29.96		30dpi-STTM #6 -1	PT4	24.47		30dpi-STTM rs #6 -1	Ri-EF1α	27.72		30dpi-STTM rs #8-1	LotjaGi5g1v0224400	24.66		30dpi-STTM rs #6-1	LotjaGi1g1v0192600	33.51		30dpi-STTM #6-1	LotjaGi3g1v0422400	28.91		30dpi-STTM #6-1	LotjaGi1g1v0285700	30.04			23dpi-STTM rs #2	25.8	25.89	25.49	25.7267	28.05	27.86	27.97	27.96
30dpi-STTM #6 -2	LotjaGi5g1v0238900	27.43		30dpi-STTM #6 -2	LotjaGi1g1v0792000	28.23		30dpi-STTM #6 -2	LotjaGi1g1v0301000	26.97		30dpi-STTM #6 -2	LotjaGi4g1v0232500	30.01		30dpi-STTM #6 -2	PT4	24.69		30dpi-STTM rs #6 -2	Ri-EF1α	27.32		30dpi-STTM rs #8-2	LotjaGi5g1v0224400	24.17		30dpi-STTM rs #6-2	LotjaGi1g1v0192600	29.73		30dpi-STTM #6-2	LotjaGi3g1v0422400	28.85		30dpi-STTM #6-2	LotjaGi1g1v0285700	30.01			23dpi-STTM rs #3	25.51		25.72	25.615	27.67	28.24	27.89	27.9333
30dpi-STTM #6 -3	LotjaGi5g1v0238900	27.32		30dpi-STTM #6 -3	LotjaGi1g1v0792000	28.12		30dpi-STTM #6 -3	LotjaGi1g1v0301000	27.01		30dpi-STTM #6 -3	LotjaGi4g1v0232500	30.03		30dpi-STTM #6 -3	PT4	24.71		30dpi-STTM rs #6 -3	Ri-EF1α	27.57		30dpi-STTM rs #8-3	LotjaGi5g1v0224400	24.57		30dpi-STTM rs #6-3	LotjaGi1g1v0192600	33.43		30dpi-STTM #6-3	LotjaGi3g1v0422400	28.83		30dpi-STTM #6-3	LotjaGi1g1v0285700	30.32			23dpi-STTM rs #4	25.94	26.01	25.86	25.9367	28.47	27.73	27.68	27.96
30dpi-STTM #7 -1	LotjaGi5g1v0238900	27.38		30dpi-STTM #7 -1	LotjaGi1g1v0792000	28.32		30dpi-STTM #7 -1	LotjaGi1g1v0301000	28.12		30dpi-STTM #7 -1	LotjaGi4g1v0232500	29.8		30dpi-STTM #7 -1	PT4	24.96		30dpi-STTM rs #7 -1	Ri-EF1α	27.55		30dpi-STTM rs #9-1	LotjaGi5g1v0224400	24.08		30dpi-STTM rs #7-1	LotjaGi1g1v0192600	31.51		30dpi-STTM #7-1	LotjaGi3g1v0422400	28.69		30dpi-STTM #7-1	LotjaGi1g1v0285700	31.57			27dpi-EV #1	25.63	25.66	25.98	25.7567	27.85	28.59	27.85	28.0967
30dpi-STTM #7 -2	LotjaGi5g1v0238900	27.4		30dpi-STTM #7 -2	LotjaGi1g1v0792000	27.77		30dpi-STTM #7 -2	LotjaGi1g1v0301000	28.31		30dpi-STTM #7 -2	LotjaGi4g1v0232500	29.81		30dpi-STTM #7 -2	PT4	24.76		30dpi-STTM rs #7 -2	Ri-EF1α	28.09		30dpi-STTM rs #9-2	LotjaGi5g1v0224400	24.2		30dpi-STTM rs #7-2	LotjaGi1g1v0192600	30.88		30dpi-STTM #7-2	LotjaGi3g1v0422400	28.48		30dpi-STTM #7-2	LotjaGi1g1v0285700	26.12			27dpi-EV #2	26.48	26.13	26.5	26.37		30.11	29.55	29.83
30dpi-STTM #7 -3	LotjaGi5g1v0238900	28.09		30dpi-STTM #7 -3	LotjaGi1g1v0792000	28.13		30dpi-STTM #7 -3	LotjaGi1g1v0301000	28.18		30dpi-STTM #7 -3	LotjaGi4g1v0232500	30.61		30dpi-STTM #7 -3	PT4	24.78		30dpi-STTM rs #7 -3	Ri-EF1α	28.03		30dpi-STTM rs #9-3	LotjaGi5g1v0224400	24.21		30dpi-STTM rs #7-3	LotjaGi1g1v0192600	29.15		30dpi-STTM #7-3	LotjaGi3g1v0422400	28.55		30dpi-STTM #7-3	LotjaGi1g1v0285700	30.61			27dpi-EV #3	25.6	25.74	25.44	25.5933	29.08	28.79	28.83	28.9
30dpi-STTM #8 -1	LotjaGi5g1v0238900	28.12		30dpi-STTM #8 -1	LotjaGi1g1v0792000	28.25		30dpi-STTM #8 -1	LotjaGi1g1v0301000	27.96		30dpi-STTM #8 -1	LotjaGi4g1v0232500	30.01		30dpi-STTM #8 -1	PT4	24.57		30dpi-STTM rs #8 -1	Ri-EF1α	27.74		32dpi-EV #1-1	LotjaGi5g1v0224400	24.1		30dpi-STTM rs #8-1	LotjaGi1g1v0192600	31.53		30dpi-STTM #8-1	LotjaGi3g1v0422400	28.55		30dpi-STTM #8-1	LotjaGi1g1v0285700	29.19			27dpi-EV #4	26.46	26.12	26.45	26.3433	29.06	28.67	28.82	28.85
30dpi-STTM #8 -2	LotjaGi5g1v0238900	27.33		30dpi-STTM #8 -2	LotjaGi1g1v0792000	28.15		30dpi-STTM #8 -2	LotjaGi1g1v0301000	27.51		30dpi-STTM #8 -2	LotjaGi4g1v0232500	29.63		30dpi-STTM #8 -2	PT4	24.31		30dpi-STTM rs #8 -2	Ri-EF1α	27.51		32dpi-EV #1-2	LotjaGi5g1v0224400	24.06		30dpi-STTM rs #8-2	LotjaGi1g1v0192600	31.25		30dpi-STTM #8-2	LotjaGi3g1v0422400	28.59		30dpi-STTM #8-2	LotjaGi1g1v0285700	29.61			27dpi-EV #5	26.67	26.85	26.79	26.77	28.86	29.25		29.055
30dpi-STTM #8 -3	LotjaGi5g1v0238900	27.45		30dpi-STTM #8 -3	LotjaGi1g1v0792000	28.07		30dpi-STTM #8 -3	LotjaGi1g1v0301000	27.09		30dpi-STTM #8 -3	LotjaGi4g1v0232500	29.88		30dpi-STTM #8 -3	PT4	24.78		30dpi-STTM rs #8 -3	Ri-EF1α	27.57		32dpi-EV #1-3	LotjaGi5g1v0224400	23.98		30dpi-STTM rs #8-3	LotjaGi1g1v0192600	32.6		30dpi-STTM #8-3	LotjaGi3g1v0422400	28.59		30dpi-STTM #8-3	LotjaGi1g1v0285700	29.58			27dpi-EV #6	23.02	23.11	23.46	23.1967	25.15	25	24.96	25.0367
30dpi-STTM #9-1	LotjaGi5g1v0238900	28.9		30dpi-STTM #9-1	LotjaGi1g1v0792000	29.79		30dpi-STTM #9-1	LotjaGi1g1v0301000	28.97		30dpi-STTM #9-1	LotjaGi4g1v0232500	29.35		30dpi-STTM #9-1	PT4	25.03		30dpi-STTM rs #9-1	Ri-EF1α	28.96		32dpi-EV #2-1	LotjaGi5g1v0224400	24.3		30dpi-STTM rs #9-1	LotjaGi1g1v0192600	30.91		30dpi-STTM #9-1	LotjaGi3g1v0422400	28.58		30dpi-STTM #9-1	LotjaGi1g1v0285700	30.85			27dpi-EV #7	22.27	22.43	22.15	22.2833	24.93	23	23.42	23.7833
30dpi-STTM #9-2	LotjaGi5g1v0238900	29.09		30dpi-STTM #9-2	LotjaGi1g1v0792000	30.09		30dpi-STTM #9-2	LotjaGi1g1v0301000	28.68		30dpi-STTM #9-2	LotjaGi4g1v0232500	29.38		30dpi-STTM #9-2	PT4	24.8		30dpi-STTM rs #9-2	Ri-EF1α	29.51		32dpi-EV #2-2	LotjaGi5g1v0224400	24.12		30dpi-STTM rs #9-2	LotjaGi1g1v0192600	36.11		30dpi-STTM #9-2	LotjaGi3g1v0422400	28.61		30dpi-STTM #9-2	LotjaGi1g1v0285700	31.09			27dpi-EV #8	22.44	22.62	22.69	22.5833	24.79	24.61	24.51	24.6367
30dpi-STTM #9-3	LotjaGi5g1v0238900	28.86		30dpi-STTM #9-3	LotjaGi1g1v0792000	29.81		30dpi-STTM #9-3	LotjaGi1g1v0301000	28.56		30dpi-STTM #9-3	LotjaGi4g1v0232500	29.09		30dpi-STTM #9-3	PT4	24.7		30dpi-STTM rs #9-3	Ri-EF1α	29.07		32dpi-EV #2-3	LotjaGi5g1v0224400	24.05		30dpi-STTM rs #9-3	LotjaGi1g1v0192600	30.95		30dpi-STTM #9-3	LotjaGi3g1v0422400	28.57		30dpi-STTM #9-3	LotjaGi1g1v0285700	30.83			27dpi-EV #9	22.57	22.65	23.02	22.7467	25.11	25.21	25.01	25.11
32dpi-EV #1 -1	LotjaGi5g1v0238900	26.44		32dpi-EV #1 -1	LotjaGi1g1v0792000	27.02		32dpi-EV #1 -1	LotjaGi1g1v0301000	26.2		32dpi-EV #1 -1	LotjaGi4g1v0232500	26.43		32dpi-EV #1 -1	PT4	21.45		32dpi-EV #1 -1	Ri-EF1α	24.66		32dpi-EV #3-1	LotjaGi5g1v0224400	24.01		32dpi-EV #1-1	LotjaGi1g1v0192600	29.13		32dpi-EV #1-1	LotjaGi3g1v0422400	27.7		32dpi-EV #1-1	LotjaGi1g1v0285700	29.49			27dpi-STTM #1	26.74	27.05	27	26.93	28.42	28.39	28.78	28.53
32dpi-EV #1 -2	LotjaGi5g1v0238900	26.58		32dpi-EV #1 -2	LotjaGi1g1v0792000	26.43		32dpi-EV #1 -2	LotjaGi1g1v0301000	26.34		32dpi-EV #1 -2	LotjaGi4g1v0232500	26.34		32dpi-EV #1 -2	PT4	21.31		32dpi-EV #1 -2	Ri-EF1α	24.64		32dpi-EV #3-2	LotjaGi5g1v0224400	24.09		32dpi-EV #1-2	LotjaGi1g1v0192600	29.12		32dpi-EV #1-2	LotjaGi3g1v0422400	27.65		32dpi-EV #1-2	LotjaGi1g1v0285700	29.19			27dpi-STTM #2	27.56	27.12		27.34	28.3	28.71	28.8	28.6033
32dpi-EV #1 -3	LotjaGi5g1v0238900	26.48		32dpi-EV #1 -3	LotjaGi1g1v0792000	27.22		32dpi-EV #1 -3	LotjaGi1g1v0301000	26.42		32dpi-EV #1 -3	LotjaGi4g1v0232500	26.65		32dpi-EV #1 -3	PT4	20.28		32dpi-EV #1 -3	Ri-EF1α	24.64		32dpi-EV #3-3	LotjaGi5g1v0224400	23.96		32dpi-EV #1-3	LotjaGi1g1v0192600	29.33		32dpi-EV #1-3	LotjaGi3g1v0422400	27.48		32dpi-EV #1-3	LotjaGi1g1v0285700	29.02			27dpi-STTM #3	26.73	27.08		26.905	28	28.36	28.3	28.22
32dpi-EV #2 -1	LotjaGi5g1v0238900	26.53		32dpi-EV #2 -1	LotjaGi1g1v0792000	26.6		32dpi-EV #2 -1	LotjaGi1g1v0301000	26.41		32dpi-EV #2 -1	LotjaGi4g1v0232500	26.69		32dpi-EV #2 -1	PT4	21.11		32dpi-EV #2 -1	Ri-EF1α	24.61		32dpi-EV #4-1	LotjaGi5g1v0224400	24.21		32dpi-EV #2-1	LotjaGi1g1v0192600	28.9		32dpi-EV #2-1	LotjaGi3g1v0422400	27.7		32dpi-EV #2-1	LotjaGi1g1v0285700	29.69			27dpi-STTM #4		27.19	27.22	27.205	29.59	29.4	29.67	29.5533
32dpi-EV #2 -2	LotjaGi5g1v0238900	26.51		32dpi-EV #2 -2	LotjaGi1g1v0792000	26.7		32dpi-EV #2 -2	LotjaGi1g1v0301000	26.16		32dpi-EV #2 -2	LotjaGi4g1v0232500	26.61		32dpi-EV #2 -2	PT4	21.34		32dpi-EV #2 -2	Ri-EF1α	24.49		32dpi-EV #4-2	LotjaGi5g1v0224400	24		32dpi-EV #2-2	LotjaGi1g1v0192600	28.93		32dpi-EV #2-2	LotjaGi3g1v0422400	27.73		32dpi-EV #2-2	LotjaGi1g1v0285700	29.71			27dpi-STTM #5	26.75	26.7	26.93	26.7933	28	28.09	28.24	28.11
32dpi-EV #2 -3	LotjaGi5g1v0238900	26.55		32dpi-EV #2 -3	LotjaGi1g1v0792000	26.45		32dpi-EV #2 -3	LotjaGi1g1v0301000	25.91		32dpi-EV #2 -3	LotjaGi4g1v0232500	26.45		32dpi-EV #2 -3	PT4	20.77		32dpi-EV #2 -3	Ri-EF1α	24.31		32dpi-EV #4-3	LotjaGi5g1v0224400	24.21		32dpi-EV #2-3	LotjaGi1g1v0192600	29.13		32dpi-EV #2-3	LotjaGi3g1v0422400	27.67		32dpi-EV #2-3	LotjaGi1g1v0285700	29.21			27dpi-STTM #6	22.24	22.67	22.59	22.5	24.11	24	23.98	24.03
32dpi-EV #3 -1	LotjaGi5g1v0238900	26.33		32dpi-EV #3 -1	LotjaGi1g1v0792000	27.81		32dpi-EV #3 -1	LotjaGi1g1v0301000	26.42		32dpi-EV #3 -1	LotjaGi4g1v0232500	26.47		32dpi-EV #3 -1	PT4	21.19		32dpi-EV #3 -1	Ri-EF1α	24.7		32dpi-EV #5-1	LotjaGi5g1v0224400	24		32dpi-EV #3-1	LotjaGi1g1v0192600	29.08		32dpi-EV #3-1	LotjaGi3g1v0422400	27.79		32dpi-EV #3-1	LotjaGi1g1v0285700	27.61			27dpi-STTM #7	23.1	23.27	23.41	23.26	25.44	24.92	24.59	24.9833
32dpi-EV #3 -2	LotjaGi5g1v0238900	26.42		32dpi-EV #3 -2	LotjaGi1g1v0792000	26.92		32dpi-EV #3 -2	LotjaGi1g1v0301000	26.13		32dpi-EV #3 -2	LotjaGi4g1v0232500	26.6		32dpi-EV #3 -2	PT4	21.19		32dpi-EV #3 -2	Ri-EF1α	24.42		32dpi-EV #5-2	LotjaGi5g1v0224400	23.97		32dpi-EV #3-2	LotjaGi1g1v0192600	29.21		32dpi-EV #3-2	LotjaGi3g1v0422400	27.67		32dpi-EV #3-2	LotjaGi1g1v0285700	27.8			27dpi-STTM #8	21.56	21.78	21.9	21.7467	25.63	24.16	23.85	24.5467
32dpi-EV #3 -3	LotjaGi5g1v0238900	25.77		32dpi-EV #3 -3	LotjaGi1g1v0792000	27.28		32dpi-EV #3 -3	LotjaGi1g1v0301000	25.96		32dpi-EV #3 -3	LotjaGi4g1v0232500	26.95		32dpi-EV #3 -3	PT4	20.97		32dpi-EV #3 -3	Ri-EF1α	24.53		32dpi-EV #5-3	LotjaGi5g1v0224400	24		32dpi-EV #3-3	LotjaGi1g1v0192600	29.13		32dpi-EV #3-3	LotjaGi3g1v0422400	27.76		32dpi-EV #3-3	LotjaGi1g1v0285700	27.91			27dpi-STTM #9	21.85	21.96	21.84	21.8833	27	23.83	23.51	24.78
32dpi-EV #4 -1	LotjaGi5g1v0238900	26.57		32dpi-EV #4 -1	LotjaGi1g1v0792000	26.7		32dpi-EV #4 -1	LotjaGi1g1v0301000	26.3		32dpi-EV #4 -1	LotjaGi4g1v0232500	26.61		32dpi-EV #4 -1	PT4	21.46		32dpi-EV #4 -1	Ri-EF1α	24.61		32dpi-EV #6-1	LotjaGi5g1v0224400	24.24		32dpi-EV #4-1	LotjaGi1g1v0192600	28.97		32dpi-EV #4-1	LotjaGi3g1v0422400	27.8		32dpi-EV #4-1	LotjaGi1g1v0285700	27.65			27dpi-STTM rs #1	28.08	27.86		27.97	30.03	30.24	30.12	30.13
32dpi-EV #4 -2	LotjaGi5g1v0238900	26.54		32dpi-EV #4 -2	LotjaGi1g1v0792000	26.55		32dpi-EV #4 -2	LotjaGi1g1v0301000	26.43		32dpi-EV #4 -2	LotjaGi4g1v0232500	26.59		32dpi-EV #4 -2	PT4	21.21		32dpi-EV #4 -2	Ri-EF1α	24.43		32dpi-EV #6-2	LotjaGi5g1v0224400	24.23		32dpi-EV #4-2	LotjaGi1g1v0192600	28.87		32dpi-EV #4-2	LotjaGi3g1v0422400	27.59		32dpi-EV #4-2	LotjaGi1g1v0285700	27.64			27dpi-STTM rs #2	27.1		27.52	27.31	28.59	28.71	28.67	28.6567
32dpi-EV #4 -3	LotjaGi5g1v0238900	26.54		32dpi-EV #4 -3	LotjaGi1g1v0792000	26.94		32dpi-EV #4 -3	LotjaGi1g1v0301000	26.04		32dpi-EV #4 -3	LotjaGi4g1v0232500	26.96		32dpi-EV #4 -3	PT4	21.12		32dpi-EV #4 -3	Ri-EF1α	24.55		32dpi-EV #6-3	LotjaGi5g1v0224400	24.44		32dpi-EV #4-3	LotjaGi1g1v0192600	28.88		32dpi-EV #4-3	LotjaGi3g1v0422400	27.63		32dpi-EV #4-3	LotjaGi1g1v0285700	27.74			27dpi-STTM rs #3	26.63	27.05		26.84	29.02	28.58	29.05	28.8833
32dpi-EV #5 -1	LotjaGi5g1v0238900	26.34		32dpi-EV #5 -1	LotjaGi1g1v0792000	26.87		32dpi-EV #5 -1	LotjaGi1g1v0301000	26.1		32dpi-EV #5 -1	LotjaGi4g1v0232500	26.5		32dpi-EV #5 -1	PT4	21.17		32dpi-EV #5 -1	Ri-EF1α	24.48		32dpi-STTM #1-1	LotjaGi5g1v0224400	24.63		32dpi-EV #5-1	LotjaGi1g1v0192600	29.02		32dpi-EV #5-1	LotjaGi3g1v0422400	27.61		32dpi-EV #5-1	LotjaGi1g1v0285700	27.73			27dpi-STTM rs #4		28.75	28.51	28.63	30.72	30.02	29.91	30.2167
32dpi-EV #5 -2	LotjaGi5g1v0238900	26.52		32dpi-EV #5 -2	LotjaGi1g1v0792000	26.95		32dpi-EV #5 -2	LotjaGi1g1v0301000	26.34		32dpi-EV #5 -2	LotjaGi4g1v0232500	26.44		32dpi-EV #5 -2	PT4	21.27		32dpi-EV #5 -2	Ri-EF1α	24.24		32dpi-STTM #1-2	LotjaGi5g1v0224400	24.67		32dpi-EV #5-2	LotjaGi1g1v0192600	29.03		32dpi-EV #5-2	LotjaGi3g1v0422400	27.64		32dpi-EV #5-2	LotjaGi1g1v0285700	27.53			27dpi-STTM rs #6	21.54	21.7		21.62	24.6	23.8	23.2	23.8667
32dpi-EV #5 -3	LotjaGi5g1v0238900	26.52		32dpi-EV #5 -3	LotjaGi1g1v0792000	27.14		32dpi-EV #5 -3	LotjaGi1g1v0301000	26.17		32dpi-EV #5 -3	LotjaGi4g1v0232500	26.92		32dpi-EV #5 -3	PT4	21.12		32dpi-EV #5 -3	Ri-EF1α	24.54		32dpi-STTM #1-3	LotjaGi5g1v0224400	24.73		32dpi-EV #5-3	LotjaGi1g1v0192600	29.17		32dpi-EV #5-3	LotjaGi3g1v0422400	27.79		32dpi-EV #5-3	LotjaGi1g1v0285700	27.84			27dpi-STTM rs #7	22.77	23.04	22.78	22.8633		25.96	25.6	25.78
32dpi-EV #6-1	LotjaGi5g1v0238900	26.67		32dpi-EV #6-1	LotjaGi1g1v0792000	26.86		32dpi-EV #6-1	LotjaGi1g1v0301000	26.09		32dpi-EV #6-1	LotjaGi4g1v0232500	27.29		32dpi-EV #6-1	PT4	22.82		32dpi-EV #6-1	Ri-EF1α	25.89		32dpi-STTM #2-1	LotjaGi5g1v0224400	24.78		32dpi-EV #6-1	LotjaGi1g1v0192600	29.64		32dpi-EV #6-1	LotjaGi3g1v0422400	27.77		32dpi-EV #6-1	LotjaGi1g1v0285700	27.69			27dpi-STTM rs #8	23.56	23.78	23.9	23.7467	25.79	25.15	24.86	25.2667
32dpi-EV #6-2	LotjaGi5g1v0238900	26.58		32dpi-EV #6-2	LotjaGi1g1v0792000	26.87		32dpi-EV #6-2	LotjaGi1g1v0301000	25.76		32dpi-EV #6-2	LotjaGi4g1v0232500	27.1		32dpi-EV #6-2	PT4	22.42		32dpi-EV #6-2	Ri-EF1α	25.94		32dpi-STTM #2-2	LotjaGi5g1v0224400	24.58		32dpi-EV #6-2	LotjaGi1g1v0192600	29.01		32dpi-EV #6-2	LotjaGi3g1v0422400	27.68		32dpi-EV #6-2	LotjaGi1g1v0285700	27.68			27dpi-STTM rs #9	22.85	22.96	22.84	22.8833	25.66	25.11	25.16	25.31
32dpi-EV #6-3	LotjaGi5g1v0238900	26.45		32dpi-EV #6-3	LotjaGi1g1v0792000	26.96		32dpi-EV #6-3	LotjaGi1g1v0301000	28.26		32dpi-EV #6-3	LotjaGi4g1v0232500	26.82		32dpi-EV #6-3	PT4	22.51		32dpi-EV #6-3	Ri-EF1α	25.5		32dpi-STTM #2-3	LotjaGi5g1v0224400	24.76		32dpi-EV #6-3	LotjaGi1g1v0192600	29.61		32dpi-EV #6-3	LotjaGi3g1v0422400	27.8		32dpi-EV #6-3	LotjaGi1g1v0285700	27.74			30dpi-EV #1	28.45	28.33	28.95	28.5767	31.13	31.52	31.04	31.23
32dpi-STTM rs #1 -1	LotjaGi5g1v0238900	25.67		32dpi-STTM rs #1 -1	LotjaGi1g1v0792000	26.49		32dpi-STTM rs #1 -1	LotjaGi1g1v0301000	25.76		32dpi-STTM rs #1 -1	LotjaGi4g1v0232500	26.25		32dpi-STTM rs #1 -1	PT4	22.26		32dpi-STTM #1 -1	Ri-EF1α	27.24		32dpi-STTM #3-1	LotjaGi5g1v0224400	24.94		32dpi-STTM #1-1	LotjaGi1g1v0192600	31.42		32dpi-STTM rs #1-1	LotjaGi3g1v0422400	29.21		32dpi-STTM rs #1-1	LotjaGi1g1v0285700	26.52			30dpi-EV #2	28.17	28.83	28.7	28.5667	30.21		30.1	30.155
32dpi-STTM rs #1 -2	LotjaGi5g1v0238900	25.6		32dpi-STTM rs #1 -2	LotjaGi1g1v0792000	25.98		32dpi-STTM rs #1 -2	LotjaGi1g1v0301000	26.07		32dpi-STTM rs #1 -2	LotjaGi4g1v0232500	26.17		32dpi-STTM rs #1 -2	PT4	22.52		32dpi-STTM #1 -2	Ri-EF1α	27.26		32dpi-STTM #3-2	LotjaGi5g1v0224400	24.57		32dpi-STTM #1-2	LotjaGi1g1v0192600	30.74		32dpi-STTM rs #1-2	LotjaGi3g1v0422400	29.33		32dpi-STTM rs #1-2	LotjaGi1g1v0285700	27.03			30dpi-EV #3	27.92	28.21		28.065	29.23	29.59	29.27	29.3633
32dpi-STTM rs #1 -3	LotjaGi5g1v0238900	25.25		32dpi-STTM rs #1 -3	LotjaGi1g1v0792000	26.03		32dpi-STTM rs #1 -3	LotjaGi1g1v0301000	25.85		32dpi-STTM rs #1 -3	LotjaGi4g1v0232500	26.43		32dpi-STTM rs #1 -3	PT4	22.06		32dpi-STTM #1 -3	Ri-EF1α	27.25		32dpi-STTM #3-3	LotjaGi5g1v0224400	24.63		32dpi-STTM #1-3	LotjaGi1g1v0192600	30.57		32dpi-STTM rs #1-3	LotjaGi3g1v0422400	29.43		32dpi-STTM rs #1-3	LotjaGi1g1v0285700	26.73			30dpi-EV #4	27.95	28.32	28	28.09	30.69	30.97		30.83
32dpi-STTM rs #2 -1	LotjaGi5g1v0238900	25.5		32dpi-STTM rs #2 -1	LotjaGi1g1v0792000	26.67		32dpi-STTM rs #2 -1	LotjaGi1g1v0301000	25.62		32dpi-STTM rs #2 -1	LotjaGi4g1v0232500	26.57		32dpi-STTM rs #2 -1	PT4	22.09		32dpi-STTM #2 -1	Ri-EF1α	27.16		32dpi-STTM #4-1	LotjaGi5g1v0224400	24.99		32dpi-STTM #2-1	LotjaGi1g1v0192600	30.8		32dpi-STTM rs #2-1	LotjaGi3g1v0422400	28.98		32dpi-STTM rs #2-1	LotjaGi1g1v0285700	26.06			30dpi-EV #5	27.85	27.79	28.15	27.93	30.39	30.08	30.6	30.3567
32dpi-STTM rs #2 -2	LotjaGi5g1v0238900	25.32		32dpi-STTM rs #2 -2	LotjaGi1g1v0792000	26.65		32dpi-STTM rs #2 -2	LotjaGi1g1v0301000	25.71		32dpi-STTM rs #2 -2	LotjaGi4g1v0232500	26.85		32dpi-STTM rs #2 -2	PT4	21.93		32dpi-STTM #2 -2	Ri-EF1α	27.21		32dpi-STTM #4-2	LotjaGi5g1v0224400	24.81		32dpi-STTM #2-2	LotjaGi1g1v0192600	29.7		32dpi-STTM rs #2-2	LotjaGi3g1v0422400	29.11		32dpi-STTM rs #2-2	LotjaGi1g1v0285700	26.49			30dpi-EV #6	27.46	28	27.72	27.7267	29.91	30	29.87	29.9267
32dpi-STTM rs #2 -3	LotjaGi5g1v0238900	25.56		32dpi-STTM rs #2 -3	LotjaGi1g1v0792000	26.61		32dpi-STTM rs #2 -3	LotjaGi1g1v0301000	25.97		32dpi-STTM rs #2 -3	LotjaGi4g1v0232500	26.18		32dpi-STTM rs #2 -3	PT4	21.85		32dpi-STTM #2 -3	Ri-EF1α	27.1		32dpi-STTM #4-3	LotjaGi5g1v0224400	24.82		32dpi-STTM #2-3	LotjaGi1g1v0192600	28.5		32dpi-STTM rs #2-3	LotjaGi3g1v0422400	29.14		32dpi-STTM rs #2-3	LotjaGi1g1v0285700	26.26			30dpi-EV #7	27.79	27.46	27.7	27.65	29	29.27		29.135
32dpi-STTM rs #3 -1	LotjaGi5g1v0238900	25.29		32dpi-STTM rs #3 -1	LotjaGi1g1v0792000	26.45		32dpi-STTM rs #3 -1	LotjaGi1g1v0301000	25.77		32dpi-STTM rs #3 -1	LotjaGi4g1v0232500	26.46		32dpi-STTM rs #3 -1	PT4	22.28		32dpi-STTM #3 -1	Ri-EF1α	27.2		32dpi-STTM #5-1	LotjaGi5g1v0224400	24.71		32dpi-STTM #3-1	LotjaGi1g1v0192600	32.14		32dpi-STTM rs #3-1	LotjaGi3g1v0422400	27.48		32dpi-STTM rs #3-1	LotjaGi1g1v0285700	26.64			30dpi-EV #8	28.28	29.24	29.18	28.9	29.63	30.9	30.33	30.2867
32dpi-STTM rs #3 -2	LotjaGi5g1v0238900	25.28		32dpi-STTM rs #3 -2	LotjaGi1g1v0792000	25.93		32dpi-STTM rs #3 -2	LotjaGi1g1v0301000	25.9		32dpi-STTM rs #3 -2	LotjaGi4g1v0232500	26.45		32dpi-STTM rs #3 -2	PT4	21.97		32dpi-STTM #3 -2	Ri-EF1α	27.13		32dpi-STTM #5-2	LotjaGi5g1v0224400	24.66		32dpi-STTM #3-2	LotjaGi1g1v0192600	30.96		32dpi-STTM rs #3-2	LotjaGi3g1v0422400	27.25		32dpi-STTM rs #3-2	LotjaGi1g1v0285700	26.61			30dpi-EV #9	28.65	28.23	28.34	28.4067	30.15	30.6	30.12	30.29
32dpi-STTM rs #3 -3	LotjaGi5g1v0238900	25.63		32dpi-STTM rs #3 -3	LotjaGi1g1v0792000	26.46		32dpi-STTM rs #3 -3	LotjaGi1g1v0301000	25.73		32dpi-STTM rs #3 -3	LotjaGi4g1v0232500	26.57		32dpi-STTM rs #3 -3	PT4	22.16		32dpi-STTM #3 -3	Ri-EF1α	27.32		32dpi-STTM #5-3	LotjaGi5g1v0224400	24.58		32dpi-STTM #3-3	LotjaGi1g1v0192600	29.84		32dpi-STTM rs #3-3	LotjaGi3g1v0422400	27.29		32dpi-STTM rs #3-3	LotjaGi1g1v0285700	26.42			30dpi-STTM #1	26.26	26.53	26.54	26.4433	27.3	27.98	28.89	28.0567
32dpi-STTM rs #4 -1	LotjaGi5g1v0238900	25.58		32dpi-STTM rs #4 -1	LotjaGi1g1v0792000	26.44		32dpi-STTM rs #4 -1	LotjaGi1g1v0301000	25.67		32dpi-STTM rs #4 -1	LotjaGi4g1v0232500	26.27		32dpi-STTM rs #4 -1	PT4	21.92		32dpi-STTM #4 -1	Ri-EF1α	27.66		32dpi-STTM rs #1-1	LotjaGi5g1v0224400	25.03		32dpi-STTM #4-1	LotjaGi1g1v0192600	32.16		32dpi-STTM rs #4-1	LotjaGi3g1v0422400	27.18		32dpi-STTM rs #4-1	LotjaGi1g1v0285700	26.34			30dpi-STTM #2	26.45	26.66	26.55	26.5533	28.65	27.67	27.69	28.0033
32dpi-STTM rs #4 -2	LotjaGi5g1v0238900	25.02		32dpi-STTM rs #4 -2	LotjaGi1g1v0792000	26.15		32dpi-STTM rs #4 -2	LotjaGi1g1v0301000	25.5		32dpi-STTM rs #4 -2	LotjaGi4g1v0232500	26.45		32dpi-STTM rs #4 -2	PT4	21.91		32dpi-STTM #4 -2	Ri-EF1α	27.19		32dpi-STTM rs #1-2	LotjaGi5g1v0224400	24.87		32dpi-STTM #4-2	LotjaGi1g1v0192600	30.81		32dpi-STTM rs #4-2	LotjaGi3g1v0422400	27.48		32dpi-STTM rs #4-2	LotjaGi1g1v0285700	26.46			30dpi-STTM #3	25.69	25.8	26.34	25.9433	27.94	28.04	27.95	27.9767
32dpi-STTM rs #4 -3	LotjaGi5g1v0238900	24.94		32dpi-STTM rs #4 -3	LotjaGi1g1v0792000	26.17		32dpi-STTM rs #4 -3	LotjaGi1g1v0301000	25.31		32dpi-STTM rs #4 -3	LotjaGi4g1v0232500	25.56		32dpi-STTM rs #4 -3	PT4	22.06		32dpi-STTM #4 -3	Ri-EF1α	27.49		32dpi-STTM rs #1-3	LotjaGi5g1v0224400	24.99		32dpi-STTM #4-3	LotjaGi1g1v0192600	30.95		32dpi-STTM rs #4-3	LotjaGi3g1v0422400	27.69		32dpi-STTM rs #4-3	LotjaGi1g1v0285700	26.57			30dpi-STTM #4	26.12	26.63	26.31	26.3533	28.23	30.04	28.91	29.06
32dpi-STTM rs #5-1	LotjaGi5g1v0238900	26.77		32dpi-STTM rs #5-1	LotjaGi1g1v0792000	26.69		32dpi-STTM rs #5-1	LotjaGi1g1v0301000	26.52		32dpi-STTM rs #5-1	LotjaGi4g1v0232500	26.58		32dpi-STTM rs #5-1	PT4	22.34		32dpi-STTM #5 -1	Ri-EF1α	26.86		32dpi-STTM rs #2-1	LotjaGi5g1v0224400	24.92		32dpi-STTM #5-1	LotjaGi1g1v0192600	31.22		32dpi-STTM rs #5-1	LotjaGi3g1v0422400	27.3		32dpi-STTM rs #5-1	LotjaGi1g1v0285700	26.5			30dpi-STTM #5	25.83	26.12	26.54	26.1633	27.85	28.05	28.03	27.9767
32dpi-STTM rs #5-2	LotjaGi5g1v0238900	26.24		32dpi-STTM rs #5-2	LotjaGi1g1v0792000	26.75		32dpi-STTM rs #5-2	LotjaGi1g1v0301000	27.16		32dpi-STTM rs #5-2	LotjaGi4g1v0232500	26.92		32dpi-STTM rs #5-2	PT4	22.13		32dpi-STTM #5 -2	Ri-EF1α	26.73		32dpi-STTM rs #2-2	LotjaGi5g1v0224400	24.83		32dpi-STTM #5-2	LotjaGi1g1v0192600	30.91		32dpi-STTM rs #5-2	LotjaGi3g1v0422400	27.51		32dpi-STTM rs #5-2	LotjaGi1g1v0285700	26.42			30dpi-STTM #6	26.13	25.89		26.01	27.05	26.97	27.01	27.01
32dpi-STTM rs #5-3	LotjaGi5g1v0238900	26.6		32dpi-STTM rs #5-3	LotjaGi1g1v0792000	26.68		32dpi-STTM rs #5-3	LotjaGi1g1v0301000	27.34		32dpi-STTM rs #5-3	LotjaGi4g1v0232500	26.75		32dpi-STTM rs #5-3	PT4	21.97		32dpi-STTM #5 -3	Ri-EF1α	27.1		32dpi-STTM rs #2-3	LotjaGi5g1v0224400	24.89		32dpi-STTM #5-3	LotjaGi1g1v0192600	30.34		32dpi-STTM rs #5-3	LotjaGi3g1v0422400	27.6		32dpi-STTM rs #5-3	LotjaGi1g1v0285700	26.48			30dpi-STTM #7	26.32	26.74	26.55	26.5367	28.12	28.31	28.18	28.2033
32dpi-STTM rs #6-1	LotjaGi5g1v0238900	26.69		32dpi-STTM rs #6-1	LotjaGi1g1v0792000	26.63		32dpi-STTM rs #6-1	LotjaGi1g1v0301000	26.81		32dpi-STTM rs #6-1	LotjaGi4g1v0232500	26.74		32dpi-STTM rs #6-1	PT4	22.47		32dpi-STTM rs #1 -1	Ri-EF1α	24.49		32dpi-STTM rs #3-1	LotjaGi5g1v0224400	23.98		32dpi-STTM rs #1-1	LotjaGi1g1v0192600	28.75		32dpi-STTM rs #6-1	LotjaGi3g1v0422400	27.17		32dpi-STTM rs #6-1	LotjaGi1g1v0285700	30.71			30dpi-STTM #8	26.51		26.48	26.495	27.96	27.51		27.735
32dpi-STTM rs #6-2	LotjaGi5g1v0238900	26.92		32dpi-STTM rs #6-2	LotjaGi1g1v0792000	26.72		32dpi-STTM rs #6-2	LotjaGi1g1v0301000	25.88		32dpi-STTM rs #6-2	LotjaGi4g1v0232500	26.98		32dpi-STTM rs #6-2	PT4	22.22		32dpi-STTM rs #1 -2	Ri-EF1α	24.09		32dpi-STTM rs #3-2	LotjaGi5g1v0224400	23.92		32dpi-STTM rs #1-2	LotjaGi1g1v0192600	29.83		32dpi-STTM rs #6-2	LotjaGi3g1v0422400	26.64		32dpi-STTM rs #6-2	LotjaGi1g1v0285700	27.22			30dpi-STTM #9		26.58	26.07	26.325	28.97	28.68	28.56	28.7367
32dpi-STTM rs #6-3	LotjaGi5g1v0238900	26.75		32dpi-STTM rs #6-3	LotjaGi1g1v0792000	26.7		32dpi-STTM rs #6-3	LotjaGi1g1v0301000	27.27		32dpi-STTM rs #6-3	LotjaGi4g1v0232500	27.86		32dpi-STTM rs #6-3	PT4	22.14		32dpi-STTM rs #1 -3	Ri-EF1α	24.08		32dpi-STTM rs #3-3	LotjaGi5g1v0224400	23.96		32dpi-STTM rs #1-3	LotjaGi1g1v0192600	29.94		32dpi-STTM rs #6-3	LotjaGi3g1v0422400	26.9		32dpi-STTM rs #6-3	LotjaGi1g1v0285700	27.06			30dpi-STTM rs #1	27.99	27.6	27.99	27.86		30	29.8	29.9
32dpi-STTM #1 -1	LotjaGi5g1v0238900	26.97		32dpi-STTM #1 -1	LotjaGi1g1v0792000	27.31		32dpi-STTM #1 -1	LotjaGi1g1v0301000	27.16		32dpi-STTM #1 -1	LotjaGi4g1v0232500	27.59		32dpi-STTM #1 -1	PT4	22.43		32dpi-STTM rs #2 -1	Ri-EF1α	24.24		32dpi-STTM rs #4-1	LotjaGi5g1v0224400	23.9		32dpi-STTM rs #2-1	LotjaGi1g1v0192600	28.3		32dpi-STTM #1-1	LotjaGi3g1v0422400	27.6		32dpi-STTM #1-1	LotjaGi1g1v0285700	27.51			30dpi-STTM rs #2	28.05	28.06	27.85	27.9867	31.12	31	31.06	31.06
32dpi-STTM #1 -2	LotjaGi5g1v0238900	26.58		32dpi-STTM #1 -2	LotjaGi1g1v0792000	27.62		32dpi-STTM #1 -2	LotjaGi1g1v0301000	27.47		32dpi-STTM #1 -2	LotjaGi4g1v0232500	27.9		32dpi-STTM #1 -2	PT4	22.24		32dpi-STTM rs #2 -2	Ri-EF1α	24.05		32dpi-STTM rs #4-2	LotjaGi5g1v0224400	23.83		32dpi-STTM rs #2-2	LotjaGi1g1v0192600	29.43		32dpi-STTM #1-2	LotjaGi3g1v0422400	27.5		32dpi-STTM #1-2	LotjaGi1g1v0285700	27.67			30dpi-STTM rs #3	26.44	28.1	28.3	27.6133	30.58	30.87	31.14	30.8633
32dpi-STTM #1 -3	LotjaGi5g1v0238900	26.79		32dpi-STTM #1 -3	LotjaGi1g1v0792000	27.48		32dpi-STTM #1 -3	LotjaGi1g1v0301000	27.59		32dpi-STTM #1 -3	LotjaGi4g1v0232500	28.09		32dpi-STTM #1 -3	PT4	22.29		32dpi-STTM rs #2 -3	Ri-EF1α	24.16		32dpi-STTM rs #4-3	LotjaGi5g1v0224400	23.82		32dpi-STTM rs #2-3	LotjaGi1g1v0192600	29.59		32dpi-STTM #1-3	LotjaGi3g1v0422400	27.62		32dpi-STTM #1-3	LotjaGi1g1v0285700	27.63			30dpi-STTM rs #4	28.08	28.09	28.26	28.1433	30.97	30.79	30.37	30.71
32dpi-STTM #2 -1	LotjaGi5g1v0238900	26.79		32dpi-STTM #2 -1	LotjaGi1g1v0792000	27.93		32dpi-STTM #2 -1	LotjaGi1g1v0301000	27.34		32dpi-STTM #2 -1	LotjaGi4g1v0232500	27.86		32dpi-STTM #2 -1	PT4	22.3		32dpi-STTM rs #3 -1	Ri-EF1α	24.02		32dpi-STTM rs #5-1	LotjaGi5g1v0224400	23.71		32dpi-STTM rs #3-1	LotjaGi1g1v0192600	28.55		32dpi-STTM #2-1	LotjaGi3g1v0422400	27.88		32dpi-STTM #2-1	LotjaGi1g1v0285700	27.91			30dpi-STTM rs #5	28.26	28.55	27.97	28.26	30.13	29.87		30
32dpi-STTM #2 -2	LotjaGi5g1v0238900	26.64		32dpi-STTM #2 -2	LotjaGi1g1v0792000	27.89		32dpi-STTM #2 -2	LotjaGi1g1v0301000	27.59		32dpi-STTM #2 -2	LotjaGi4g1v0232500	27.82		32dpi-STTM #2 -2	PT4	22.22		32dpi-STTM rs #3 -2	Ri-EF1α	23.94		32dpi-STTM rs #5-2	LotjaGi5g1v0224400	23.85		32dpi-STTM rs #3-2	LotjaGi1g1v0192600	27.66		32dpi-STTM #2-2	LotjaGi3g1v0422400	27.93		32dpi-STTM #2-2	LotjaGi1g1v0285700	28.05			30dpi-STTM rs #6	27.67	27.66	28.03	27.7867		29.34	29.43	29.385
32dpi-STTM #2 -3	LotjaGi5g1v0238900	26.52		32dpi-STTM #2 -3	LotjaGi1g1v0792000	27.46		32dpi-STTM #2 -3	LotjaGi1g1v0301000	27.58		32dpi-STTM #2 -3	LotjaGi4g1v0232500	27.31		32dpi-STTM #2 -3	PT4	22.31		32dpi-STTM rs #3 -3	Ri-EF1α	24.25		32dpi-STTM rs #5-3	LotjaGi5g1v0224400	23.9		32dpi-STTM rs #3-3	LotjaGi1g1v0192600	27.79		32dpi-STTM #2-3	LotjaGi3g1v0422400	27.71		32dpi-STTM #2-3	LotjaGi1g1v0285700	27.87			30dpi-STTM rs #7		27.01	27.09	27.05	29.22		29.12	29.17
32dpi-STTM #3 -1	LotjaGi5g1v0238900	26.84		32dpi-STTM #3 -1	LotjaGi1g1v0792000	28.41		32dpi-STTM #3 -1	LotjaGi1g1v0301000	27.27		32dpi-STTM #3 -1	LotjaGi4g1v0232500	27.59		32dpi-STTM #3 -1	PT4	22.24		32dpi-STTM rs #4 -1	Ri-EF1α	24.14		32dpi-STTM rs #6-1	LotjaGi5g1v0224400	23.49		32dpi-STTM rs #4-1	LotjaGi1g1v0192600	28.46		32dpi-STTM #3-1	LotjaGi3g1v0422400	28.86		32dpi-STTM #3-1	LotjaGi1g1v0285700	29			30dpi-STTM rs #8	27.12		26.93	27.025	28.79	28.69	28.99	28.8233
32dpi-STTM #3 -2	LotjaGi5g1v0238900	26.83		32dpi-STTM #3 -2	LotjaGi1g1v0792000	28.39		32dpi-STTM #3 -2	LotjaGi1g1v0301000	27.72		32dpi-STTM #3 -2	LotjaGi4g1v0232500	28.03		32dpi-STTM #3 -2	PT4	22.28		32dpi-STTM rs #4 -2	Ri-EF1α	23.76		32dpi-STTM rs #6-2	LotjaGi5g1v0224400	23.72		32dpi-STTM rs #4-2	LotjaGi1g1v0192600	27.52		32dpi-STTM #3-2	LotjaGi3g1v0422400	28.97		32dpi-STTM #3-2	LotjaGi1g1v0285700	28.93			30dpi-STTM rs #9	27.32	27.61	27.74	27.5567	29.61	29.31	29.4	29.44
32dpi-STTM #3 -3	LotjaGi5g1v0238900	26.75		32dpi-STTM #3 -3	LotjaGi1g1v0792000	27.55		32dpi-STTM #3 -3	LotjaGi1g1v0301000	27.44		32dpi-STTM #3 -3	LotjaGi4g1v0232500	28.02		32dpi-STTM #3 -3	PT4	22.25		32dpi-STTM rs #4 -3	Ri-EF1α	24.16		32dpi-STTM rs #6-3	LotjaGi5g1v0224400	23.74		32dpi-STTM rs #4-3	LotjaGi1g1v0192600	28.2		32dpi-STTM #3-3	LotjaGi3g1v0422400	29.13		32dpi-STTM #3-3	LotjaGi1g1v0285700	29.01			32dpi-EV #1	23.56	24.63	23.1	23.7633	26.2	26.34	26.42	26.32
32dpi-STTM #4 -1	LotjaGi5g1v0238900	27.03		32dpi-STTM #4 -1	LotjaGi1g1v0792000	28.23		32dpi-STTM #4 -1	LotjaGi1g1v0301000	27.77		32dpi-STTM #4 -1	LotjaGi4g1v0232500	28.14		32dpi-STTM #4 -1	PT4	22.6		32dpi-STTM rs #5-1	Ri-EF1α	25.14						32dpi-STTM rs #5-1	LotjaGi1g1v0192600	28.91		32dpi-STTM #4-1	LotjaGi3g1v0422400	29.26		32dpi-STTM #4-1	LotjaGi1g1v0285700	28.83			32dpi-EV #2	23.74	24.11	23.85	23.9	26.41	26.16	25.91	26.16
32dpi-STTM #4 -2	LotjaGi5g1v0238900	27		32dpi-STTM #4 -2	LotjaGi1g1v0792000	27.89		32dpi-STTM #4 -2	LotjaGi1g1v0301000	27.82		32dpi-STTM #4 -2	LotjaGi4g1v0232500	28.26		32dpi-STTM #4 -2	PT4	22.49		32dpi-STTM rs #5-2	Ri-EF1α	25.17						32dpi-STTM rs #5-2	LotjaGi1g1v0192600	27.64		32dpi-STTM #4-2	LotjaGi3g1v0422400	29.04		32dpi-STTM #4-2	LotjaGi1g1v0285700	28.69			32dpi-EV #3	23.57	24.09	23.71	23.79	26.42	26.13	25.96	26.17
32dpi-STTM #4 -3	LotjaGi5g1v0238900	27.21		32dpi-STTM #4 -3	LotjaGi1g1v0792000	27.94		32dpi-STTM #4 -3	LotjaGi1g1v0301000	27.67		32dpi-STTM #4 -3	LotjaGi4g1v0232500	27.95		32dpi-STTM #4 -3	PT4	22.51		32dpi-STTM rs #5-3	Ri-EF1α	25.14						32dpi-STTM rs #5-3	LotjaGi1g1v0192600	27.53		32dpi-STTM #4-3	LotjaGi3g1v0422400	28.98		32dpi-STTM #4-3	LotjaGi1g1v0285700	28.92			32dpi-EV #4	23.73	24.11	23.82	23.8867	26.3	26.43	26.04	26.2567
32dpi-STTM #5 -1	LotjaGi5g1v0238900	26.46		32dpi-STTM #5 -1	LotjaGi1g1v0792000	28.02		32dpi-STTM #5 -1	LotjaGi1g1v0301000	27.14		32dpi-STTM #5 -1	LotjaGi4g1v0232500	27.89		32dpi-STTM #5 -1	PT4	21.91		32dpi-STTM rs #6-1	Ri-EF1α	25.19						32dpi-STTM rs #6-1	LotjaGi1g1v0192600	28.58		32dpi-STTM #5-1	LotjaGi3g1v0422400	29.2		32dpi-STTM #5-1	LotjaGi1g1v0285700	28.99			32dpi-EV #5	23.52	23.64	23.62	23.5933	26.1	26.34	26.17	26.2033
32dpi-STTM #5 -2	LotjaGi5g1v0238900	26.61		32dpi-STTM #5 -2	LotjaGi1g1v0792000	28.03		32dpi-STTM #5 -2	LotjaGi1g1v0301000	27.3		32dpi-STTM #5 -2	LotjaGi4g1v0232500	27.8		32dpi-STTM #5 -2	PT4	22.23		32dpi-STTM rs #6-2	Ri-EF1α	25.32						32dpi-STTM rs #6-2	LotjaGi1g1v0192600	28.78		32dpi-STTM #5-2	LotjaGi3g1v0422400	28.95		32dpi-STTM #5-2	LotjaGi1g1v0285700	28.74			32dpi-EV #6	23.94	24.06	24.1	24.0333	26.09	25.76	28.26	26.7033
32dpi-STTM #5 -3	LotjaGi5g1v0238900	26.8		32dpi-STTM #5 -3	LotjaGi1g1v0792000	27.45		32dpi-STTM #5 -3	LotjaGi1g1v0301000	27.24		32dpi-STTM #5 -3	LotjaGi4g1v0232500	27.73		32dpi-STTM #5 -3	PT4	22.22		32dpi-STTM rs #6-3	Ri-EF1α	25.21						32dpi-STTM rs #6-3	LotjaGi1g1v0192600	27.46		32dpi-STTM #5-3	LotjaGi3g1v0422400	29.24		32dpi-STTM #5-3	LotjaGi1g1v0285700	28.95			32dpi-STTM #1	24.96	26.66	25.61	25.7433	27.16	27.47	27.59	27.4067
23dpi-EV #1 -1	Lj-EF1α	25.08		23dpi-EV #1 -1	Lj-EF1α	23.81		23dpi-EV #1 -1	Lj-EF1α	24.53		23dpi-EV #1 -1	Lj-EF1α	24.72		23dpi-EV #1 -1	Lj-EF1α	24.47		23dpi-EV #1 -1	Lj-EF1α	24.42																			32dpi-STTM #2	25.51	26.25	25.55	25.77	27.34	27.59	27.58	27.5033
23dpi-EV #1 -2	Lj-EF1α	24.95		23dpi-EV #1 -2	Lj-EF1α	24.78		23dpi-EV #1 -2	Lj-EF1α	24.72		23dpi-EV #1 -2	Lj-EF1α	25.11		23dpi-EV #1 -2	Lj-EF1α	24.69		23dpi-EV #1 -2	Lj-EF1α	24.7																			32dpi-STTM #3	25.43	26.09	25.3	25.6067	27.27	27.72	27.44	27.4767
23dpi-EV #1 -3	Lj-EF1α	24.82		23dpi-EV #1 -3	Lj-EF1α	24.26		23dpi-EV #1 -3	Lj-EF1α	24.97		23dpi-EV #1 -3	Lj-EF1α	25.15		23dpi-EV #1 -3	Lj-EF1α	24.72		23dpi-EV #1 -3	Lj-EF1α	24.79																			32dpi-STTM #4	25.63	26.13	25.89	25.8833	27.77	27.82	27.67	27.7533
23dpi-EV #2 -1	Lj-EF1α	24.6		23dpi-EV #2 -1	Lj-EF1α	24.75		23dpi-EV #2 -1	Lj-EF1α	25.78		23dpi-EV #2 -1	Lj-EF1α	24.64		23dpi-EV #2 -1	Lj-EF1α	24.2		23dpi-EV #2 -1	Lj-EF1α	24.56																			32dpi-STTM #5	25.5	26.54	25.5	25.8467	27.14	27.3	27.24	27.2267
23dpi-EV #2 -2	Lj-EF1α	25.29		23dpi-EV #2 -2	Lj-EF1α	25.88		23dpi-EV #2 -2	Lj-EF1α	26.2		23dpi-EV #2 -2	Lj-EF1α	25.16		23dpi-EV #2 -2	Lj-EF1α	24.81		23dpi-EV #2 -2	Lj-EF1α	24.76																			32dpi-STTM rs #1	22.99	23.63	23.13	23.25	25.76	26.07	25.85	25.8933
23dpi-EV #2 -3	Lj-EF1α	24.81		23dpi-EV #2 -3	Lj-EF1α	24.44		23dpi-EV #2 -3	Lj-EF1α	25.05		23dpi-EV #2 -3	Lj-EF1α	25.55		23dpi-EV #2 -3	Lj-EF1α	24.88		23dpi-EV #2 -3	Lj-EF1α	24.8																			32dpi-STTM rs #2	22.98	23.53	23.11	23.2067	25.62	25.71	25.97	25.7667
23dpi-EV #3 -1	Lj-EF1α	24.78		23dpi-EV #3 -1	Lj-EF1α	25.32		23dpi-EV #3 -1	Lj-EF1α	24.22		23dpi-EV #3 -1	Lj-EF1α	24.78		23dpi-EV #3 -1	Lj-EF1α	24.27		23dpi-EV #3 -1	Lj-EF1α	24.71																			32dpi-STTM rs #3	23.16	23.47	23.19	23.2733	25.77	25.9	25.73	25.8
23dpi-EV #3 -2	Lj-EF1α	25.11		23dpi-EV #3 -2	Lj-EF1α	26.22		23dpi-EV #3 -2	Lj-EF1α	24.94		23dpi-EV #3 -2	Lj-EF1α	25.2		23dpi-EV #3 -2	Lj-EF1α	24.69		23dpi-EV #3 -2	Lj-EF1α	24.73																			32dpi-STTM rs #4	22.96	23.09	23.08	23.0433	25.67	25.5	25.31	25.4933
23dpi-EV #3 -3	Lj-EF1α	25.28		23dpi-EV #3 -3	Lj-EF1α	24.6		23dpi-EV #3 -3	Lj-EF1α	25.19		23dpi-EV #3 -3	Lj-EF1α	25.41		23dpi-EV #3 -3	Lj-EF1α	24.87		23dpi-EV #3 -3	Lj-EF1α	24.91																			32dpi-STTM rs #5	23.5	23.29	23.81	23.5333	26.52	27.16	27.34	27.0067
23dpi-EV #4 -1	Lj-EF1α	24.76		23dpi-EV #4 -1	Lj-EF1α	25.08		23dpi-EV #4 -1	Lj-EF1α	24.2		23dpi-EV #4 -1	Lj-EF1α	24.97		23dpi-EV #4 -1	Lj-EF1α	24.24		23dpi-EV #4 -1	Lj-EF1α	24.6																			32dpi-STTM rs #6	23.5	23.77	23.86	23.71	26.81	25.88	27.27	26.6533
23dpi-EV #4 -2	Lj-EF1α	24.5		23dpi-EV #4 -2	Lj-EF1α	25.24		23dpi-EV #4 -2	Lj-EF1α	25		23dpi-EV #4 -2	Lj-EF1α	25.44		23dpi-EV #4 -2	Lj-EF1α	24.72		23dpi-EV #4 -2	Lj-EF1α	24.78
23dpi-EV #4 -3	Lj-EF1α	24.82		23dpi-EV #4 -3	Lj-EF1α	25.49		23dpi-EV #4 -3	Lj-EF1α	25.03		23dpi-EV #4 -3	Lj-EF1α	25.24		23dpi-EV #4 -3	Lj-EF1α	24.84		23dpi-EV #4 -3	Lj-EF1α	24.87
23dpi-STTM rs #1 -1	Lj-EF1α	25.63		23dpi-STTM rs #1 -1	Lj-EF1α	26.46		23dpi-STTM rs #1 -1	Lj-EF1α	25.58		23dpi-STTM rs #1 -1	Lj-EF1α	25.9		23dpi-STTM rs #1 -1	Lj-EF1α	25.49		23dpi-STTM #1 -1	Lj-EF1α	24.1																			LotjaGi4g1v0232500
23dpi-STTM rs #1 -2	Lj-EF1α	26.05		23dpi-STTM rs #1 -2	Lj-EF1α	26.92		23dpi-STTM rs #1 -2	Lj-EF1α	26.17		23dpi-STTM rs #1 -2	Lj-EF1α	26.08		23dpi-STTM rs #1 -2	Lj-EF1α	25.33		23dpi-STTM #1 -2	Lj-EF1α	24.33																			Sample	internal control 1	internal control 2	internal control 3	Average internal control	target gene 1	target gene 2	target gene 3	Average target gene
23dpi-STTM rs #1 -3	Lj-EF1α	25.87		23dpi-STTM rs #1 -3	Lj-EF1α	25.73		23dpi-STTM rs #1 -3	Lj-EF1α	26.26		23dpi-STTM rs #1 -3	Lj-EF1α	25.91		23dpi-STTM rs #1 -3	Lj-EF1α	25.69		23dpi-STTM #1 -3	Lj-EF1α	24.6																			23dpi-EV #1	24.72	25.11	25.15	24.9933		28.62	28.25	28.435
23dpi-STTM rs #2 -1	Lj-EF1α	25.54		23dpi-STTM rs #2 -1	Lj-EF1α	25.58		23dpi-STTM rs #2 -1	Lj-EF1α	25.8		23dpi-STTM rs #2 -1	Lj-EF1α	25.68		23dpi-STTM rs #2 -1	Lj-EF1α	25		23dpi-STTM #2 -1	Lj-EF1α	24.02																			23dpi-EV #2		25.16	25.55	25.355	28.73	29.13	28.82	28.8933
23dpi-STTM rs #2 -2	Lj-EF1α	25.83		23dpi-STTM rs #2 -2	Lj-EF1α	27.31		23dpi-STTM rs #2 -2	Lj-EF1α	25.89		23dpi-STTM rs #2 -2	Lj-EF1α	25.98		23dpi-STTM rs #2 -2	Lj-EF1α	25.65		23dpi-STTM #2 -2	Lj-EF1α	24.15																			23dpi-EV #3	24.78	25.2	25.41	25.13	28.72	28.58	28.75	28.6833
23dpi-STTM rs #2 -3	Lj-EF1α	25.69		23dpi-STTM rs #2 -3	Lj-EF1α	25.28		23dpi-STTM rs #2 -3	Lj-EF1α	25.49		23dpi-STTM rs #2 -3	Lj-EF1α	25.95		23dpi-STTM rs #2 -3	Lj-EF1α	25.53		23dpi-STTM #2 -3	Lj-EF1α	24.54																			23dpi-EV #4	24.97	25.44	25.24	25.2167	28.95		28.74	28.845
23dpi-STTM rs #3 -1	Lj-EF1α	26.68		23dpi-STTM rs #3 -1	Lj-EF1α	25.2		23dpi-STTM rs #3 -1	Lj-EF1α	25.51		23dpi-STTM rs #3 -1	Lj-EF1α	26.19		23dpi-STTM rs #3 -1	Lj-EF1α	25.14		23dpi-STTM #3 -1	Lj-EF1α	24.26																			23dpi-STTM #1	24.19	24.77	24.88	24.6133	28.09	28.76	28.08	28.31
23dpi-STTM rs #3 -2	Lj-EF1α	25.62		23dpi-STTM rs #3 -2	Lj-EF1α	27.32		23dpi-STTM rs #3 -2	Lj-EF1α	26.01		23dpi-STTM rs #3 -2	Lj-EF1α	26.18		23dpi-STTM rs #3 -2	Lj-EF1α	25.57		23dpi-STTM #3 -2	Lj-EF1α	24.45																			23dpi-STTM #2	24.13	24.73	24.67	24.51	27.99	27.74	27.93	27.8867
23dpi-STTM rs #3 -3	Lj-EF1α	25.76		23dpi-STTM rs #3 -3	Lj-EF1α	25.26		23dpi-STTM rs #3 -3	Lj-EF1α	25.72		23dpi-STTM rs #3 -3	Lj-EF1α	25.87		23dpi-STTM rs #3 -3	Lj-EF1α	25.55		23dpi-STTM #3 -3	Lj-EF1α	24.33																			23dpi-STTM #3	24.66	24.81	24.79	24.7533	27.93	27.99	27.75	27.89
23dpi-STTM rs #4 -1	Lj-EF1α	25.27		23dpi-STTM rs #4 -1	Lj-EF1α	25.71		23dpi-STTM rs #4 -1	Lj-EF1α	25.94		23dpi-STTM rs #4 -1	Lj-EF1α	25.68		23dpi-STTM rs #4 -1	Lj-EF1α	25.52		23dpi-STTM #4 -1	Lj-EF1α	24.3																			23dpi-STTM #4	24.9	24.92	25.06	24.96	27.89	27.97	27.84	27.9
23dpi-STTM rs #4 -2	Lj-EF1α	25.8		23dpi-STTM rs #4 -2	Lj-EF1α	26.85		23dpi-STTM rs #4 -2	Lj-EF1α	26.01		23dpi-STTM rs #4 -2	Lj-EF1α	26.65		23dpi-STTM rs #4 -2	Lj-EF1α	24.75		23dpi-STTM #4 -2	Lj-EF1α	24.49																			23dpi-STTM rs #1	25.9	26.08	25.91	25.9633	29.03	29.47	29.49	29.33
23dpi-STTM rs #4 -3	Lj-EF1α	25.59		23dpi-STTM rs #4 -3	Lj-EF1α	25.89		23dpi-STTM rs #4 -3	Lj-EF1α	25.86		23dpi-STTM rs #4 -3	Lj-EF1α	25.97		23dpi-STTM rs #4 -3	Lj-EF1α	25.55		23dpi-STTM #4 -3	Lj-EF1α	24.58																			23dpi-STTM rs #2	25.68	25.98	25.95	25.87	28.96	29.49	29.22	29.2233
23dpi-STTM #1 -1	Lj-EF1α	23.96		23dpi-STTM #1 -1	Lj-EF1α	24.66		23dpi-STTM #1 -1	Lj-EF1α	23.93		23dpi-STTM #1 -1	Lj-EF1α	24.19		23dpi-STTM #1 -1	Lj-EF1α	24.02		23dpi-STTM rs #1 -1	Lj-EF1α	25.6																			23dpi-STTM rs #3	26.19	26.18	25.87	26.08	28.86	29.19	29.25	29.1
23dpi-STTM #1 -2	Lj-EF1α	24.72		23dpi-STTM #1 -2	Lj-EF1α	25.18		23dpi-STTM #1 -2	Lj-EF1α	24.54		23dpi-STTM #1 -2	Lj-EF1α	24.77		23dpi-STTM #1 -2	Lj-EF1α	24.11		23dpi-STTM rs #1 -2	Lj-EF1α	25.59																			23dpi-STTM rs #4	25.68	26.65	25.97	26.1	28.68	29.24	29.55	29.1567
23dpi-STTM #1 -3	Lj-EF1α	25.07		23dpi-STTM #1 -3	Lj-EF1α	25.16		23dpi-STTM #1 -3	Lj-EF1α	24.73		23dpi-STTM #1 -3	Lj-EF1α	24.88		23dpi-STTM #1 -3	Lj-EF1α	24.55		23dpi-STTM rs #1 -3	Lj-EF1α	25.7																			27dpi-EV #1		26.33	26.18	26.255	28.7		29.1	28.9
23dpi-STTM #2 -1	Lj-EF1α	24.27		23dpi-STTM #2 -1	Lj-EF1α	24.76		23dpi-STTM #2 -1	Lj-EF1α	23.93		23dpi-STTM #2 -1	Lj-EF1α	24.13		23dpi-STTM #2 -1	Lj-EF1α	24.02		23dpi-STTM rs #2 -1	Lj-EF1α	25.56																			27dpi-EV #2	26.8	26.77	26.42	26.6633	28.79	29.12	28.94	28.95
23dpi-STTM #2 -2	Lj-EF1α	24.43		23dpi-STTM #2 -2	Lj-EF1α	25.57		23dpi-STTM #2 -2	Lj-EF1α	24.48		23dpi-STTM #2 -2	Lj-EF1α	24.73		23dpi-STTM #2 -2	Lj-EF1α	24.11		23dpi-STTM rs #2 -2	Lj-EF1α	25.76																			27dpi-EV #3		25.45	25.45	25.45	28.85	29.29	29.07	29.07
23dpi-STTM #2 -3	Lj-EF1α	24.64		23dpi-STTM #2 -3	Lj-EF1α	25.58		23dpi-STTM #2 -3	Lj-EF1α	24.8		23dpi-STTM #2 -3	Lj-EF1α	24.67		23dpi-STTM #2 -3	Lj-EF1α	24.27		23dpi-STTM rs #2 -3	Lj-EF1α	25.54																			27dpi-EV #4		25.71	26.13	25.92	28.89	28.92	28.73	28.8467
23dpi-STTM #3 -1	Lj-EF1α	24.19		23dpi-STTM #3 -1	Lj-EF1α	24.98		23dpi-STTM #3 -1	Lj-EF1α	24.5		23dpi-STTM #3 -1	Lj-EF1α	24.66		23dpi-STTM #3 -1	Lj-EF1α	24.08		23dpi-STTM rs #3 -1	Lj-EF1α	25.58																			27dpi-EV #5	26.31	26.3	26.31	26.3067	28.83	28.98	28.77	28.86
23dpi-STTM #3 -2	Lj-EF1α	24.56		23dpi-STTM #3 -2	Lj-EF1α	24.87		23dpi-STTM #3 -2	Lj-EF1α	24.66		23dpi-STTM #3 -2	Lj-EF1α	24.81		23dpi-STTM #3 -2	Lj-EF1α	24.3		23dpi-STTM rs #3 -2	Lj-EF1α	25.79																			27dpi-EV #6	23.02	23.11	23.46	23.1967	26.54	26.46	26.44	26.48
23dpi-STTM #3 -3	Lj-EF1α	24.76		23dpi-STTM #3 -3	Lj-EF1α	25.14		23dpi-STTM #3 -3	Lj-EF1α	24.57		23dpi-STTM #3 -3	Lj-EF1α	24.79		23dpi-STTM #3 -3	Lj-EF1α	24.26		23dpi-STTM rs #3 -3	Lj-EF1α	25.6																			27dpi-EV #7	22.27	22.43	22.15	22.2833	25.61	25.83	25.72	25.72
23dpi-STTM #4 -1	Lj-EF1α	24.44		23dpi-STTM #4 -1	Lj-EF1α	24.82		23dpi-STTM #4 -1	Lj-EF1α	24.01		23dpi-STTM #4 -1	Lj-EF1α	24.9		23dpi-STTM #4 -1	Lj-EF1α	24.22		23dpi-STTM rs #4 -1	Lj-EF1α	25.58																			27dpi-EV #8	22.44	22.62	22.69	22.5833	25.79	25.83	25.74	25.7867
23dpi-STTM #4 -2	Lj-EF1α	24.73		23dpi-STTM #4 -2	Lj-EF1α	25.1		23dpi-STTM #4 -2	Lj-EF1α	24.82		23dpi-STTM #4 -2	Lj-EF1α	24.92		23dpi-STTM #4 -2	Lj-EF1α	24.51		23dpi-STTM rs #4 -2	Lj-EF1α	25.89																			27dpi-EV #9	22.57	22.65	23.02	22.7467	26.1	26.44	26.24	26.26
23dpi-STTM #4 -3	Lj-EF1α	24.82		23dpi-STTM #4 -3	Lj-EF1α	25.59		23dpi-STTM #4 -3	Lj-EF1α	24.97		23dpi-STTM #4 -3	Lj-EF1α	25.06		23dpi-STTM #4 -3	Lj-EF1α	24.18		23dpi-STTM rs #4 -3	Lj-EF1α	25.71																			27dpi-STTM #1	26.37	26.51	26.46	26.4467	29.34	29.47	29.2	29.3367
27dpi-EV #1 -1	Lj-EF1α	25.61		27dpi-EV #1 -1	Lj-EF1α	24.48		27dpi-EV #1 -1	Lj-EF1α	25.63		27dpi-EV #1 -1	Lj-EF1α	25.5		27dpi-EV #1 -1	Lj-EF1α	26.15		27dpi-EV #1 -1	Lj-EF1α	25.01																			27dpi-STTM #2		26.42	26.27	26.345	29.59	29.32	29.2	29.37
27dpi-EV #1 -2	Lj-EF1α	26.68		27dpi-EV #1 -2	Lj-EF1α	24.6		27dpi-EV #1 -2	Lj-EF1α	25.66		27dpi-EV #1 -2	Lj-EF1α	26.33		27dpi-EV #1 -2	Lj-EF1α	26.78		27dpi-EV #1 -2	Lj-EF1α	25.95																			27dpi-STTM #3	26.38	26.56	26.54	26.4933	29.26	29.6	29.48	29.4467
27dpi-EV #1 -3	Lj-EF1α	26.58		27dpi-EV #1 -3	Lj-EF1α	24.84		27dpi-EV #1 -3	Lj-EF1α	25.98		27dpi-EV #1 -3	Lj-EF1α	26.18		27dpi-EV #1 -3	Lj-EF1α	26.5		27dpi-EV #1 -3	Lj-EF1α	25.65																			27dpi-STTM #4		26.42	26.34	26.38	29.59	29.55	29.71	29.6167
27dpi-EV #2 -1	Lj-EF1α	25.7		27dpi-EV #2 -1	Lj-EF1α	24		27dpi-EV #2 -1	Lj-EF1α	26.48		27dpi-EV #2 -1	Lj-EF1α	26.8		27dpi-EV #2 -1	Lj-EF1α	26.62		27dpi-EV #2 -1	Lj-EF1α	25.18																			27dpi-STTM #5	26.27	26.03	25.93	26.0767	29.09	29.23	29.27	29.1967
27dpi-EV #2 -2	Lj-EF1α	26.18		27dpi-EV #2 -2	Lj-EF1α	27.24		27dpi-EV #2 -2	Lj-EF1α	26.13		27dpi-EV #2 -2	Lj-EF1α	26.77		27dpi-EV #2 -2	Lj-EF1α	26.53		27dpi-EV #2 -2	Lj-EF1α	25.05																			27dpi-STTM #6	22.24	22.67	22.59	22.5	24.71	24.96	24.86	24.8433
27dpi-EV #2 -3	Lj-EF1α	26.22		27dpi-EV #2 -3	Lj-EF1α	24.83		27dpi-EV #2 -3	Lj-EF1α	26.5		27dpi-EV #2 -3	Lj-EF1α	26.42		27dpi-EV #2 -3	Lj-EF1α	27.59		27dpi-EV #2 -3	Lj-EF1α	26.03																			27dpi-STTM #7	23.1	23.27	23.41	23.26	24.91	25.13	24.97	25.0033
27dpi-EV #3 -1	Lj-EF1α	25.74		27dpi-EV #3 -1	Lj-EF1α	24.31		27dpi-EV #3 -1	Lj-EF1α	25.6		27dpi-EV #3 -1	Lj-EF1α	23.43		27dpi-EV #3 -1	Lj-EF1α	25.85		27dpi-EV #3 -1	Lj-EF1α	25.17																			27dpi-STTM #8	21.56	21.78	21.9	21.7467	25.07	24.82	24.87	24.92
27dpi-EV #3 -2	Lj-EF1α	25.69		27dpi-EV #3 -2	Lj-EF1α	24.3		27dpi-EV #3 -2	Lj-EF1α	25.74		27dpi-EV #3 -2	Lj-EF1α	25.45		27dpi-EV #3 -2	Lj-EF1α	26.05		27dpi-EV #3 -2	Lj-EF1α	25.76																			27dpi-STTM #9	21.85	21.96	21.84	21.8833	25.06	25.07	25.12	25.0833
27dpi-EV #3 -3	Lj-EF1α	26.13		27dpi-EV #3 -3	Lj-EF1α	24.23		27dpi-EV #3 -3	Lj-EF1α	25.44		27dpi-EV #3 -3	Lj-EF1α	25.45		27dpi-EV #3 -3	Lj-EF1α	26.12		27dpi-EV #3 -3	Lj-EF1α	25.54																			27dpi-STTM rs #1	27.53	27.66	27.62	27.6033	31.01	31.04	31.01	31.02
27dpi-EV #4 -1	Lj-EF1α	26.04		27dpi-EV #4 -1	Lj-EF1α	25		27dpi-EV #4 -1	Lj-EF1α	26.46		27dpi-EV #4 -1	Lj-EF1α	26.66		27dpi-EV #4 -1	Lj-EF1α	26.67		27dpi-EV #4 -1	Lj-EF1α	25.31																			27dpi-STTM rs #2	27.37	27.82	27.57	27.5867	30.97	30.98	31.45	31.1333
27dpi-EV #4 -2	Lj-EF1α	26.88		27dpi-EV #4 -2	Lj-EF1α	25.14		27dpi-EV #4 -2	Lj-EF1α	26.12		27dpi-EV #4 -2	Lj-EF1α	25.71		27dpi-EV #4 -2	Lj-EF1α	26.83		27dpi-EV #4 -2	Lj-EF1α	25.13																			27dpi-STTM rs #3	27.82	27.11	27.63	27.52	30.87	30.87	30.52	30.7533
27dpi-EV #4 -3	Lj-EF1α	27.17		27dpi-EV #4 -3	Lj-EF1α	25.54		27dpi-EV #4 -3	Lj-EF1α	26.45		27dpi-EV #4 -3	Lj-EF1α	26.13		27dpi-EV #4 -3	Lj-EF1α	26.69		27dpi-EV #4 -3	Lj-EF1α	26.8																			27dpi-STTM rs #4		28.09	28.19	28.14	30.87	30.74	30.58	30.73
27dpi-EV #5 -1	Lj-EF1α	27.47		27dpi-EV #5 -1	Lj-EF1α	25.06		27dpi-EV #5 -1	Lj-EF1α	26.67		27dpi-EV #5 -1	Lj-EF1α	26.31		27dpi-EV #5 -1	Lj-EF1α	25.88		27dpi-EV #5 -1	Lj-EF1α	25.34																			27dpi-STTM rs #6	21.54	21.7		21.62	24.7	24.63	24.47	24.6
27dpi-EV #5 -2	Lj-EF1α	26.49		27dpi-EV #5 -2	Lj-EF1α	25.04		27dpi-EV #5 -2	Lj-EF1α	26.85		27dpi-EV #5 -2	Lj-EF1α	26.3		27dpi-EV #5 -2	Lj-EF1α	26.59		27dpi-EV #5 -2	Lj-EF1α	25.72																			27dpi-STTM rs #7	22.77	23.04	22.78	22.8633	26.67	26.89	26.57	26.71
27dpi-EV #5 -3	Lj-EF1α	25.19		27dpi-EV #5 -3	Lj-EF1α	25.03		27dpi-EV #5 -3	Lj-EF1α	26.79		27dpi-EV #5 -3	Lj-EF1α	26.31		27dpi-EV #5 -3	Lj-EF1α	26.24		27dpi-EV #5 -3	Lj-EF1α	25.66																			27dpi-STTM rs #8	23.56	23.78	23.9	23.7467	26.66	26.61	26.61	26.6267
27dpi-EV #6	Lj-EF1α	23.02		27dpi-STTM rs #1 -1	Lj-EF1α	25.84		27dpi-STTM rs #1 -1	Lj-EF1α	28.08		27dpi-STTM rs #1 -1	Lj-EF1α	27.53		27dpi-STTM rs #1 -1	Lj-EF1α	28		27dpi-STTM #1 -1	Lj-EF1α	25.78																			27dpi-STTM rs #9	22.85	22.96	22.84	22.8833	25.47	25.86	25.48	25.6033
27dpi-EV #6	Lj-EF1α	23.11		27dpi-STTM rs #1 -2	Lj-EF1α	25.63		27dpi-STTM rs #1 -2	Lj-EF1α	27.86		27dpi-STTM rs #1 -2	Lj-EF1α	27.66		27dpi-STTM rs #1 -2	Lj-EF1α	27.74		27dpi-STTM #1 -2	Lj-EF1α	25.85																			30dpi-EV #1	28.23	28.69	28.93	28.6167	32.42	32.22	32.05	32.23
27dpi-EV #6	Lj-EF1α	23.46		27dpi-STTM rs #1 -3	Lj-EF1α	26.11		27dpi-STTM rs #1 -3	Lj-EF1α	28.57		27dpi-STTM rs #1 -3	Lj-EF1α	27.62		27dpi-STTM rs #1 -3	Lj-EF1α	28.1		27dpi-STTM #1 -3	Lj-EF1α	25.98																			30dpi-EV #2	28.71	28.91	28.27	28.63	32.21	32.13	32.5	32.28
27dpi-EV #7	Lj-EF1α	22.27		27dpi-STTM rs #2 -1	Lj-EF1α	25.7		27dpi-STTM rs #2 -1	Lj-EF1α	27.1		27dpi-STTM rs #2 -1	Lj-EF1α	27.37		27dpi-STTM rs #2 -1	Lj-EF1α	27.56		27dpi-STTM #2 -1	Lj-EF1α	25.97																			30dpi-EV #3	28.23	28.28	28.03	28.18	32.16	31.95	32.32	32.1433
27dpi-EV #7	Lj-EF1α	22.43		27dpi-STTM rs #2 -2	Lj-EF1α	25.12		27dpi-STTM rs #2 -2	Lj-EF1α	28.29		27dpi-STTM rs #2 -2	Lj-EF1α	27.82		27dpi-STTM rs #2 -2	Lj-EF1α	27.93		27dpi-STTM #2 -2	Lj-EF1α	25.6																			30dpi-EV #4	28.26	28.17	28.33	28.2533	32.08	32.43	32.69	32.4
27dpi-EV #7	Lj-EF1α	22.15		27dpi-STTM rs #2 -3	Lj-EF1α	29.55		27dpi-STTM rs #2 -3	Lj-EF1α	27.52		27dpi-STTM rs #2 -3	Lj-EF1α	27.57		27dpi-STTM rs #2 -3	Lj-EF1α	26.84		27dpi-STTM #2 -3	Lj-EF1α	25.34																			30dpi-EV #5	28.04	28.71	28.5	28.4167	32.21	31.9	32.18	32.0967
27dpi-EV #8	Lj-EF1α	22.44		27dpi-STTM rs #3 -1	Lj-EF1α	25.6		27dpi-STTM rs #3 -1	Lj-EF1α	26.63		27dpi-STTM rs #3 -1	Lj-EF1α	27.82		27dpi-STTM rs #3 -1	Lj-EF1α	27.44		27dpi-STTM #3 -1	Lj-EF1α	25.56																			30dpi-EV #6	28.62	29.15	29.3	29.0233	32.48	32.28	31.9	32.22
27dpi-EV #8	Lj-EF1α	22.62		27dpi-STTM rs #3 -2	Lj-EF1α	25.53		27dpi-STTM rs #3 -2	Lj-EF1α	27.05		27dpi-STTM rs #3 -2	Lj-EF1α	27.11		27dpi-STTM rs #3 -2	Lj-EF1α	27.67		27dpi-STTM #3 -2	Lj-EF1α	25.63																			30dpi-EV #7	27.53	28.5	28.65	28.2267	31.5	31.99	31.9	31.7967
27dpi-EV #8	Lj-EF1α	22.69		27dpi-STTM rs #3 -3	Lj-EF1α	25.74		27dpi-STTM rs #3 -3	Lj-EF1α	28.25		27dpi-STTM rs #3 -3	Lj-EF1α	27.63		27dpi-STTM rs #3 -3	Lj-EF1α	27.68		27dpi-STTM #3 -3	Lj-EF1α	25.35																			30dpi-EV #8	30	29.94	29.34	29.76	33.3	33.42	33.27	33.33
27dpi-EV #9	Lj-EF1α	22.57		27dpi-STTM rs #4 -1	Lj-EF1α	26.14		27dpi-STTM rs #4 -1	Lj-EF1α	27.57		27dpi-STTM rs #4 -1	Lj-EF1α	29.08		27dpi-STTM rs #4 -1	Lj-EF1α	28.58		27dpi-STTM #4 -1	Lj-EF1α	25.22																			30dpi-EV #9	28.65	28.23	28.34	28.4067	31.42	30.82	31.09	31.11
27dpi-EV #9	Lj-EF1α	22.65		27dpi-STTM rs #4 -2	Lj-EF1α	26.93		27dpi-STTM rs #4 -2	Lj-EF1α	28.75		27dpi-STTM rs #4 -2	Lj-EF1α	28.09		27dpi-STTM rs #4 -2	Lj-EF1α	27.75		27dpi-STTM #4 -2	Lj-EF1α	25.44																			30dpi-STTM #1	26.2	26.31	26.91	26.4733	29.11	30.32	29.9	29.7767
27dpi-EV #9	Lj-EF1α	23.02		27dpi-STTM rs #4 -3	Lj-EF1α	26.19		27dpi-STTM rs #4 -3	Lj-EF1α	28.51		27dpi-STTM rs #4 -3	Lj-EF1α	28.19		27dpi-STTM rs #4 -3	Lj-EF1α	27.92		27dpi-STTM #4 -3	Lj-EF1α	25.51																			30dpi-STTM #2	26.43	26.01	26.56	26.3333	29.69	29.76	30.24	29.8967
27dpi-STTM rs #1 -1	Lj-EF1α	29.1		27dpi-STTM #1 -1	Lj-EF1α	25.53		27dpi-STTM #1 -1	Lj-EF1α	26.74		27dpi-STTM #1 -1	Lj-EF1α	26.37		27dpi-STTM #1 -1	Lj-EF1α	26.48		27dpi-STTM #5 -1	Lj-EF1α	24.98																			30dpi-STTM #3	26.14	26.13	26.1	26.1233	29.8	30.19	30.26	30.0833
27dpi-STTM rs #1 -2	Lj-EF1α	28.35		27dpi-STTM #1 -2	Lj-EF1α	25.79		27dpi-STTM #1 -2	Lj-EF1α	27.05		27dpi-STTM #1 -2	Lj-EF1α	26.51		27dpi-STTM #1 -2	Lj-EF1α	26.8		27dpi-STTM #5 -2	Lj-EF1α	24.9																			30dpi-STTM #4	26.33		26	26.165	30.01	30.57	30.32	30.3
27dpi-STTM rs #1 -3	Lj-EF1α	29.3		27dpi-STTM #1 -3	Lj-EF1α	25.45		27dpi-STTM #1 -3	Lj-EF1α	27		27dpi-STTM #1 -3	Lj-EF1α	26.46		27dpi-STTM #1 -3	Lj-EF1α	26.57		27dpi-STTM #5 -3	Lj-EF1α	24.85																			30dpi-STTM #5	26.06	26.19	26.32	26.19	29.84	29.72	30.11	29.89
27dpi-STTM rs #2 -1	Lj-EF1α	28.11		27dpi-STTM #2 -1	Lj-EF1α	25.26		27dpi-STTM #2 -1	Lj-EF1α	27.56		27dpi-STTM #2 -1	Lj-EF1α	26.72		27dpi-STTM #2 -1	Lj-EF1α	26.67		27dpi-STTM rs #1 -1	Lj-EF1α	26.65																			30dpi-STTM #6	25.98		26.01	25.995	29.96	30.01	30.03	30
27dpi-STTM rs #2 -2	Lj-EF1α	27.97		27dpi-STTM #2 -2	Lj-EF1α	25.43		27dpi-STTM #2 -2	Lj-EF1α	27.12		27dpi-STTM #2 -2	Lj-EF1α	26.42		27dpi-STTM #2 -2	Lj-EF1α	26.72		27dpi-STTM rs #1 -2	Lj-EF1α	26.94																			30dpi-STTM #7	25.93	26.05		25.99	29.8	29.81	30.61	30.0733
27dpi-STTM rs #2 -3	Lj-EF1α	28.34		27dpi-STTM #2 -3	Lj-EF1α	25.29		27dpi-STTM #2 -3	Lj-EF1α	26.96		27dpi-STTM #2 -3	Lj-EF1α	26.27		27dpi-STTM #2 -3	Lj-EF1α	26.35		27dpi-STTM rs #1 -3	Lj-EF1α	26.92																			30dpi-STTM #8	26.16	26.53	26.46	26.3833	30.01	29.63	29.88	29.84
27dpi-STTM rs #3 -1	Lj-EF1α	28.72		27dpi-STTM #3 -1	Lj-EF1α	25.32		27dpi-STTM #3 -1	Lj-EF1α	26.73		27dpi-STTM #3 -1	Lj-EF1α	26.38		27dpi-STTM #3 -1	Lj-EF1α	26.43		27dpi-STTM rs #2 -1	Lj-EF1α	27.04																			30dpi-STTM #9		26.58	26.07	26.325	29.35	29.38	29.09	29.2733
27dpi-STTM rs #3 -2	Lj-EF1α	28.04		27dpi-STTM #3 -2	Lj-EF1α	25.43		27dpi-STTM #3 -2	Lj-EF1α	27.08		27dpi-STTM #3 -2	Lj-EF1α	26.56		27dpi-STTM #3 -2	Lj-EF1α	26.66		27dpi-STTM rs #2 -2	Lj-EF1α	27.02																			30dpi-STTM rs #1	28.08	27.88		27.98	30.78	31.08	31.2	31.02
27dpi-STTM rs #3 -3	Lj-EF1α	28.6		27dpi-STTM #3 -3	Lj-EF1α	25.58		27dpi-STTM #3 -3	Lj-EF1α	27.59		27dpi-STTM #3 -3	Lj-EF1α	26.54		27dpi-STTM #3 -3	Lj-EF1α	26.43		27dpi-STTM rs #2 -3	Lj-EF1α	26.66																			30dpi-STTM rs #2		27.71	27.68	27.695	31.09	31.77	31.53	31.4633
27dpi-STTM rs #4 -1	Lj-EF1α	29.71		27dpi-STTM #4 -1	Lj-EF1α	25.45		27dpi-STTM #4 -1	Lj-EF1α	26.34		27dpi-STTM #4 -1	Lj-EF1α	25.48		27dpi-STTM #4 -1	Lj-EF1α	25.95		27dpi-STTM rs #3 -1	Lj-EF1α	26.51																			30dpi-STTM rs #3	28.45	27.83		28.14	31.54	31.09	30.9	31.1767
27dpi-STTM rs #4 -2	Lj-EF1α	28.34		27dpi-STTM #4 -2	Lj-EF1α	25.58		27dpi-STTM #4 -2	Lj-EF1α	27.19		27dpi-STTM #4 -2	Lj-EF1α	26.42		27dpi-STTM #4 -2	Lj-EF1α	26.49		27dpi-STTM rs #3 -2	Lj-EF1α	26.53																			30dpi-STTM rs #4	28.01	28.47		28.24	31.06	31.46	31.42	31.3133
27dpi-STTM rs #4 -3	Lj-EF1α	28.72		27dpi-STTM #4 -3	Lj-EF1α	25.69		27dpi-STTM #4 -3	Lj-EF1α	27.22		27dpi-STTM #4 -3	Lj-EF1α	26.34		27dpi-STTM #4 -3	Lj-EF1α	26.7		27dpi-STTM rs #3 -3	Lj-EF1α	26.19																			30dpi-STTM rs #5	28.04	28.27	28.29	28.2	31.48	31.22	31.29	31.33
27dpi-STTM rs #6	Lj-EF1α	21.54		27dpi-STTM #5 -1	Lj-EF1α	25.12		27dpi-STTM #5 -1	Lj-EF1α	26.75		27dpi-STTM #5 -1	Lj-EF1α	26.27		27dpi-STTM #5 -1	Lj-EF1α	25.94		27dpi-STTM rs #4 -1	Lj-EF1α	27.27																			30dpi-STTM rs #6	28.15		27.85	28	30.94	31.49	31.11	31.18
27dpi-STTM rs #6	Lj-EF1α	21.7		27dpi-STTM #5 -2	Lj-EF1α	25.14		27dpi-STTM #5 -2	Lj-EF1α	26.7		27dpi-STTM #5 -2	Lj-EF1α	26.03		27dpi-STTM #5 -2	Lj-EF1α	25.95		27dpi-STTM rs #4 -2	Lj-EF1α	27.11																			30dpi-STTM rs #7		27.06	27.08	27.07	30.88	31	31.12	31
27dpi-STTM rs #6	Lj-EF1α	22.08		27dpi-STTM #5 -3	Lj-EF1α	25.42		27dpi-STTM #5 -3	Lj-EF1α	26.93		27dpi-STTM #5 -3	Lj-EF1α	25.93		27dpi-STTM #5 -3	Lj-EF1α	26.1		27dpi-STTM rs #4 -3	Lj-EF1α	26.44																			30dpi-STTM rs #8	27.84	27.11		27.475	31.06	31.07	31.03	31.0533
27dpi-STTM rs #7	Lj-EF1α	22.77		30dpi-EV #1 -1	Lj-EF1α	27.12		30dpi-EV #1 -1	Lj-EF1α	28.45		30dpi-EV #1 -1	Lj-EF1α	28.23		30dpi-EV #1 -1	Lj-EF1α	27.97		30dpi-EV #1 -1	Lj-EF1α	26.98																			30dpi-STTM rs #9	27.32	27.61	27.74	27.5567	30.47	30.43	30.72	30.54
27dpi-STTM rs #7	Lj-EF1α	23.04		30dpi-EV #1 -2	Lj-EF1α	25.74		30dpi-EV #1 -2	Lj-EF1α	28.33		30dpi-EV #1 -2	Lj-EF1α	28.69		30dpi-EV #1 -2	Lj-EF1α	28.21		30dpi-EV #1 -2	Lj-EF1α	27.61																			32dpi-EV #1	23.23	23.2	23.13	23.1867	26.43	26.34	26.65	26.4733
27dpi-STTM rs #7	Lj-EF1α	22.78		30dpi-EV #1 -3	Lj-EF1α	27.87		30dpi-EV #1 -3	Lj-EF1α	28.95		30dpi-EV #1 -3	Lj-EF1α	28.93		30dpi-EV #1 -3	Lj-EF1α	28.17		30dpi-EV #1 -3	Lj-EF1α	27.73																			32dpi-EV #2	23.33	23.29	23.45	23.3567	26.69	26.61	26.45	26.5833
27dpi-STTM rs #8	Lj-EF1α	21.7		30dpi-EV #2 -1	Lj-EF1α	25.83		30dpi-EV #2 -1	Lj-EF1α	28.17		30dpi-EV #2 -1	Lj-EF1α	28.71		30dpi-EV #2 -1	Lj-EF1α	27.95		30dpi-EV #2 -1	Lj-EF1α	27.3																			32dpi-EV #3	23.47	23.07	23.25	23.2633	26.47	26.6	26.95	26.6733
27dpi-STTM rs #8	Lj-EF1α	21.76		30dpi-EV #2 -2	Lj-EF1α	26.03		30dpi-EV #2 -2	Lj-EF1α	28.83		30dpi-EV #2 -2	Lj-EF1α	28.91		30dpi-EV #2 -2	Lj-EF1α	28.29		30dpi-EV #2 -2	Lj-EF1α	27.1																			32dpi-EV #4	23.55	23.18	23.45	23.3933	26.61	26.59	26.96	26.72
27dpi-STTM rs #8	Lj-EF1α	22.03		30dpi-EV #2 -3	Lj-EF1α	25.91		30dpi-EV #2 -3	Lj-EF1α	28.7		30dpi-EV #2 -3	Lj-EF1α	28.27		30dpi-EV #2 -3	Lj-EF1α	28.12		30dpi-EV #2 -3	Lj-EF1α	27.2																			32dpi-EV #5	23.2	23.1	23.09	23.13	26.5	26.44	26.92	26.62
27dpi-STTM rs #9	Lj-EF1α	21.71		30dpi-EV #3 -1	Lj-EF1α	26.32		30dpi-EV #3 -1	Lj-EF1α	27.92		30dpi-EV #3 -1	Lj-EF1α	28.23		30dpi-EV #3 -1	Lj-EF1α	27.61		30dpi-EV #3 -1	Lj-EF1α	27.47																			32dpi-EV #6	23.94	24.06	24.1	24.0333	27.29	27.1	26.82	27.07
27dpi-STTM rs #9	Lj-EF1α	21.78		30dpi-EV #3 -2	Lj-EF1α	27.02		30dpi-EV #3 -2	Lj-EF1α	28.21		30dpi-EV #3 -2	Lj-EF1α	28.28		30dpi-EV #3 -2	Lj-EF1α	28.01		30dpi-EV #3 -2	Lj-EF1α	26.82																			32dpi-STTM #1	25.17	25.18	25.14	25.1633		27.9	28.09	27.995
27dpi-STTM rs #9	Lj-EF1α	21.95		30dpi-EV #3 -3	Lj-EF1α	27.27		30dpi-EV #3 -3	Lj-EF1α	28.49		30dpi-EV #3 -3	Lj-EF1α	28.03		30dpi-EV #3 -3	Lj-EF1α	27.86		30dpi-EV #3 -3	Lj-EF1α	27.3																			32dpi-STTM #2	25.21	25.22	25.24	25.2233	27.86	27.82		27.84
27dpi-STTM #1 -1	Lj-EF1α	26.81		30dpi-EV #4 -1	Lj-EF1α	26.57		30dpi-EV #4 -1	Lj-EF1α	27.95		30dpi-EV #4 -1	Lj-EF1α	28.26		30dpi-EV #4 -1	Lj-EF1α	27.84		30dpi-EV #4 -1	Lj-EF1α	27.22																			32dpi-STTM #3	25.23	25.32	25.33	25.2933		28.03	28.02	28.025
27dpi-STTM #1 -2	Lj-EF1α	26.61		30dpi-EV #4 -2	Lj-EF1α	27.15		30dpi-EV #4 -2	Lj-EF1α	28.32		30dpi-EV #4 -2	Lj-EF1α	28.17		30dpi-EV #4 -2	Lj-EF1α	28.15		30dpi-EV #4 -2	Lj-EF1α	27.06																			32dpi-STTM #4	25.46	25.52	25.67	25.55	28.14	28.26	27.95	28.1167
27dpi-STTM #1 -3	Lj-EF1α	27.48		30dpi-EV #4 -3	Lj-EF1α	27.31		30dpi-EV #4 -3	Lj-EF1α	28		30dpi-EV #4 -3	Lj-EF1α	28.33		30dpi-EV #4 -3	Lj-EF1α	27.75		30dpi-EV #4 -3	Lj-EF1α	26.72																			32dpi-STTM #5	25.31	25.19	25.24	25.2467	27.89	27.8	27.73	27.8067
27dpi-STTM #2 -1	Lj-EF1α	28.29		30dpi-EV #5 -1	Lj-EF1α	27.1		30dpi-EV #5 -1	Lj-EF1α	27.85		30dpi-EV #5 -1	Lj-EF1α	28.04		30dpi-EV #5 -1	Lj-EF1α	27.64		30dpi-EV #5 -1	Lj-EF1α	26.86																			32dpi-STTM rs #1	23.05		22.85	22.95	26.25	26.17	26.43	26.2833
27dpi-STTM #2 -2	Lj-EF1α	26.8		30dpi-EV #5 -2	Lj-EF1α	27.13		30dpi-EV #5 -2	Lj-EF1α	27.79		30dpi-EV #5 -2	Lj-EF1α	28.71		30dpi-EV #5 -2	Lj-EF1α	28.31		30dpi-EV #5 -2	Lj-EF1α	27.58																			32dpi-STTM rs #2	22.53	22.86	22.81	22.7333	26.57	26.85	26.18	26.5333
27dpi-STTM #2 -3	Lj-EF1α	26.96		30dpi-EV #5 -3	Lj-EF1α	27.32		30dpi-EV #5 -3	Lj-EF1α	28.15		30dpi-EV #5 -3	Lj-EF1α	28.5		30dpi-EV #5 -3	Lj-EF1α	28.18		30dpi-EV #5 -3	Lj-EF1α	27.46																			32dpi-STTM rs #3	22.84	22.83	22.88	22.85	26.46	26.45	26.57	26.4933
27dpi-STTM #3 -1	Lj-EF1α	26.6		30dpi-EV #6 -1	Lj-EF1α	26.7		30dpi-EV #6 -1	Lj-EF1α	27.46		30dpi-EV #6 -1	Lj-EF1α	28.62		30dpi-EV #6 -1	Lj-EF1α	27.52		30dpi-EV #6 -1	Lj-EF1α	27.53																			32dpi-STTM rs #4	22.76	22.71	22.65	22.7067	26.27	26.45	25.56	26.0933
27dpi-STTM #3 -2	Lj-EF1α	26.86		30dpi-EV #6 -2	Lj-EF1α	27.03		30dpi-EV #6 -2	Lj-EF1α	28		30dpi-EV #6 -2	Lj-EF1α	29.15		30dpi-EV #6 -2	Lj-EF1α	27.75		30dpi-EV #6 -2	Lj-EF1α	27.12																			32dpi-STTM rs #5	23.5	23.29	23.81	23.5333	26.58	26.92	26.75	26.75
27dpi-STTM #3 -3	Lj-EF1α	26.89		30dpi-EV #6 -3	Lj-EF1α	26.82		30dpi-EV #6 -3	Lj-EF1α	27.72		30dpi-EV #6 -3	Lj-EF1α	29.3		30dpi-EV #6 -3	Lj-EF1α	27.76		30dpi-EV #6 -3	Lj-EF1α	27.11																			32dpi-STTM rs #6	23.5	23.77	23.86	23.71	26.74	26.98	27.86	27.1933
27dpi-STTM #4 -1	Lj-EF1α	26.85		30dpi-EV #7 -1	Lj-EF1α	27.32		30dpi-EV #7 -1	Lj-EF1α	26.79		30dpi-EV #7 -1	Lj-EF1α	27.53		30dpi-EV #7 -1	Lj-EF1α	28.18		30dpi-EV #7 -1	Lj-EF1α	27.09
27dpi-STTM #4 -2	Lj-EF1α	26.31		30dpi-EV #7 -2	Lj-EF1α	27.16		30dpi-EV #7 -2	Lj-EF1α	26.46		30dpi-EV #7 -2	Lj-EF1α	28.5		30dpi-EV #7 -2	Lj-EF1α	27.64		30dpi-EV #7 -2	Lj-EF1α	27.51
27dpi-STTM #4 -3	Lj-EF1α	27.26		30dpi-EV #7 -3	Lj-EF1α	26.93		30dpi-EV #7 -3	Lj-EF1α	26.7		30dpi-EV #7 -3	Lj-EF1α	28.65		30dpi-EV #7 -3	Lj-EF1α	27.95		30dpi-EV #7 -3	Lj-EF1α	26.75																			PT4
27dpi-STTM #5 -1	Lj-EF1α	26.53		30dpi-EV #8 -1	Lj-EF1α	27.02		30dpi-EV #8 -1	Lj-EF1α	27.28		30dpi-EV #8 -1	Lj-EF1α	30		30dpi-EV #8 -1	Lj-EF1α	25.53		30dpi-EV #8 -1	Lj-EF1α	28.18																			Sample	internal control 1	internal control 2	internal control 3	Average internal control	target gene 1	target gene 2	target gene 3	Average target gene
27dpi-STTM #5 -2	Lj-EF1α	26.49		30dpi-EV #8 -2	Lj-EF1α	27.85		30dpi-EV #8 -2	Lj-EF1α	28.24		30dpi-EV #8 -2	Lj-EF1α	29.94		30dpi-EV #8 -2	Lj-EF1α	29.18		30dpi-EV #8 -2	Lj-EF1α	27.85																			23dpi-EV #1	24.47	24.69	24.72	24.6267	23.93	23.78	23.74	23.8167
27dpi-STTM #5 -3	Lj-EF1α	26.61		30dpi-EV #8 -3	Lj-EF1α	27.71		30dpi-EV #8 -3	Lj-EF1α	28.18		30dpi-EV #8 -3	Lj-EF1α	29.34		30dpi-EV #8 -3	Lj-EF1α	29.68		30dpi-EV #8 -3	Lj-EF1α	28.08																			23dpi-EV #2	24.2	24.81	24.88	24.63	23.73	23.57	23.92	23.74
27dpi-STTM #6	Lj-EF1α	22.24		30dpi-STTM rs #1 -1	Lj-EF1α	25.93		30dpi-STTM rs #1 -1	Lj-EF1α	27.99		30dpi-STTM rs #1 -1	Lj-EF1α	28.08		30dpi-STTM rs #1 -1	Lj-EF1α	26.84		30dpi-STTM #1 -1	Lj-EF1α	25.05																			23dpi-EV #3	24.27	24.69	24.87	24.61	23.6	23.75	23.85	23.7333
27dpi-STTM #6	Lj-EF1α	22.67		30dpi-STTM rs #1 -2	Lj-EF1α	26.73		30dpi-STTM rs #1 -2	Lj-EF1α	27.6		30dpi-STTM rs #1 -2	Lj-EF1α	27.88		30dpi-STTM rs #1 -2	Lj-EF1α	26.95		30dpi-STTM #1 -2	Lj-EF1α	25.04																			23dpi-EV #4	24.24	24.72	24.84	24.6	23.64	23.75	23.57	23.6533
27dpi-STTM #6	Lj-EF1α	22.59		30dpi-STTM rs #1 -3	Lj-EF1α	26.74		30dpi-STTM rs #1 -3	Lj-EF1α	27.99		30dpi-STTM rs #1 -3	Lj-EF1α	27.05		30dpi-STTM rs #1 -3	Lj-EF1α	27.34		30dpi-STTM #1 -3	Lj-EF1α	25.08																			23dpi-STTM #1	24.02	24.11	24.55	24.2267	25.24	25.3	25.65	25.3967
27dpi-STTM #7	Lj-EF1α	23.1		30dpi-STTM rs #2 -1	Lj-EF1α	26.61		30dpi-STTM rs #2 -1	Lj-EF1α	28.05		30dpi-STTM rs #2 -1	Lj-EF1α	28.3		30dpi-STTM rs #2 -1	Lj-EF1α	27.17		30dpi-STTM #2 -1	Lj-EF1α	25.21																			23dpi-STTM #2	24.02	24.11	24.27	24.1333	25.22	25.23	25.18	25.21
27dpi-STTM #7	Lj-EF1α	23.27		30dpi-STTM rs #2 -2	Lj-EF1α	26.87		30dpi-STTM rs #2 -2	Lj-EF1α	28.06		30dpi-STTM rs #2 -2	Lj-EF1α	27.71		30dpi-STTM rs #2 -2	Lj-EF1α	27.15		30dpi-STTM #2 -2	Lj-EF1α	25.27																			23dpi-STTM #3	24.08	24.3	24.26	24.2133	25.2	25.27	25.51	25.3267
27dpi-STTM #7	Lj-EF1α	23.41		30dpi-STTM rs #2 -3	Lj-EF1α	26.9		30dpi-STTM rs #2 -3	Lj-EF1α	27.85		30dpi-STTM rs #2 -3	Lj-EF1α	27.68		30dpi-STTM rs #2 -3	Lj-EF1α	27.18		30dpi-STTM #2 -3	Lj-EF1α	25.29																			23dpi-STTM #4	24.22	24.51	24.18	24.3033	25.29	25.45	25.26	25.3333
27dpi-STTM #8	Lj-EF1α	23.56		30dpi-STTM rs #3 -1	Lj-EF1α	26.54		30dpi-STTM rs #3 -1	Lj-EF1α	26.44		30dpi-STTM rs #3 -1	Lj-EF1α	28.45		30dpi-STTM rs #3 -1	Lj-EF1α	27.13		30dpi-STTM #3 -1	Lj-EF1α	24.91																			23dpi-STTM rs #1	25.49	25.33	25.69	25.5033	24.47	24.42	24.17	24.3533
27dpi-STTM #8	Lj-EF1α	23.78		30dpi-STTM rs #3 -2	Lj-EF1α	26.44		30dpi-STTM rs #3 -2	Lj-EF1α	28.1		30dpi-STTM rs #3 -2	Lj-EF1α	27.83		30dpi-STTM rs #3 -2	Lj-EF1α	27.2		30dpi-STTM #3 -2	Lj-EF1α	24.82																			23dpi-STTM rs #2	25	25.65	25.53	25.3933	24.42	24.34	24.34	24.3667
27dpi-STTM #8	Lj-EF1α	23.9		30dpi-STTM rs #3 -3	Lj-EF1α	26.73		30dpi-STTM rs #3 -3	Lj-EF1α	28.3		30dpi-STTM rs #3 -3	Lj-EF1α	26.9		30dpi-STTM rs #3 -3	Lj-EF1α	27.12		30dpi-STTM #3 -3	Lj-EF1α	24.64																			23dpi-STTM rs #3	25.14	25.57	25.55	25.42	24.13	24.48	24.3	24.3033
27dpi-STTM #9	Lj-EF1α	22.85		30dpi-STTM rs #4 -1	Lj-EF1α	26.44		30dpi-STTM rs #4 -1	Lj-EF1α	28.08		30dpi-STTM rs #4 -1	Lj-EF1α	28.01		30dpi-STTM rs #4 -1	Lj-EF1α	27.14		30dpi-STTM #4 -1	Lj-EF1α	24.87																			23dpi-STTM rs #4	25.52	24.75	25.55	25.2733	24.29	24.25	24.13	24.2233
27dpi-STTM #9	Lj-EF1α	22.96		30dpi-STTM rs #4 -2	Lj-EF1α	26.8		30dpi-STTM rs #4 -2	Lj-EF1α	28.09		30dpi-STTM rs #4 -2	Lj-EF1α	28.47		30dpi-STTM rs #4 -2	Lj-EF1α	27.3		30dpi-STTM #4 -2	Lj-EF1α	25.05																			27dpi-EV #1	26.15	26.78	26.5	26.4767	25.5	25.45	25.78	25.5767
27dpi-STTM #9	Lj-EF1α	22.84		30dpi-STTM rs #4 -3	Lj-EF1α	26.98		30dpi-STTM rs #4 -3	Lj-EF1α	28.26		30dpi-STTM rs #4 -3	Lj-EF1α	26.45		30dpi-STTM rs #4 -3	Lj-EF1α	27.3		30dpi-STTM #4 -3	Lj-EF1α	25.16																			27dpi-EV #2	26.62	26.53	27.59	26.9133	25.1	25.49	24.88	25.1567
30dpi-EV #1 -1	Lj-EF1α	27.41		30dpi-STTM rs #5 -1	Lj-EF1α	26.19		30dpi-STTM rs #5 -1	Lj-EF1α	28.26		30dpi-STTM rs #5 -1	Lj-EF1α	28.04		30dpi-STTM rs #5 -1	Lj-EF1α	27.06		30dpi-STTM #5 -1	Lj-EF1α	24.76																			27dpi-EV #3	25.85	26.05	26.12	26.0067	25.28	25.06	25.48	25.2733
30dpi-EV #1 -2	Lj-EF1α	28.17		30dpi-STTM rs #5 -2	Lj-EF1α	26.98		30dpi-STTM rs #5 -2	Lj-EF1α	28.55		30dpi-STTM rs #5 -2	Lj-EF1α	28.27		30dpi-STTM rs #5 -2	Lj-EF1α	27.15		30dpi-STTM #5 -2	Lj-EF1α	24.57																			27dpi-EV #4	26.67	26.83	26.69	26.73	25.1	25.44	25.45	25.33
30dpi-EV #1 -3	Lj-EF1α	28.29		30dpi-STTM rs #5 -3	Lj-EF1α	26.31		30dpi-STTM rs #5 -3	Lj-EF1α	27.97		30dpi-STTM rs #5 -3	Lj-EF1α	28.29		30dpi-STTM rs #5 -3	Lj-EF1α	27.48		30dpi-STTM #5 -3	Lj-EF1α	24.52																			27dpi-EV #5	25.88	26.59	26.24	26.2367	25.11	25.71	25.08	25.3
30dpi-EV #2 -1	Lj-EF1α	26.49		30dpi-STTM rs #6 -1	Lj-EF1α	26.02		30dpi-STTM rs #6 -1	Lj-EF1α	27.67		30dpi-STTM rs #6 -1	Lj-EF1α	28.15		30dpi-STTM rs #6 -1	Lj-EF1α	26.77		30dpi-STTM #6 -1	Lj-EF1α	24.96																			27dpi-EV #6	23.02	23.11	23.46	23.1967	22.12	22.11	22.47	22.2333
30dpi-EV #2 -2	Lj-EF1α	25.78		30dpi-STTM rs #6 -2	Lj-EF1α	26.27		30dpi-STTM rs #6 -2	Lj-EF1α	27.66		30dpi-STTM rs #6 -2	Lj-EF1α	27.61		30dpi-STTM rs #6 -2	Lj-EF1α	27.25		30dpi-STTM #6 -2	Lj-EF1α	24.24																			27dpi-EV #7	22.27	22.43	22.15	22.2833	21.43	21.48	21.68	21.53
30dpi-EV #2 -3	Lj-EF1α	27.09		30dpi-STTM rs #6 -3	Lj-EF1α	27.03		30dpi-STTM rs #6 -3	Lj-EF1α	28.03		30dpi-STTM rs #6 -3	Lj-EF1α	27.85		30dpi-STTM rs #6 -3	Lj-EF1α	27.24		30dpi-STTM #6 -3	Lj-EF1α	24.53																			27dpi-EV #8	22.44	22.62	22.69	22.5833	21.75	21.79	21.78	21.7733
30dpi-EV #3 -1	Lj-EF1α	27.05		30dpi-STTM rs #7 -1	Lj-EF1α	26.23		30dpi-STTM rs #7 -1	Lj-EF1α	26.12		30dpi-STTM rs #7 -1	Lj-EF1α	27.68		30dpi-STTM rs #7 -1	Lj-EF1α	27.11		30dpi-STTM #7 -1	Lj-EF1α	24.72																			27dpi-EV #9	22.57	22.65	23.02	22.7467	21.25	21.05	21.1	21.1333
30dpi-EV #3 -2	Lj-EF1α	27.58		30dpi-STTM rs #7 -2	Lj-EF1α	26.33		30dpi-STTM rs #7 -2	Lj-EF1α	27.01		30dpi-STTM rs #7 -2	Lj-EF1α	27.06		30dpi-STTM rs #7 -2	Lj-EF1α	27.24		30dpi-STTM #7 -2	Lj-EF1α	24.84																			27dpi-STTM #1	26.48	26.8	26.57	26.6167	25.86	25.48	25.67	25.67
30dpi-EV #3 -3	Lj-EF1α	26.85		30dpi-STTM rs #7 -3	Lj-EF1α	26.97		30dpi-STTM rs #7 -3	Lj-EF1α	27.09		30dpi-STTM rs #7 -3	Lj-EF1α	27.08		30dpi-STTM rs #7 -3	Lj-EF1α	27.01		30dpi-STTM #7 -3	Lj-EF1α	24.64																			27dpi-STTM #2	26.67	26.72	26.35	26.58	25.55	25.48	25.46	25.4967
30dpi-EV #4 -1	Lj-EF1α	27.17		30dpi-STTM rs #8 -1	Lj-EF1α	26.03		30dpi-STTM rs #8 -1	Lj-EF1α	27.12		30dpi-STTM rs #8 -1	Lj-EF1α	27.84		30dpi-STTM rs #8 -1	Lj-EF1α	26.74		30dpi-STTM #8 -1	Lj-EF1α	24.73																			27dpi-STTM #3	26.43	26.66	26.43	26.5067	25.56	25.34	25.43	25.4433
30dpi-EV #4 -2	Lj-EF1α	26.91		30dpi-STTM rs #8 -2	Lj-EF1α	25.72		30dpi-STTM rs #8 -2	Lj-EF1α	27.81		30dpi-STTM rs #8 -2	Lj-EF1α	27.11		30dpi-STTM rs #8 -2	Lj-EF1α	26.93		30dpi-STTM #8 -2	Lj-EF1α	24.85																			27dpi-STTM #4	25.95	26.49	26.7	26.38	25.45	25.78	26.84	26.0233
30dpi-EV #4 -3	Lj-EF1α	27.26		30dpi-STTM rs #8 -3	Lj-EF1α	25.82		30dpi-STTM rs #8 -3	Lj-EF1α	26.93		30dpi-STTM rs #8 -3	Lj-EF1α	26.2		30dpi-STTM rs #8 -3	Lj-EF1α	26.94		30dpi-STTM #8 -3	Lj-EF1α	24.49																			27dpi-STTM #5	25.94	25.95	26.1	25.9967	24.83	27.12	27.26	26.4033
30dpi-EV #5 -1	Lj-EF1α	27.01		30dpi-STTM #1 -1	Lj-EF1α	24.95		30dpi-STTM #1 -1	Lj-EF1α	26.26		30dpi-STTM #1 -1	Lj-EF1α	26.2		30dpi-STTM #1 -1	Lj-EF1α	25.84		30dpi-STTM rs #1 -1	Lj-EF1α	26.48																			27dpi-STTM #6	22.24	22.67	22.59	22.5	20.49	20.45	20.58	20.5067
30dpi-EV #5 -2	Lj-EF1α	27.52		30dpi-STTM #1 -2	Lj-EF1α	25.25		30dpi-STTM #1 -2	Lj-EF1α	26.53		30dpi-STTM #1 -2	Lj-EF1α	26.31		30dpi-STTM #1 -2	Lj-EF1α	25.67		30dpi-STTM rs #1 -2	Lj-EF1α	26.15																			27dpi-STTM #7	23.1	23.27	23.41	23.26	21.82	21.78	21.93	21.8433
30dpi-EV #5 -3	Lj-EF1α	27.55		30dpi-STTM #1 -3	Lj-EF1α	25.04		30dpi-STTM #1 -3	Lj-EF1α	26.54		30dpi-STTM #1 -3	Lj-EF1α	26.91		30dpi-STTM #1 -3	Lj-EF1α	26.44		30dpi-STTM rs #1 -3	Lj-EF1α	26.51																			27dpi-STTM #8	21.56	21.78	21.9	21.7467	22.12	22.2	22.24	22.1867
30dpi-EV #6 -1	Lj-EF1α	26.85		30dpi-STTM #2 -1	Lj-EF1α	24.84		30dpi-STTM #2 -1	Lj-EF1α	26.45		30dpi-STTM #2 -1	Lj-EF1α	26.43		30dpi-STTM #2 -1	Lj-EF1α	26.66		30dpi-STTM rs #2 -1	Lj-EF1α	26.52																			27dpi-STTM #9	21.85	21.96	21.84	21.8833	22	22.17	21.84	22.0033
30dpi-EV #6 -2	Lj-EF1α	27.21		30dpi-STTM #2 -2	Lj-EF1α	25.45		30dpi-STTM #2 -2	Lj-EF1α	26.66		30dpi-STTM #2 -2	Lj-EF1α	26.01		30dpi-STTM #2 -2	Lj-EF1α	35		30dpi-STTM rs #2 -2	Lj-EF1α	26.28																			27dpi-STTM rs #1	28	27.74	28.1	27.9467	26.3	26.12	26.48	26.3
30dpi-EV #6 -3	Lj-EF1α	26.82		30dpi-STTM #2 -3	Lj-EF1α	25.22		30dpi-STTM #2 -3	Lj-EF1α	26.55		30dpi-STTM #2 -3	Lj-EF1α	26.56		30dpi-STTM #2 -3	Lj-EF1α	25.61		30dpi-STTM rs #2 -3	Lj-EF1α	26.55																			27dpi-STTM rs #2	27.56	27.93	26.84	27.4433	25.97	26.01	26.07	26.0167
30dpi-EV #7 -1	Lj-EF1α	28.5		30dpi-STTM #3 -1	Lj-EF1α	24.87		30dpi-STTM #3 -1	Lj-EF1α	25.69		30dpi-STTM #3 -1	Lj-EF1α	26.14		30dpi-STTM #3 -1	Lj-EF1α	27.42		30dpi-STTM rs #3 -1	Lj-EF1α	26.28																			27dpi-STTM rs #3	27.44	27.67	27.68	27.5967	26.01	25.94	25.9	25.95
30dpi-EV #7 -2	Lj-EF1α	27.95		30dpi-STTM #3 -2	Lj-EF1α	25.17		30dpi-STTM #3 -2	Lj-EF1α	25.8		30dpi-STTM #3 -2	Lj-EF1α	26.13		30dpi-STTM #3 -2	Lj-EF1α	26.49		30dpi-STTM rs #3 -2	Lj-EF1α	26.62																			27dpi-STTM rs #4	28.58	27.75	27.92	28.0833	25.92	26.55	26.15	26.2067
30dpi-EV #7 -3	Lj-EF1α	27.8		30dpi-STTM #3 -3	Lj-EF1α	24.9		30dpi-STTM #3 -3	Lj-EF1α	26.34		30dpi-STTM #3 -3	Lj-EF1α	26.1		30dpi-STTM #3 -3	Lj-EF1α	26.3		30dpi-STTM rs #3 -3	Lj-EF1α	26.59																			27dpi-STTM rs #6	21.54	21.7		21.62	22.49	22.54	22.46	22.4967
30dpi-EV #8 -1	Lj-EF1α	29.14		30dpi-STTM #4 -1	Lj-EF1α	24.99		30dpi-STTM #4 -1	Lj-EF1α	26.12		30dpi-STTM #4 -1	Lj-EF1α	26.33		30dpi-STTM #4 -1	Lj-EF1α	25.79		30dpi-STTM rs #4 -1	Lj-EF1α	26.73																			27dpi-STTM rs #7	22.77	23.04	22.78	22.8633	22.44	22.57	22.56	22.5233
30dpi-EV #8 -2	Lj-EF1α	28.83		30dpi-STTM #4 -2	Lj-EF1α	25.18		30dpi-STTM #4 -2	Lj-EF1α	26.63		30dpi-STTM #4 -2	Lj-EF1α	26.7		30dpi-STTM #4 -2	Lj-EF1α	26.15		30dpi-STTM rs #4 -2	Lj-EF1α	26.71																			27dpi-STTM rs #8	23.56	23.78	23.9	23.7467	20.53	20.58	20.55	20.5533
30dpi-EV #8 -3	Lj-EF1α	29.29		30dpi-STTM #4 -3	Lj-EF1α	24.68		30dpi-STTM #4 -3	Lj-EF1α	26.31		30dpi-STTM #4 -3	Lj-EF1α	26		30dpi-STTM #4 -3	Lj-EF1α	25.22		30dpi-STTM rs #4 -3	Lj-EF1α	26.64																			27dpi-STTM rs #9	22.85	22.96	22.84	22.8833	20.48	20.59	20.53	20.5333
30dpi-EV #9	Lj-EF1α	28.65		30dpi-STTM #5 -1	Lj-EF1α	24.75		30dpi-STTM #5 -1	Lj-EF1α	25.83		30dpi-STTM #5 -1	Lj-EF1α	26.06		30dpi-STTM #5 -1	Lj-EF1α	25.66		30dpi-STTM rs #5 -1	Lj-EF1α	26.86																			30dpi-EV #1	27.97	28.21	28.17	28.1167	26.75	26.56	26.48	26.5967
30dpi-EV #9	Lj-EF1α	28.23		30dpi-STTM #5 -2	Lj-EF1α	24.87		30dpi-STTM #5 -2	Lj-EF1α	26.12		30dpi-STTM #5 -2	Lj-EF1α	26.19		30dpi-STTM #5 -2	Lj-EF1α	25.17		30dpi-STTM rs #5 -2	Lj-EF1α	26.27																			30dpi-EV #2	27.95	28.29	28.12	28.12	26.52	26.42	26.47	26.47
30dpi-EV #9	Lj-EF1α	28.34		30dpi-STTM #5 -3	Lj-EF1α	24.74		30dpi-STTM #5 -3	Lj-EF1α	26.54		30dpi-STTM #5 -3	Lj-EF1α	26.32		30dpi-STTM #5 -3	Lj-EF1α	25.64		30dpi-STTM rs #5 -3	Lj-EF1α	26.43																			30dpi-EV #3	27.61	28.01	27.86	27.8267	26.58		27.33	26.955
30dpi-STTM rs #1 -1	Lj-EF1α	26.92		30dpi-STTM #6 -1	Lj-EF1α	24.57		30dpi-STTM #6 -1	Lj-EF1α	26.13		30dpi-STTM #6 -1	Lj-EF1α	25.98		30dpi-STTM #6 -1	Lj-EF1α	25.53		30dpi-STTM rs #6 -1	Lj-EF1α	26.54																			30dpi-EV #4	27.84	28.15	27.75	27.9133	26.52	26.65	26.34	26.5033
30dpi-STTM rs #1 -2	Lj-EF1α	26.91		30dpi-STTM #6 -2	Lj-EF1α	24.62		30dpi-STTM #6 -2	Lj-EF1α	25.89		30dpi-STTM #6 -2	Lj-EF1α	26.49		30dpi-STTM #6 -2	Lj-EF1α	26.61		30dpi-STTM rs #6 -2	Lj-EF1α	26.05																			30dpi-EV #5	27.64	28.31	28.18	28.0433	26.44	26.74	26.72	26.6333
30dpi-STTM rs #1 -3	Lj-EF1α	26.33		30dpi-STTM #6 -3	Lj-EF1α	25.26		30dpi-STTM #6 -3	Lj-EF1α	26.57		30dpi-STTM #6 -3	Lj-EF1α	26.01		30dpi-STTM #6 -3	Lj-EF1α	25.52		30dpi-STTM rs #6 -3	Lj-EF1α	26.06																			30dpi-EV #6	27.52	27.75	27.76	27.6767	26.16	26.72	26.47	26.45
30dpi-STTM rs #2 -1	Lj-EF1α	27.21		30dpi-STTM #7 -1	Lj-EF1α	24.96		30dpi-STTM #7 -1	Lj-EF1α	26.32		30dpi-STTM #7 -1	Lj-EF1α	25.93		30dpi-STTM #7 -1	Lj-EF1α	25.53		30dpi-STTM rs #7 -1	Lj-EF1α	26.14																			30dpi-EV #7	28.18	27.64	27.95	27.9233	26.55	26.48	26.65	26.56
30dpi-STTM rs #2 -2	Lj-EF1α	27.24		30dpi-STTM #7 -2	Lj-EF1α	24.91		30dpi-STTM #7 -2	Lj-EF1α	26.74		30dpi-STTM #7 -2	Lj-EF1α	26.05		30dpi-STTM #7 -2	Lj-EF1α	25.45		30dpi-STTM rs #7 -2	Lj-EF1α	25.53																			30dpi-EV #8		29.18	29.68	29.43	27.75	27.98	27.5	27.7433
30dpi-STTM rs #2 -3	Lj-EF1α	26.53		30dpi-STTM #7 -3	Lj-EF1α	25.06		30dpi-STTM #7 -3	Lj-EF1α	26.55		30dpi-STTM #7 -3	Lj-EF1α	26.44		30dpi-STTM #7 -3	Lj-EF1α	25.54		30dpi-STTM rs #7 -3	Lj-EF1α	25.69																			30dpi-EV #9	28.65	28.23	28.34	28.4067	27.32	26.58	26.56	26.82
30dpi-STTM rs #3 -1	Lj-EF1α	26.23		30dpi-STTM #8 -1	Lj-EF1α	24.74		30dpi-STTM #8 -1	Lj-EF1α	26.51		30dpi-STTM #8 -1	Lj-EF1α	26.16		30dpi-STTM #8 -1	Lj-EF1α	25.59		30dpi-STTM rs #8 -1	Lj-EF1α	26.04																			30dpi-STTM #1	25.84	25.67	26.44	25.9833	24.86	24.59	24.67	24.7067
30dpi-STTM rs #3 -2	Lj-EF1α	27.68		30dpi-STTM #8 -2	Lj-EF1α	25.11		30dpi-STTM #8 -2	Lj-EF1α	26.99		30dpi-STTM #8 -2	Lj-EF1α	26.53		30dpi-STTM #8 -2	Lj-EF1α	25.52		30dpi-STTM rs #8 -2	Lj-EF1α	25.46																			30dpi-STTM #2	26.66	26	25.61	26.09	24.84	25.01	24.67	24.84
30dpi-STTM rs #3 -3	Lj-EF1α	27.21		30dpi-STTM #8 -3	Lj-EF1α	24.94		30dpi-STTM #8 -3	Lj-EF1α	26.48		30dpi-STTM #8 -3	Lj-EF1α	26.46		30dpi-STTM #8 -3	Lj-EF1α	25.67		30dpi-STTM rs #8 -3	Lj-EF1α	26.68																			30dpi-STTM #3	26.42	26.49	26.3	26.4033	24.72	24.73	24.69	24.7133
30dpi-STTM rs #4 -1	Lj-EF1α	27.04		32dpi-EV #1 -1	Lj-EF1α	23.75		32dpi-EV #1 -1	Lj-EF1α	23.56		32dpi-EV #1 -1	Lj-EF1α	23.23		32dpi-EV #1 -1	Lj-EF1α	22.74		32dpi-EV #1 -1	Lj-EF1α	22.79																			30dpi-STTM #4	25.79	26.15	25.22	25.72	25	24.93	24.96	24.9633
30dpi-STTM rs #4 -2	Lj-EF1α	26.8		32dpi-EV #1 -2	Lj-EF1α	24.01		32dpi-EV #1 -2	Lj-EF1α	24.63		32dpi-EV #1 -2	Lj-EF1α	23.2		32dpi-EV #1 -2	Lj-EF1α	22.81		32dpi-EV #1 -2	Lj-EF1α	22.56																			30dpi-STTM #5	25.66	25.17	25.64	25.49	24.66	24.74	24.6	24.6667
30dpi-STTM rs #4 -3	Lj-EF1α	27.27		32dpi-EV #1 -3	Lj-EF1α	24.14		32dpi-EV #1 -3	Lj-EF1α	23.1		32dpi-EV #1 -3	Lj-EF1α	23.13		32dpi-EV #1 -3	Lj-EF1α	22.88		32dpi-EV #1 -3	Lj-EF1α	22.59																			30dpi-STTM #6	25.53	26.61	25.52	25.8867	24.47	24.69	24.71	24.6233
30dpi-STTM rs #5 -1	Lj-EF1α	26.84		32dpi-EV #2 -1	Lj-EF1α	23.95		32dpi-EV #2 -1	Lj-EF1α	23.74		32dpi-EV #2 -1	Lj-EF1α	23.33		32dpi-EV #2 -1	Lj-EF1α	23.44		32dpi-EV #2 -1	Lj-EF1α	22.76																			30dpi-STTM #7	25.53	25.45	25.54	25.5067	24.96	24.76	24.78	24.8333
30dpi-STTM rs #5 -2	Lj-EF1α	26.81		32dpi-EV #2 -2	Lj-EF1α	23.88		32dpi-EV #2 -2	Lj-EF1α	24.11		32dpi-EV #2 -2	Lj-EF1α	23.29		32dpi-EV #2 -2	Lj-EF1α	22.69		32dpi-EV #2 -2	Lj-EF1α	22.71																			30dpi-STTM #8	25.59	25.52	25.67	25.5933	24.57	24.31	24.78	24.5533
30dpi-STTM rs #5 -3	Lj-EF1α	26.54		32dpi-EV #2 -3	Lj-EF1α	24.35		32dpi-EV #2 -3	Lj-EF1α	23.85		32dpi-EV #2 -3	Lj-EF1α	23.45		32dpi-EV #2 -3	Lj-EF1α	22.94		32dpi-EV #2 -3	Lj-EF1α	22.49																			30dpi-STTM #9	25.73	26.58	26.07	26.1267	25.03	24.8	24.7	24.8433
30dpi-STTM rs #6 -1	Lj-EF1α	27.14		32dpi-EV #3 -1	Lj-EF1α	24.12		32dpi-EV #3 -1	Lj-EF1α	23.57		32dpi-EV #3 -1	Lj-EF1α	23.47		32dpi-EV #3 -1	Lj-EF1α	22.84		32dpi-EV #3 -1	Lj-EF1α	22.46																			30dpi-STTM rs #1	26.84	26.95	27.34	27.0433	25.64	25.6	25.81	25.6833
30dpi-STTM rs #6 -2	Lj-EF1α	27.21		32dpi-EV #3 -2	Lj-EF1α	24.02		32dpi-EV #3 -2	Lj-EF1α	24.09		32dpi-EV #3 -2	Lj-EF1α	23.07		32dpi-EV #3 -2	Lj-EF1α	22.72		32dpi-EV #3 -2	Lj-EF1α	22.82																			30dpi-STTM rs #2	27.17	27.15	27.18	27.1667	25.84	25.8	25.61	25.75
30dpi-STTM rs #6 -3	Lj-EF1α	27.08		32dpi-EV #3 -3	Lj-EF1α	24.11		32dpi-EV #3 -3	Lj-EF1α	23.71		32dpi-EV #3 -3	Lj-EF1α	23.25		32dpi-EV #3 -3	Lj-EF1α	22.86		32dpi-EV #3 -3	Lj-EF1α	22.73																			30dpi-STTM rs #3	27.13	27.2	27.12	27.15	25.69	25.97	25.81	25.8233
30dpi-STTM rs #7 -1	Lj-EF1α	26.55		32dpi-EV #4 -1	Lj-EF1α	24.2		32dpi-EV #4 -1	Lj-EF1α	23.73		32dpi-EV #4 -1	Lj-EF1α	23.55		32dpi-EV #4 -1	Lj-EF1α	22.85		32dpi-EV #4 -1	Lj-EF1α	22.57																			30dpi-STTM rs #4	27.14	27.3	27.3	27.2467	25.82	25.68	25.8	25.7667
30dpi-STTM rs #7 -2	Lj-EF1α	26.76		32dpi-EV #4 -2	Lj-EF1α	24.08		32dpi-EV #4 -2	Lj-EF1α	24.11		32dpi-EV #4 -2	Lj-EF1α	23.18		32dpi-EV #4 -2	Lj-EF1α	22.76		32dpi-EV #4 -2	Lj-EF1α	22.84																			30dpi-STTM rs #5	27.06	27.15	27.48	27.23	26.3	25.8	25.74	25.9467
30dpi-STTM rs #7 -3	Lj-EF1α	27.85		32dpi-EV #4 -3	Lj-EF1α	24.44		32dpi-EV #4 -3	Lj-EF1α	23.82		32dpi-EV #4 -3	Lj-EF1α	23.45		32dpi-EV #4 -3	Lj-EF1α	22.78		32dpi-EV #4 -3	Lj-EF1α	22.89																			30dpi-STTM rs #6	26.77	27.25	27.24	27.0867	25.77	25.86	25.62	25.75
30dpi-STTM rs #8 -1	Lj-EF1α	26.15		32dpi-EV #5 -1	Lj-EF1α	23.92		32dpi-EV #5 -1	Lj-EF1α	23.52		32dpi-EV #5 -1	Lj-EF1α	23.2		32dpi-EV #5 -1	Lj-EF1α	22.52		32dpi-EV #5 -1	Lj-EF1α	22.65																			30dpi-STTM rs #7	27.11	27.24	27.01	27.12	25.86	25.78	25.85	25.83
30dpi-STTM rs #8 -2	Lj-EF1α	25.75		32dpi-EV #5 -2	Lj-EF1α	24		32dpi-EV #5 -2	Lj-EF1α	23.64		32dpi-EV #5 -2	Lj-EF1α	23.1		32dpi-EV #5 -2	Lj-EF1α	22.58		32dpi-EV #5 -2	Lj-EF1α	22.67																			30dpi-STTM rs #8	26.74	26.93	26.94	26.87	25.64	25.49	25.57	25.5667
30dpi-STTM rs #8 -3	Lj-EF1α	26.44		32dpi-EV #5 -3	Lj-EF1α	23.84		32dpi-EV #5 -3	Lj-EF1α	23.62		32dpi-EV #5 -3	Lj-EF1α	23.09		32dpi-EV #5 -3	Lj-EF1α	22.64		32dpi-EV #5 -3	Lj-EF1α	22.72																			30dpi-STTM rs #9	27.32	27.61	27.74	27.5567	26.27	26.17	25.82	26.0867
30dpi-STTM rs #9	Lj-EF1α	27.32		32dpi-STTM rs #1 -1	Lj-EF1α	22.86		32dpi-STTM rs #1 -1	Lj-EF1α	22.99		32dpi-STTM rs #1 -1	Lj-EF1α	23.05		32dpi-STTM rs #1 -1	Lj-EF1α	23.33		32dpi-STTM #1 -1	Lj-EF1α	24.65																			32dpi-EV #1	22.74	22.81	22.88	22.81	21.45	21.31	20.28	21.0133
30dpi-STTM rs #9	Lj-EF1α	27.61		32dpi-STTM rs #1 -2	Lj-EF1α	22.58		32dpi-STTM rs #1 -2	Lj-EF1α	23.63		32dpi-STTM rs #1 -2	Lj-EF1α	21.9		32dpi-STTM rs #1 -2	Lj-EF1α	22.93		32dpi-STTM #1 -2	Lj-EF1α	24.83																			32dpi-EV #2	23.44	22.69	22.94	23.0233	21.11	21.34	20.77	21.0733
30dpi-STTM rs #9	Lj-EF1α	27.74		32dpi-STTM rs #1 -3	Lj-EF1α	22.81		32dpi-STTM rs #1 -3	Lj-EF1α	23.13		32dpi-STTM rs #1 -3	Lj-EF1α	22.85		32dpi-STTM rs #1 -3	Lj-EF1α	23.43		32dpi-STTM #1 -3	Lj-EF1α	24.69																			32dpi-EV #3	22.84	22.72	22.86	22.8067	21.19	21.19	20.97	21.1167
30dpi-STTM #1 -1	Lj-EF1α	26.45		32dpi-STTM rs #2 -1	Lj-EF1α	22.72		32dpi-STTM rs #2 -1	Lj-EF1α	22.98		32dpi-STTM rs #2 -1	Lj-EF1α	22.53		32dpi-STTM rs #2 -1	Lj-EF1α	23.28		32dpi-STTM #2 -1	Lj-EF1α	24.74																			32dpi-EV #4	22.85	22.76	22.78	22.7967	21.46	21.21	21.12	21.2633
30dpi-STTM #1 -2	Lj-EF1α	26.51		32dpi-STTM rs #2 -2	Lj-EF1α	22.71		32dpi-STTM rs #2 -2	Lj-EF1α	23.53		32dpi-STTM rs #2 -2	Lj-EF1α	22.86		32dpi-STTM rs #2 -2	Lj-EF1α	23.29		32dpi-STTM #2 -2	Lj-EF1α	24.79																			32dpi-EV #5	22.52	22.58	22.64	22.58	21.17	21.27	21.12	21.1867
30dpi-STTM #1 -3	Lj-EF1α	26.18		32dpi-STTM rs #2 -3	Lj-EF1α	22.55		32dpi-STTM rs #2 -3	Lj-EF1α	23.11		32dpi-STTM rs #2 -3	Lj-EF1α	22.81		32dpi-STTM rs #2 -3	Lj-EF1α	23.43		32dpi-STTM #2 -3	Lj-EF1α	24.79																			32dpi-EV #6	23.94	24.06	24.1	24.0333	22.82	22.42	22.51	22.5833
30dpi-STTM #2 -1	Lj-EF1α	26.1		32dpi-STTM rs #3 -1	Lj-EF1α	22.44		32dpi-STTM rs #3 -1	Lj-EF1α	23.16		32dpi-STTM rs #3 -1	Lj-EF1α	22.84		32dpi-STTM rs #3 -1	Lj-EF1α	23.35		32dpi-STTM #3 -1	Lj-EF1α	24.87																			32dpi-STTM #1	23.63	23.63	23.77	23.6767	22.43	22.24	22.29	22.32
30dpi-STTM #2 -2	Lj-EF1α	26.69		32dpi-STTM rs #3 -2	Lj-EF1α	22.86		32dpi-STTM rs #3 -2	Lj-EF1α	23.47		32dpi-STTM rs #3 -2	Lj-EF1α	22.83		32dpi-STTM rs #3 -2	Lj-EF1α	23.3		32dpi-STTM #3 -2	Lj-EF1α	24.68																			32dpi-STTM #2	23.54	23.72	23.72	23.66	22.3	22.22	22.31	22.2767
30dpi-STTM #2 -3	Lj-EF1α	26.73		32dpi-STTM rs #3 -3	Lj-EF1α	22.81		32dpi-STTM rs #3 -3	Lj-EF1α	23.19		32dpi-STTM rs #3 -3	Lj-EF1α	22.88		32dpi-STTM rs #3 -3	Lj-EF1α	23.46		32dpi-STTM #3 -3	Lj-EF1α	24.92																			32dpi-STTM #3	23.54	23.66	23.72	23.64	22.24	22.28	22.25	22.2567
30dpi-STTM #3 -1	Lj-EF1α	26.43		32dpi-STTM rs #4 -1	Lj-EF1α	22.59		32dpi-STTM rs #4 -1	Lj-EF1α	22.96		32dpi-STTM rs #4 -1	Lj-EF1α	22.76		32dpi-STTM rs #4 -1	Lj-EF1α	23.1		32dpi-STTM #4 -1	Lj-EF1α	24.98																			32dpi-STTM #4	23.67	23.89	23.93	23.83	22.6	22.49	22.51	22.5333
30dpi-STTM #3 -2	Lj-EF1α	25.77		32dpi-STTM rs #4 -2	Lj-EF1α	22.64		32dpi-STTM rs #4 -2	Lj-EF1α	23.09		32dpi-STTM rs #4 -2	Lj-EF1α	22.71		32dpi-STTM rs #4 -2	Lj-EF1α	23.15		32dpi-STTM #4 -2	Lj-EF1α	25.11																			32dpi-STTM #5	23.63	23.69	23.85	23.7233	21.91	22.23	22.22	22.12
30dpi-STTM #3 -3	Lj-EF1α	26.6		32dpi-STTM rs #4 -3	Lj-EF1α	22.67		32dpi-STTM rs #4 -3	Lj-EF1α	23.08		32dpi-STTM rs #4 -3	Lj-EF1α	22.65		32dpi-STTM rs #4 -3	Lj-EF1α	23.09		32dpi-STTM #4 -3	Lj-EF1α	24.86																			32dpi-STTM rs #1	23.33	22.93	23.43	23.23	22.26	22.52	22.06	22.28
30dpi-STTM #4 -1	Lj-EF1α	26.52		32dpi-STTM #1 -1	Lj-EF1α	24.61		32dpi-STTM #1 -1	Lj-EF1α	24.96		32dpi-STTM #1 -1	Lj-EF1α	25.17		32dpi-STTM #1 -1	Lj-EF1α	24.63		32dpi-STTM #5 -1	Lj-EF1α	24.66																			32dpi-STTM rs #2	23.28	23.29	23.43	23.3333	22.09	21.93	21.85	21.9567
30dpi-STTM #4 -2	Lj-EF1α	26.48		32dpi-STTM #1 -2	Lj-EF1α	24.84		32dpi-STTM #1 -2	Lj-EF1α	26.66		32dpi-STTM #1 -2	Lj-EF1α	25.18		32dpi-STTM #1 -2	Lj-EF1α	24.63		32dpi-STTM #5 -2	Lj-EF1α	24.81																			32dpi-STTM rs #3	23.35	23.3	23.46	23.37	22.28	21.97	22.16	22.1367
30dpi-STTM #4 -3	Lj-EF1α	25.98		32dpi-STTM #1 -3	Lj-EF1α	25.03		32dpi-STTM #1 -3	Lj-EF1α	25.61		32dpi-STTM #1 -3	Lj-EF1α	25.14		32dpi-STTM #1 -3	Lj-EF1α	24.77		32dpi-STTM #5 -3	Lj-EF1α	24.71																			32dpi-STTM rs #4	23.1	23.15	23.09	23.1133	21.92	21.91	22.06	21.9633
30dpi-STTM #5 -1	Lj-EF1α	26.11		32dpi-STTM #2 -1	Lj-EF1α	25		32dpi-STTM #2 -1	Lj-EF1α	25.51		32dpi-STTM #2 -1	Lj-EF1α	25.21		32dpi-STTM #2 -1	Lj-EF1α	24.54		32dpi-STTM rs #1 -1	Lj-EF1α	21.5																			32dpi-STTM rs #5	23.5	23.29		23.395	22.34	22.13	21.97	22.1467
30dpi-STTM #5 -2	Lj-EF1α	25.89		32dpi-STTM #2 -2	Lj-EF1α	25.12		32dpi-STTM #2 -2	Lj-EF1α	26.25		32dpi-STTM #2 -2	Lj-EF1α	25.22		32dpi-STTM #2 -2	Lj-EF1α	24.72		32dpi-STTM rs #1 -2	Lj-EF1α	21.46																			32dpi-STTM rs #6	23.5	23.77	23.86	23.71	22.47	22.22	22.14	22.2767
30dpi-STTM #5 -3	Lj-EF1α	25.98		32dpi-STTM #2 -3	Lj-EF1α	25.13		32dpi-STTM #2 -3	Lj-EF1α	25.55		32dpi-STTM #2 -3	Lj-EF1α	25.24		32dpi-STTM #2 -3	Lj-EF1α	24.72		32dpi-STTM rs #1 -3	Lj-EF1α	21.31
30dpi-STTM #6 -1	Lj-EF1α	25.97		32dpi-STTM #3 -1	Lj-EF1α	25.03		32dpi-STTM #3 -1	Lj-EF1α	25.43		32dpi-STTM #3 -1	Lj-EF1α	25.23		32dpi-STTM #3 -1	Lj-EF1α	24.54		32dpi-STTM rs #2 -1	Lj-EF1α	21.43
30dpi-STTM #6 -2	Lj-EF1α	26.01		32dpi-STTM #3 -2	Lj-EF1α	25		32dpi-STTM #3 -2	Lj-EF1α	26.09		32dpi-STTM #3 -2	Lj-EF1α	25.32		32dpi-STTM #3 -2	Lj-EF1α	24.66		32dpi-STTM rs #2 -2	Lj-EF1α	21.45																			Ri-EF1a
30dpi-STTM #6 -3	Lj-EF1α	26.18		32dpi-STTM #3 -3	Lj-EF1α	25.07		32dpi-STTM #3 -3	Lj-EF1α	25.3		32dpi-STTM #3 -3	Lj-EF1α	25.33		32dpi-STTM #3 -3	Lj-EF1α	24.72		32dpi-STTM rs #2 -3	Lj-EF1α	21.47																			Sample	internal control 1	internal control 2	internal control 3	Average internal control	target gene 1	target gene 2	target gene 3	Average target gene
30dpi-STTM #7 -1	Lj-EF1α	26.05		32dpi-STTM #4 -1	Lj-EF1α	25.1		32dpi-STTM #4 -1	Lj-EF1α	25.63		32dpi-STTM #4 -1	Lj-EF1α	25.46		32dpi-STTM #4 -1	Lj-EF1α	24.67		32dpi-STTM rs #3 -1	Lj-EF1α	21.47																			23dpi-EV #1	24.42	24.7	24.79	24.6367	27.6	27.53	27.55	27.56
30dpi-STTM #7 -2	Lj-EF1α	26.48		32dpi-STTM #4 -2	Lj-EF1α	25.18		32dpi-STTM #4 -2	Lj-EF1α	26.13		32dpi-STTM #4 -2	Lj-EF1α	25.52		32dpi-STTM #4 -2	Lj-EF1α	24.89		32dpi-STTM rs #3 -2	Lj-EF1α	21.5																			23dpi-EV #2	24.56	24.76	24.8	24.7067	27.27	27.31	27.3	27.2933
30dpi-STTM #7 -3	Lj-EF1α	26.26		32dpi-STTM #4 -3	Lj-EF1α	25.31		32dpi-STTM #4 -3	Lj-EF1α	25.89		32dpi-STTM #4 -3	Lj-EF1α	25.67		32dpi-STTM #4 -3	Lj-EF1α	24.93		32dpi-STTM rs #3 -3	Lj-EF1α	21.85																			23dpi-EV #3	24.71	24.73	24.91	24.7833	27.45	27.18	27.54	27.39
30dpi-STTM #8 -1	Lj-EF1α	27.34		32dpi-STTM #5 -1	Lj-EF1α	24.98		32dpi-STTM #5 -1	Lj-EF1α	25.5		32dpi-STTM #5 -1	Lj-EF1α	25.31		32dpi-STTM #5 -1	Lj-EF1α	24.63		32dpi-STTM rs #4 -1	Lj-EF1α	21.29																			23dpi-EV #4	24.6	24.78	24.87	24.75	27.35	27.68	27.7	27.5767
30dpi-STTM #8 -2	Lj-EF1α	26.69		32dpi-STTM #5 -2	Lj-EF1α	24.97		32dpi-STTM #5 -2	Lj-EF1α	26.54		32dpi-STTM #5 -2	Lj-EF1α	25.19		32dpi-STTM #5 -2	Lj-EF1α	24.69		32dpi-STTM rs #4 -2	Lj-EF1α	21.29																			23dpi-STTM #1	24.1	24.33	24.6	24.3433	28.9	28.74		28.82
30dpi-STTM #8 -3	Lj-EF1α	26.45		32dpi-STTM #5 -3	Lj-EF1α	25.23		32dpi-STTM #5 -3	Lj-EF1α	25.5		32dpi-STTM #5 -3	Lj-EF1α	25.24		32dpi-STTM #5 -3	Lj-EF1α	24.85		32dpi-STTM rs #4 -3	Lj-EF1α	21.34																			23dpi-STTM #2	24.02	24.15		24.085	28.17	28.52	28.56	28.4167
30dpi-STTM #9	Lj-EF1α	25.73																																							23dpi-STTM #3	24.26	24.45	24.33	24.3467	28.44	28.44	28.51	28.4633
30dpi-STTM #9	Lj-EF1α	26.58																																							23dpi-STTM #4	24.3	24.49	24.58	24.4567	28.35	28.72	28.67	28.58
30dpi-STTM #9	Lj-EF1α	26.07																																							23dpi-STTM rs #1	25.6	25.59	25.7	25.63	28.04	28.03	27.76	27.9433
32dpi-EV #1 -1	Lj-EF1α	24.29																																							23dpi-STTM rs #2	25.56	25.76	25.54	25.62	28.04	27.97	27.71	27.9067
32dpi-EV #1 -2	Lj-EF1α	23.93																																							23dpi-STTM rs #3	25.58	25.79	25.6	25.6567	28.07	27.82	27.91	27.9333
32dpi-EV #1 -3	Lj-EF1α	24.65																																							23dpi-STTM rs #4	25.58	25.89	25.71	25.7267	27.85	28.07	27.9	27.94
32dpi-EV #2 -1	Lj-EF1α	24.42																																							27dpi-EV #1		25.95	25.65	25.8	27.8	27.7	28.25	27.9167
32dpi-EV #2 -2	Lj-EF1α	24.35																																							27dpi-EV #2	25.18	25.05	26.03	25.42	27.41	28.04	27.37	27.6067
32dpi-EV #2 -3	Lj-EF1α	24.5																																							27dpi-EV #3		25.76	25.54	25.65	27.64	27.73	27.73	27.7
32dpi-EV #3 -1	Lj-EF1α	24.29																																							27dpi-EV #4	25.31	25.13	26.8	25.7467	27.52	27.75	27.43	27.5667
32dpi-EV #3 -2	Lj-EF1α	24.14																																							27dpi-EV #5	25.34	25.72	25.66	25.5733	27.6	27.49	27.6	27.5633
32dpi-EV #3 -3	Lj-EF1α	24.71																																							27dpi-EV #6	23.02	23.11	23.46	23.1967	25.26	25.14	25.07	25.1567
32dpi-EV #4 -1	Lj-EF1α	24.46																																							27dpi-EV #7	22.27	22.43	22.15	22.2833	25.74	25.76	25.76	25.7533
32dpi-EV #4 -2	Lj-EF1α	24.23																																							27dpi-EV #8	22.44	22.62	22.69	22.5833	25.26	25.29	25.13	25.2267
32dpi-EV #4 -3	Lj-EF1α	24.68																																							27dpi-EV #9	22.57	22.65	23.02	22.7467	25.01	25.15	25.16	25.1067
32dpi-EV #5 -1	Lj-EF1α	24.17																																							27dpi-STTM #1	25.78	25.85	25.98	25.87	27.34	27.71	27.79	27.6133
32dpi-EV #5 -2	Lj-EF1α	24.09																																							27dpi-STTM #2	25.97	25.6	25.34	25.6367	27.97	27.27	27.7	27.6467
32dpi-EV #5 -3	Lj-EF1α	24.47																																							27dpi-STTM #3	25.56	25.63	25.35	25.5133	27.56	27.54	27.76	27.62
32dpi-EV #6	Lj-EF1α	23.94																																							27dpi-STTM #4	25.22	25.44	25.51	25.39	28.52	27.48	27.97	27.99
32dpi-EV #6	Lj-EF1α	24.06																																							27dpi-STTM #5	24.98	24.9	24.85	24.91	27.26	27.61	27.53	27.4667
32dpi-EV #6	Lj-EF1α	24.1																																							27dpi-STTM #6	22.24	22.67	22.59	22.5	24.11	24.14	24.17	24.14
32dpi-STTM rs #1 -1	Lj-EF1α	22.95																																							27dpi-STTM #7	23.1	23.27	23.41	23.26	25.18	25.17	25.24	25.1967
32dpi-STTM rs #1 -2	Lj-EF1α	22.88																																							27dpi-STTM #8	21.56	21.78	21.9	21.7467	22.87	22.92	22.93	22.9067
32dpi-STTM rs #1 -3	Lj-EF1α	23.09																																							27dpi-STTM #9	21.85	21.96	21.84	21.8833	23.97	23.91	24	23.96
32dpi-STTM rs #2 -1	Lj-EF1α	23.07																																							27dpi-STTM rs #1	26.65	26.94	26.92	26.8367	28.74	28.51	29.27	28.84
32dpi-STTM rs #2 -2	Lj-EF1α	22.77																																							27dpi-STTM rs #2	27.04	27.02	26.66	26.9067	28.75	28.79	28.83	28.79
32dpi-STTM rs #2 -3	Lj-EF1α	23.05																																							27dpi-STTM rs #3	26.51	26.53	26.19	26.41	28.07	28.45	28.75	28.4233
32dpi-STTM rs #3 -1	Lj-EF1α	23.2																																							27dpi-STTM rs #4	27.27	27.11		27.19	28.87	28.48		28.675
32dpi-STTM rs #3 -2	Lj-EF1α	23.04																																							27dpi-STTM rs #6	21.54	21.7		21.62	24.76	24.59	24.7	24.6833
32dpi-STTM rs #3 -3	Lj-EF1α	23.42																																							27dpi-STTM rs #7	22.77	23.04	22.78	22.8633	26.04	26	25.94	25.9933
32dpi-STTM rs #4 -1	Lj-EF1α	22.97																																							27dpi-STTM rs #8	23.56	23.78	23.9	23.7467	25.33	25.27	25.27	25.29
32dpi-STTM rs #4 -2	Lj-EF1α	22.87																																							27dpi-STTM rs #9	22.85	22.96	22.84	22.8833	24.12	24.22	24.18	24.1733
32dpi-STTM rs #4 -3	Lj-EF1α	23.15																																							30dpi-EV #1	26.98	27.61	27.73	27.44	29.06	29.56	29.23	29.2833
32dpi-STTM rs #5	Lj-EF1α	23.5																																							30dpi-EV #2	27.3	27.1	27.2	27.2	29.52	29.22	29.35	29.3633
32dpi-STTM rs #5	Lj-EF1α	23.29																																							30dpi-EV #3	27.47	26.82	27.3	27.1967	29.08	29.26	29.55	29.2967
32dpi-STTM rs #5	Lj-EF1α	23.81																																							30dpi-EV #4	27.22	27.06		27.14	29.42	28.92	29.11	29.15
32dpi-STTM rs #6	Lj-EF1α	23.5																																							30dpi-EV #5	26.86	27.58	27.46	27.3	29.2	29.66	29.24	29.3667
32dpi-STTM rs #6	Lj-EF1α	23.77																																							30dpi-EV #6	27.53	27.12	27.11	27.2533	29.49	28.76	28.9	29.05
32dpi-STTM rs #6	Lj-EF1α	23.86																																							30dpi-EV #7	27.09	27.51	26.75	27.1167	29.17	28.78	29.12	29.0233
32dpi-STTM #1 -1	Lj-EF1α	24.96																																							30dpi-EV #8	28.18	27.85	28.08	28.0367	30.25	31.29	30.33	30.6233
32dpi-STTM #1 -2	Lj-EF1α	25.02																																							30dpi-EV #9	28.65	28.23	28.34	28.4067	30.23	30.46	30.3	30.33
32dpi-STTM #1 -3	Lj-EF1α	25.47																																							30dpi-STTM #1	25.05	25.04	25.08	25.0567	27.1	27.18	26.94	27.0733
32dpi-STTM #2 -1	Lj-EF1α	25.67																																							30dpi-STTM #2	25.21	25.27	25.29	25.2567	27.14	27.08	27.16	27.1267
32dpi-STTM #2 -2	Lj-EF1α	25.28																																							30dpi-STTM #3	24.91	24.82	24.64	24.79	27.32	27.2	27.11	27.21
32dpi-STTM #2 -3	Lj-EF1α	25.63																																							30dpi-STTM #4	24.87	25.05	25.16	25.0267	27.09	27.19	27.28	27.1867
32dpi-STTM #3 -1	Lj-EF1α	25.51																																							30dpi-STTM #5	24.76	24.57	24.52	24.6167	27	27.29	27.1	27.13
32dpi-STTM #3 -2	Lj-EF1α	25.32																																							30dpi-STTM #6		24.24	24.53	24.385	26.93	27.12	27.09	27.0467
32dpi-STTM #3 -3	Lj-EF1α	25.72																																							30dpi-STTM #7	24.72	24.84	24.64	24.7333	27.18	26.72	27.19	27.03
32dpi-STTM #4 -1	Lj-EF1α	25.48																																							30dpi-STTM #8	24.73	24.85	24.49	24.69	27.06	26.76	27.02	26.9467
32dpi-STTM #4 -2	Lj-EF1α	25.27																																							30dpi-STTM #9	25.73	26.58	26.07	26.1267	27.75	28.3	27.64	27.8967
32dpi-STTM #4 -3	Lj-EF1α	26.28																																							30dpi-STTM rs #1	26.48	26.15	26.51	26.38	28.32	28.11	28.09	28.1733
32dpi-STTM #5 -1	Lj-EF1α	25.81																																							30dpi-STTM rs #2	26.52	26.28	26.55	26.45	28.34	28.23	28.23	28.2667
32dpi-STTM #5 -2	Lj-EF1α	25.31																																							30dpi-STTM rs #3	26.28	26.62	26.59	26.4967	28.04	28.14	28.24	28.14
32dpi-STTM #5 -3	Lj-EF1α	24.78																																							30dpi-STTM rs #4	26.73	26.71	26.64	26.6933	28.09	28.21	28.59	28.2967
																																									30dpi-STTM rs #5		26.27	26.43	26.35	28.32	28.21	28.58	28.37
																																									30dpi-STTM rs #6		26.05	26.06	26.055	28.22	27.82	28.07	28.0367
																																									30dpi-STTM rs #7	26.14	26.53	26.69	26.4533	28.05	28.59	28.53	28.39
																																									30dpi-STTM rs #8	26.04	25.46	26.68	26.06	28.24	28.01	28.07	28.1067
																																									30dpi-STTM rs #9	27.32	27.61	27.74	27.5567	28.96	29.51	29.07	29.18
																																									32dpi-EV #1	22.79	22.56	22.59	22.6467	24.66	24.64	24.64	24.6467
																																									32dpi-EV #2	22.76	22.71	22.49	22.6533	24.61	24.49	24.31	24.47
																																									32dpi-EV #3	22.46	22.82	22.73	22.67	24.7	24.42	24.53	24.55
																																									32dpi-EV #4	22.57	22.84	22.89	22.7667	24.61	24.43	24.55	24.53
																																									32dpi-EV #5	22.65	22.67	22.72	22.68	24.48	24.24	24.54	24.42
																																									32dpi-EV #6	23.94	24.06	24.1	24.0333	25.89	25.94	25.5	25.7767
																																									32dpi-STTM #1	24.65	24.83	24.69	24.7233	26.74	26.76	26.75	26.75
																																									32dpi-STTM #2	24.74	24.79	24.79	24.7733	26.66	26.71	26.6	26.6567
																																									32dpi-STTM #3	24.87	24.68	24.92	24.8233	26.7	26.63	26.82	26.7167
																																									32dpi-STTM #4	24.98	25.11	24.86	24.9833	27.16	26.69	26.99	26.9467
																																									32dpi-STTM #5	24.66	24.81	24.71	24.7267	26.36	26.23	26.6	26.3967
																																									32dpi-STTM rs #1	23.5	23.46	23.31	23.4233	25.99	25.59	25.58	25.72
																																									32dpi-STTM rs #2	23.43	23.45	23.47	23.45	25.74	25.55	25.66	25.65
																																									32dpi-STTM rs #3	23.47	23.5	23.85	23.6067	25.52	25.44	25.75	25.57
																																									32dpi-STTM rs #4	23.29	23.29	23.34	23.3067	25.64	25.26	25.66	25.52
																																									32dpi-STTM rs #5	23.5	23.29	23.81	23.5333	25.14	25.17	25.14	25.15
																																									32dpi-STTM rs #6	23.5	23.77	23.86	23.71	25.19	25.32	25.21	25.24
																																									LotjaGi5g1v0224400
																																									Sample	internal control 1	internal control 2	internal control 3	Average internal control	target gene 1	target gene 2	target gene 3	Average target gene
																																									23dpi-EV #1	25.08	24.95	24.82	24.95	24.81	24.51	24.65	24.6567
																																									23dpi-EV #2	24.6	25.29	24.81	24.9	24.67	24.69	24.52	24.6267
																																									23dpi-EV #3	24.78	25.11	25.28	25.0567	24.5	24.44	24.58	24.5067
																																									23dpi-EV #4	24.76	24.5	24.82	24.6933	24.6	24.51	24.58	24.5633
																																									23dpi-STTM #1		24.72	25.07	24.895	24.54	24.65	24.71	24.6333
																																									23dpi-STTM #2	24.27	24.43	24.64	24.4467	24.29	24.18	24.43	24.3
																																									23dpi-STTM #3	24.19	24.56	24.76	24.5033	24.56	24.35	24.63	24.5133
																																									23dpi-STTM #4	24.44	24.73	24.82	24.6633	24.75	24.65	24.68	24.6933
																																									23dpi-STTM rs #1	25.63		25.87	25.75	25.09	25.02	24.84	24.9833
																																									23dpi-STTM rs #2	25.54	25.83	25.69	25.6867	25.01	24.83	24.94	24.9267
																																									23dpi-STTM rs #3		25.62	25.76	25.69	25.12	24.78	24.95	24.95
																																									23dpi-STTM rs #4	25.27	25.8	25.59	25.5533	25.01	24.91	24.98	24.9667
																																									27dpi-EV #1	23.11	22.24	22.52	22.6233	24.07	23.7	23.97	23.9133
																																									27dpi-EV #2	22.09	22.53	22.21	22.2767	23.3	23.42	23.15	23.29
																																									27dpi-EV #3	23.13	22.93	22.95	23.0033	24.03	24.43	24.09	24.1833
																																									27dpi-EV #4	24.19	24.03	24.19	24.1367	25.47	25.84	26.13	25.8133
																																									27dpi-EV #5	21.23	22.03	21.55	21.6033	21.93	21.77	21.92	21.8733
																																									27dpi-EV #6	21.03	21.77	21.55	21.45		21.42	21.94	21.68
																																									27dpi-EV #7	21.67	21.59	21.75	21.67	21.82	21.53	21.5	21.6167
																																									27dpi-EV #8	22.52	22.59	22.69	22.6	22.3	22.58	22.25	22.3767
																																									27dpi-EV #9
																																									27dpi-STTM #1	24.19	23.87	23.98	24.0133	25.53	25.78	25.56	25.6233
																																									27dpi-STTM #2	23.28	22.86	23.48	23.2067	24.14	23.93	24.49	24.1867
																																									27dpi-STTM #3	23.83	23.65	23.01	23.4967	24.61	24.5	24.48	24.53
																																									27dpi-STTM #4	23.13	23.81	23.98	23.64	24.05	24.33	24.19	24.19
																																									27dpi-STTM #5	21.83	21.93	22.08	21.9467	21.83	21.83	21.81	21.8233
																																									27dpi-STTM #6	21.11	20.52	20.73	20.7867	20.78	20.82	21.65	21.0833
																																									27dpi-STTM #7	20.27	20.21	21.13	20.5367	20.9	20.42	20.52	20.6133
																																									27dpi-STTM #8	20.5	21.44	20.98	20.9733	20.69	20.58	20.88	20.7167
																																									27dpi-STTM #9
																																									27dpi-STTM rs #1	23.17	22.78	22.65	22.8667	24.43	24.25	24.23	24.3033
																																									27dpi-STTM rs #2	23.78	23.86	23.76	23.8	24.79	24.86	24.61	24.7533
																																									27dpi-STTM rs #3	23.76	23.17	23.74	23.5567	24.85	24.54	24.32	24.57
																																									27dpi-STTM rs #4	23.6	23.97	23.7	23.7567	24.31	24.56	24.73	24.5333
																																									27dpi-STTM rs #5	20.42	20.33	20.59	20.4467	20.89	20.87	20.72	20.8267
																																									27dpi-STTM rs #6	19.85	19.56	20.59	20	21.65	21.43	21.92	21.6667
																																									27dpi-STTM rs #7	19.92	19.61	19.28	19.6033	21.15	21.32	20.74	21.07
																																									27dpi-STTM rs #8	19.42	19.87	19.73	19.6733	21.25	20.78	21.02	21.0167
																																									30dpi-EV #1	25.13	24.8	25.07	25	24.99	25.21	24.97	25.0567
																																									30dpi-EV #2	25.15	24.81	25.47	25.1433	25.02	25.14	24.99	25.05
																																									30dpi-EV #3	24.99	24.81	25.08	24.96	24.12	25.02	25.02	24.72
																																									30dpi-EV #4	25.34	25.41	26.04	25.5967	24.68	25.1	24.98	24.92
																																									30dpi-EV #5	24.98	25.25	25.59	25.2733	24.8	25.17	25.12	25.03
																																									30dpi-EV #6	25.3	24.82	25.71	25.2767	24.94	25.07	25.1	25.0367
																																									30dpi-EV #7	25.46	24.54	25.61	25.2033	24.83	24.92	24.99	24.9133
																																									30dpi-EV #8	23.95	24.32	24.85	24.3733	24.67	25.08	25.02	24.9233
																																									30dpi-EV #9	25.14	25.07	25.61	25.2733	24.71	25	25.12	24.9433
																																									30dpi-STTM #1	24.45	23.86	24.66	24.3233	24.64	24.51	24.54	24.5633
																																									30dpi-STTM #2	24.57	23.84	24.69	24.3667	24.57	25.08	24.88	24.8433
																																									30dpi-STTM #3	24.32	23.62	24.23	24.0567	24.83	24.57	24.6	24.6667
																																									30dpi-STTM #4	24.72	24.74	24.8	24.7533	24.48	24.55	24.5	24.51
																																									30dpi-STTM #5	23.91	24.78	24.27	24.32	24.45	24.7	24.92	24.69
																																									30dpi-STTM #6	23.57	23.57	24.51	23.8833	24.19	24	24.53	24.24
																																									30dpi-STTM #7	24.71	23.82	24.68	24.4033	24.19	24.59	24.48	24.42
																																									30dpi-STTM #8	23.61	23.82	24.66	24.03	24.52	24.72	24.61	24.6167
																																									30dpi-STTM #9	23.54	23.73	23.93	23.7333	24.47	24.59	25.03	24.6967
																																									30dpi-STTM rs #1	23.61	23.49	23.92	23.6733	24.33	24.07	24.59	24.33
																																									30dpi-STTM rs #2	23.26	23.74	23.32	23.44	24.02	24.08	24.28	24.1267
																																									30dpi-STTM rs #3	23.57	23.55	23.84	23.6533	23.85	24.13	24.15	24.0433
																																									30dpi-STTM rs #4	23.82	24.23	23.3	23.7833	24.54	24.2	24.5	24.4133
																																									30dpi-STTM rs #5	23.69	23.77	23.86	23.7733	23.93	24.09	24.07	24.03
																																									30dpi-STTM rs #6	23.56	23.59	23.62	23.59	23.94	24.05	24.03	24.0067
																																									30dpi-STTM rs #7	23.81	23.87	24.12	23.9333	24.11	24.21	24.23	24.1833
																																									30dpi-STTM rs #8	24	24.08	23.9	23.9933	24.66	24.17	24.57	24.4667
																																									30dpi-STTM rs #9	24.22	24.12	24.27	24.2033	24.08	24.2	24.21	24.1633
																																									32dpi-EV #1	24.29	23.93	24.65	24.29	24.1	24.06	23.98	24.0467
																																									32dpi-EV #2	24.42	24.35	24.5	24.4233	24.3	24.12	24.05	24.1567
																																									32dpi-EV #3	24.29	24.14	24.71	24.38	24.01	24.09	23.96	24.02
																																									32dpi-EV #4	24.46	24.23	24.68	24.4567	24.21	24	24.21	24.14
																																									32dpi-EV #5	24.17	24.09	24.47	24.2433	24	23.97	24	23.99
																																									32dpi-EV #6	23.94	24.06	24.1	24.0333	24.24	24.23	24.44	24.3033
																																									32dpi-STTM #1	24.96	25.02		24.99	24.63	24.67	24.73	24.6767
																																									32dpi-STTM #2	25.67	25.28	25.63	25.5267	24.78	24.58	24.76	24.7067
																																									32dpi-STTM #3	25.51	25.32	25.72	25.5167	24.94	24.57	24.63	24.7133
																																									32dpi-STTM #4	25.48	25.27		25.375	24.99	24.81	24.82	24.8733
																																									32dpi-STTM #5		25.31	24.78	25.045	24.71	24.66	24.58	24.65
																																									32dpi-STTM rs #1	22.95	22.88	23.09	22.9733	25.03	24.87	24.99	24.9633
																																									32dpi-STTM rs #2	23.07	22.77	23.05	22.9633	24.92	24.83	24.89	24.88
																																									32dpi-STTM rs #3	23.2	23.04	23.42	23.22	23.98	23.92	23.96	23.9533
																																									32dpi-STTM rs #4	22.97	22.87	23.15	22.9967	23.9	23.83	23.82	23.85
																																									32dpi-STTM rs #5	23.5	23.29	23.81	23.5333	23.71	23.85	23.9	23.82
																																									32dpi-STTM rs #6	23.5	23.77	23.86	23.71	23.49	23.72	23.74	23.65
																																									LotjaGi5g1v0224400
																																									Sample	internal control 1	internal control 2	internal control 3	Average internal control	target gene 1	target gene 2	target gene 3	Average target gene
																																									23dpi-EV #1	25.08	24.95	24.82	24.95	29.79	29.79	30.16	29.9133
																																									23dpi-EV #2	24.6	25.29	24.81	24.9	30.07	29.59	29.82	29.8267
																																									23dpi-EV #3	24.78	25.11	25.28	25.0567	29.94	29.67	29.63	29.7467
																																									23dpi-EV #4	24.76	24.5	24.82	24.6933	29.58	29.56	29.53	29.5567
																																									23dpi-STTM #1		24.72	25.07	24.895	29.97	29.56	30.03	29.8533
																																									23dpi-STTM #2	24.27	24.43	24.64	24.4467	29.83	29.21	29.75	29.5967
																																									23dpi-STTM #3	24.19	24.56	24.76	24.5033	29.51	30.01	29.24	29.5867
																																									23dpi-STTM #4	24.44	24.73	24.82	24.6633	29.92	29.8	30.54	30.0867
																																									23dpi-STTM rs #1	25.63		25.87	25.75	30.11	29.92	29.71	29.9133
																																									23dpi-STTM rs #2	25.54	25.83	25.69	25.6867	30.12	29.66	30	29.9267
																																									23dpi-STTM rs #3		25.62	25.76	25.69	29.67	29.53	29.55	29.5833
																																									23dpi-STTM rs #4	25.27	25.8	25.59	25.5533	30.18	29.86	29.34	29.7933
																																									27dpi-EV #1		26.68	26.58	26.63	32.92	32.51	32.2	32.5433
																																									27dpi-EV #2	25.7	26.18	26.22	26.0333	30.93	30.56	30.27	30.5867
																																									27dpi-EV #3	25.74	25.69	26.13	25.8533	31.11	31.17	31.14	31.14
																																									27dpi-EV #4		26.88	27.17	27.025	31.15	31.04	31.13	31.1067
																																									27dpi-EV #5	27.47	26.49	25.19	26.3833	30.95	31.04	30.44	30.81
																																									27dpi-EV #6	23.02	23.11	23.46	23.1967	27.97	27.79	27.62	27.7933
																																									27dpi-EV #7	22.27	22.43	22.15	22.2833	26.91	26.73	26.76	26.8
																																									27dpi-EV #8	22.44	22.62	22.69	22.5833	27.32	27.31	27.1	27.2433
																																									27dpi-EV #9	22.57	22.65	23.02	22.7467	28.22	28.11	27.77	28.0333
																																									27dpi-STTM #1	26.81	26.61	27.48	26.9667	31.67	31.55	31.85	31.69
																																									27dpi-STTM #2		26.8	26.96	26.88	35.86	29.75	29.15	31.5867
																																									27dpi-STTM #3	26.6	26.86	26.89	26.7833	32.53	32.89	31.55	32.3233
																																									27dpi-STTM #4	26.85	26.31	27.26	26.8067	31.46	31.64	31.71	31.6033
																																									27dpi-STTM #5	26.53	26.49	26.61	26.5433	31.65	31.15	31.69	31.4967
																																									27dpi-STTM #6	22.24	22.67	22.59	22.5	27.94	27.69	27.51	27.7133
																																									27dpi-STTM #7	23.1	23.27	23.41	23.26	27.25	27.13	27.05	27.1433
																																									27dpi-STTM #8	21.56	21.78	21.9	21.7467	27.97	27.6	27.67	27.7467
																																									27dpi-STTM #9	21.85	21.96	21.84	21.8833	27.17	26.96	26.89	27.0067
																																									27dpi-STTM rs #1	29.1	28.35	29.3	28.9167	33.83	32.97	32.92	33.24
																																									27dpi-STTM rs #2	28.11	27.97	28.34	28.14	38.02	31.04	31.02	33.36
																																									27dpi-STTM rs #3	28.72	28.04	28.6	28.4533	32.25	31.53	31.43	31.7367
																																									27dpi-STTM rs #4		28.34	28.72	28.53	34.46	30.06	32.98	32.5
																																									27dpi-STTM rs #5	21.54	21.7		21.62	27.95	27.75	27.48	27.7267
																																									27dpi-STTM rs #6	22.77	23.04	22.78	22.8633	27.73	27.47	27.65	27.6167
																																									27dpi-STTM rs #7	23.56	23.78	23.9	23.7467	27.96	27.68	27.83	27.8233
																																									27dpi-STTM rs #8	22.85	22.96	22.84	22.8833	26.88	27.03	26.86	26.9233
																																									30dpi-EV #1		28.17	28.29	28.23	34.01	33.94	33.72	33.89
																																									30dpi-EV #2	26.49		27.09	26.79	31.79	31.69	31.75	31.7433
																																									30dpi-EV #3	27.05	27.58	26.85	27.16		31.92	31.63	31.775
																																									30dpi-EV #4	27.17	26.91	27.26	27.1133		31.44	31.19	31.315
																																									30dpi-EV #5	27.01	27.52	27.55	27.36	32.01	33.29	30.81	32.0367
																																									30dpi-EV #6	26.85	27.21	26.82	26.96	33.09	31.15	30.9	31.7133
																																									30dpi-EV #7		27.95	27.8	27.875	32.63		31.93	32.28
																																									30dpi-EV #8	29.14	28.83	29.29	29.0867	32.77	32.42	32.5	32.5633
																																									30dpi-EV #9	28.65	28.23	28.34	28.4067		33.12	31.79	32.455
																																									30dpi-STTM #1	26.45	26.51	26.18	26.38	30.69	30.99		30.84
																																									30dpi-STTM #2		26.69	26.73	26.71		31.46	31.79	31.625
																																									30dpi-STTM #3	26.43	25.77	26.6	26.2667	30.73	30.46	30.45	30.5467
																																									30dpi-STTM #4	26.52	26.48		26.5		31.51	31.06	31.285
																																									30dpi-STTM #5	26.11	25.89	25.98	25.9933	29.91	30.11	30.17	30.0633
																																									30dpi-STTM #6	25.97	26.01	26.18	26.0533	31.27		30.76	31.015
																																									30dpi-STTM #7	26.05	26.48	26.26	26.2633		31.03	31.62	31.325
																																									30dpi-STTM #8		26.69	26.45	26.57		30.48	30.75	30.615
																																									30dpi-STTM #9	27.32	27.61	27.74	27.5567	31.55	31.81		31.68
																																									30dpi-STTM rs #1	26.92	26.91	26.33	26.72	30.67	30.75	30.43	30.6167
																																									30dpi-STTM rs #2	27.21	27.24		27.225		32.06	32.14	32.1
																																									30dpi-STTM rs #3	26.23	27.68		26.955		31.03	32.24	31.635
																																									30dpi-STTM rs #4	27.04	26.8	27.27	27.0367	32.59	32.66	32.49	32.58
																																									30dpi-STTM rs #5	26.84	26.81	26.54	26.73	30.81	30.91		30.86
																																									30dpi-STTM rs #6	27.14	27.21	27.08	27.1433	33.51		33.43	33.47
																																									30dpi-STTM rs #7	26.55	26.76	27.85	27.0533	31.51	30.88		31.195
																																									30dpi-STTM rs #8	26.15	25.75	26.44	26.1133	31.53	31.25	32.6	31.7933
																																									30dpi-STTM rs #9		26.58	26.07	26.325	30.91		30.95	30.93
																																									32dpi-EV #1	24.29	23.93	24.65	24.29	29.13	29.12	29.33	29.1933
																																									32dpi-EV #2	24.42	24.35	24.5	24.4233	28.9	28.93	29.13	28.9867
																																									32dpi-EV #3	24.29	24.14	24.71	24.38	29.08	29.21	29.13	29.14
																																									32dpi-EV #4	24.46	24.23	24.68	24.4567	28.97	28.87	28.88	28.9067
																																									32dpi-EV #5	24.17	24.09	24.47	24.2433	29.02	29.03	29.17	29.0733
																																									32dpi-EV #6	23.94	24.06	24.1	24.0333	29.64	29.01	29.61	29.42
																																									32dpi-STTM #1	24.96	25.02	25.47	25.15		30.74	30.57	30.655
																																									32dpi-STTM #2	25.67	25.28	25.63	25.5267	30.8	29.7		30.25
																																									32dpi-STTM #3	25.51	25.32	25.72	25.5167		30.96	29.84	30.4
																																									32dpi-STTM #4	25.48	25.27	26.28	25.6767		30.81	30.95	30.88
																																									32dpi-STTM #5	25.81	25.31	24.78	25.3	31.22	30.91		31.065
																																									32dpi-STTM rs #1	22.95	22.88	23.09	22.9733	28.75	29.83	29.94	29.5067
																																									32dpi-STTM rs #2	23.07	22.77	23.05	22.9633	28.3	29.43	29.59	29.1067
																																									32dpi-STTM rs #3	23.2	23.04	23.42	23.22	28.55	27.66	27.79	28
																																									32dpi-STTM rs #4	22.97	22.87	23.15	22.9967	28.46	27.52	28.2	28.06
																																									32dpi-STTM rs #5	23.5	23.29	23.81	23.5333	28.91	27.64	27.53	28.0267
																																									32dpi-STTM rs #6	23.5	23.77	23.86	23.71	28.58	28.78	27.46	28.2733
																																									LotjaGi3g1v0422400
																																									Sample	internal control 1	internal control 2	internal control 3	Average internal control	target gene 1	target gene 2	target gene 3	Average target gene
																																									23dpi-EV #1	25.08	24.95	24.82	24.95	28.45	28.48	28.72	28.55
																																									23dpi-EV #2	24.6	25.29	24.81	24.9	28.89	29.09	28.96	28.98
																																									23dpi-EV #3	24.78	25.11	25.28	25.0567	28.32	28.96	28.78	28.6867
																																									23dpi-EV #4	24.76	24.5	24.82	24.6933	28.53	29.01	29.15	28.8967
																																									23dpi-STTM #1		24.72	25.07	24.895	28.62	29.02	28.76	28.8
																																									23dpi-STTM #2	24.27	24.43	24.64	24.4467	28.03	28.66	28.56	28.4167
																																									23dpi-STTM #3	24.19	24.56	24.76	24.5033	28.71	28.54	28.65	28.6333
																																									23dpi-STTM #4	24.44	24.73	24.82	24.6633	28.92	28.42	28.69	28.6767
																																									23dpi-STTM rs #1	25.63		25.87	25.75	29.09	29.12	29.03	29.08
																																									23dpi-STTM rs #2	25.54	25.83	25.69	25.6867	28.89	28.79	28.95	28.8767
																																									23dpi-STTM rs #3		25.62	25.76	25.69	28.82	28.92	29.2	28.98
																																									23dpi-STTM rs #4	25.27	25.8	25.59	25.5533	29.19	28.99	29.09	29.09
																																									27dpi-EV #1		26.68	26.58	26.63	29.19	29.54	29.33	29.3533
																																									27dpi-EV #2	25.7	26.18	26.22	26.0333	29.45	29.1	29.31	29.2867
																																									27dpi-EV #3	25.74	25.69	26.13	25.8533	29.16	29.2	29.11	29.1567
																																									27dpi-EV #4		26.88	27.17	27.025	29.05	29.51	29.28	29.28
																																									27dpi-EV #5	27.47	26.49	25.19	26.3833	29.43	29.6	29.14	29.39
																																									27dpi-EV #6	23.02	23.11	23.46	23.1967		25.68	25.45	25.565
																																									27dpi-EV #7	22.27	22.43	22.15	22.2833	25.44	25.33	25.18	25.3167
																																									27dpi-EV #8	22.44	22.62	22.69	22.5833	25.14	25.31	25.33	25.26
																																									27dpi-EV #9	22.57	22.65	23.02	22.7467	27.61	27.58	27.49	27.56
																																									27dpi-STTM #1	26.81	26.61	27.48	26.9667	31.56	31.2	31.33	31.3633
																																									27dpi-STTM #2		26.8	26.96	26.88	31.06	30.85	30.95	30.9533
																																									27dpi-STTM #3	26.6	26.86	26.89	26.7833	30.64	30.79	30.9	30.7767
																																									27dpi-STTM #4	26.85	26.31	27.26	26.8067	29.22	29.45	29.46	29.3767
																																									27dpi-STTM #5	26.53	26.49	26.61	26.5433	29.51	29.32	29.61	29.48
																																									27dpi-STTM #6	22.24	22.67	22.59	22.5	25.13	25.21	25.48	25.2733
																																									27dpi-STTM #7	23.1	23.27	23.41	23.26	25.23	25.18	25.48	25.2967
																																									27dpi-STTM #8	21.56	21.78	21.9	21.7467	25.23	25.09	25.07	25.13
																																									27dpi-STTM #9	21.85	21.96	21.84	21.8833	27.16	27.11	27.19	27.1533
																																									27dpi-STTM rs #1	29.1	28.35	29.3	28.9167	31.46	31.51	31.64	31.5367
																																									27dpi-STTM rs #2	28.11	27.97	28.34	28.14	31.27	31.44	31.55	31.42
																																									27dpi-STTM rs #3	28.72	28.04	28.6	28.4533	31.42	31.59	32.12	31.71
																																									27dpi-STTM rs #4		28.34	28.72	28.53	31.45	31.47	31.7	31.54
																																									27dpi-STTM rs #5	21.54	21.7		21.62	26.53	26.47	26.32	26.44
																																									27dpi-STTM rs #6	22.77	23.04	22.78	22.8633	26.42	26.87	26.43	26.5733
																																									27dpi-STTM rs #7	23.56	23.78	23.9	23.7467	27.66	27.56	27.24	27.4867
																																									27dpi-STTM rs #8	22.85	22.96	22.84	22.8833	28.04	27.2	27.24	27.4933
																																									30dpi-EV #1		28.17	28.29	28.23	32.14	31.79	32.15	32.0267
																																									30dpi-EV #2	26.49		27.09	26.79	30.33	29.9	30.09	30.1067
																																									30dpi-EV #3	27.05	27.58	26.85	27.16	30.55	30.57	30.56	30.56
																																									30dpi-EV #4	27.17	26.91	27.26	27.1133	30.31	30.51	30.24	30.3533
																																									30dpi-EV #5	27.01	27.52	27.55	27.36	30.61	30.45	30.43	30.4967
																																									30dpi-EV #6	26.85	27.21	26.82	26.96	30.46	30.44	30.23	30.3767
																																									30dpi-EV #7		27.95	27.8	27.875	31.46	31.33	31	31.2633
																																									30dpi-EV #8	29.14	28.83	29.29	29.0867	31.42	31.32	31.55	31.43
																																									30dpi-EV #9	28.65	28.23	28.34	28.4067	31.98	32.29	32.33	32.2
																																									30dpi-STTM #1	26.45	26.51	26.18	26.38	30.71	30.55	31.54	30.9333
																																									30dpi-STTM #2		26.69	26.73	26.71	30.55	30.46	30.63	30.5467
																																									30dpi-STTM #3	26.43	25.77	26.6	26.2667	28.92	28.76	28.7	28.7933
																																									30dpi-STTM #4	26.52	26.48		26.5	28.77	28.69	28.79	28.75
																																									30dpi-STTM #5	26.11	25.89	25.98	25.9933	28.66	28.69	30.69	29.3467
																																									30dpi-STTM #6	25.97	26.01	26.18	26.0533	28.91	28.85	28.83	28.8633
																																									30dpi-STTM #7	26.05	26.48	26.26	26.2633	28.69	28.48	28.55	28.5733
																																									30dpi-STTM #8		26.69	26.45	26.57	28.55	28.59	28.59	28.5767
																																									30dpi-STTM #9	27.32	27.61	27.74	27.5567	28.58	28.61	28.57	28.5867
																																									30dpi-STTM rs #1	26.92	26.91	26.33	26.72	29.49	29.6	29.47	29.52
																																									30dpi-STTM rs #2	27.21	27.24		27.225	29.82	29.57	29.58	29.6567
																																									30dpi-STTM rs #3	26.23	27.68		26.955	30.54	30.44	30.47	30.4833
																																									30dpi-STTM rs #4	27.04	26.8	27.27	27.0367	30.57	30.62	30.84	30.6767
																																									30dpi-STTM rs #5	26.84	26.81	26.54	26.73	30.84	30.54	30.78	30.72
																																									30dpi-STTM rs #6	27.14	27.21	27.08	27.1433	30.32	30.78	30.7	30.6
																																									30dpi-STTM rs #7	26.55	26.76	27.85	27.0533	30.65	30.77	29.73	30.3833
																																									30dpi-STTM rs #8	26.15	25.75	26.44	26.1133	29.63	29.65	29.56	29.6133
																																									30dpi-STTM rs #9		26.58	26.07	26.325	29.78	29.68	29.81	29.7567
																																									32dpi-EV #1	24.29	23.93	24.65	24.29	27.7	27.65	27.48	27.61
																																									32dpi-EV #2	24.42	24.35	24.5	24.4233	27.7	27.73	27.67	27.7
																																									32dpi-EV #3	24.29	24.14	24.71	24.38	27.79	27.67	27.76	27.74
																																									32dpi-EV #4	24.46	24.23	24.68	24.4567	27.8	27.59	27.63	27.6733
																																									32dpi-EV #5	24.17	24.09	24.47	24.2433	27.61	27.64	27.79	27.68
																																									32dpi-EV #6	23.94	24.06	24.1	24.0333	27.77	27.68	27.8	27.75
																																									32dpi-STTM #1	24.96	25.02	25.47	25.15	27.6	27.5	27.62	27.5733
																																									32dpi-STTM #2	25.67	25.28	25.63	25.5267	27.88	27.93	27.71	27.84
																																									32dpi-STTM #3	25.51	25.32	25.72	25.5167	28.86	28.97	29.13	28.9867
																																									32dpi-STTM #4	25.48	25.27	26.28	25.6767	29.26	29.04	28.98	29.0933
																																									32dpi-STTM #5	25.81	25.31	24.78	25.3	29.2	28.95	29.24	29.13
																																									32dpi-STTM rs #1	22.95	22.88	23.09	22.9733	29.21	29.33	29.43	29.3233
																																									32dpi-STTM rs #2	23.07	22.77	23.05	22.9633	28.98	29.11	29.14	29.0767
																																									32dpi-STTM rs #3	23.2	23.04	23.42	23.22	27.48	27.25	27.29	27.34
																																									32dpi-STTM rs #4	22.97	22.87	23.15	22.9967	27.18	27.48	27.69	27.45
																																									32dpi-STTM rs #5	23.5	23.29	23.81	23.5333	27.3	27.51	27.6	27.47
																																									32dpi-STTM rs #6	23.5	23.77	23.86	23.71	27.17	26.64	26.9	26.9033
																																									LotjaGi1g1v0285700
																																									Sample	internal control 1	internal control 2	internal control 3	Average internal control	target gene 1	target gene 2	target gene 3	Average target gene
																																									23dpi-EV #1	25.08	24.95	24.82	24.95	28.75	28.68	28.98	28.8033
																																									23dpi-EV #2	24.6	25.29	24.81	24.9	28.93	28.85	29.04	28.94
																																									23dpi-EV #3	24.78	25.11	25.28	25.0567	28.75	28.84	28.98	28.8567
																																									23dpi-EV #4	24.76	24.5	24.82	24.6933	28.85	28.85	28.93	28.8767
																																									23dpi-STTM #1		24.72	25.07	24.895	28.23	28.57	28.67	28.49
																																									23dpi-STTM #2	24.27	24.43	24.64	24.4467	28.1	28.25	28.47	28.2733
																																									23dpi-STTM #3	24.19	24.56	24.76	24.5033	28.46	28.43	28.24	28.3767
																																									23dpi-STTM #4	24.44	24.73	24.82	24.6633	28.51	28.66	28.7	28.6233
																																									23dpi-STTM rs #1	25.63		25.87	25.75	29.25	29.07	29.21	29.1767
																																									23dpi-STTM rs #2	25.54	25.83	25.69	25.6867	29.22	28.95	29.14	29.1033
																																									23dpi-STTM rs #3		25.62	25.76	25.69	29.05	28.88	29.08	29.0033
																																									23dpi-STTM rs #4	25.27	25.8	25.59	25.5533	29.09	28.87	28.96	28.9733
																																									27dpi-EV #1		26.68	26.58	26.63	31.5	31.94	31.4	31.6133
																																									27dpi-EV #2	25.7	26.18	26.22	26.0333	30.87		30.82	30.845
																																									27dpi-EV #3	25.74	25.69	26.13	25.8533	30.56	30.48	30.52	30.52
																																									27dpi-EV #4		26.88	27.17	27.025	30.98		30.73	30.855
																																									27dpi-EV #5	27.47	26.49	25.19	26.3833	28.88	28.9	28.43	28.7367
																																									27dpi-EV #6	23.02	23.11	23.46	23.1967	26.58	26.91	27.57	27.02
																																									27dpi-EV #7	22.27	22.43	22.15	22.2833	26.27	26.77	26.57	26.5367
																																									27dpi-EV #8	22.44	22.62	22.69	22.5833	25.99	27.75	27.45	27.0633
																																									27dpi-EV #9	22.57	22.65	23.02	22.7467	26.32	25.84	26.25	26.1367
																																									27dpi-STTM #1	26.81	26.61	27.48	26.9667	31.02	31.06	31.11	31.0633
																																									27dpi-STTM #2		26.8	26.96	26.88	30.22	30.67	30.93	30.6067
																																									27dpi-STTM #3	26.6	26.86	26.89	26.7833	30.82	30.85	30.88	30.85
																																									27dpi-STTM #4	26.85	26.31	27.26	26.8067	29.54		29.75	29.645
																																									27dpi-STTM #5	26.53	26.49	26.61	26.5433	30.64		30.53	30.585
																																									27dpi-STTM #6	22.24	22.67	22.59	22.5	25.1	25.79	25.26	25.3833
																																									27dpi-STTM #7	23.1	23.27	23.41	23.26		26.94	26.51	26.725
																																									27dpi-STTM #8	21.56	21.78	21.9	21.7467	27.11	25.67		26.39
																																									27dpi-STTM #9	21.85	21.96	21.84	21.8833	24.92	24.82	25.07	24.9367
																																									27dpi-STTM rs #1	29.1	28.35	29.3	28.9167	31.99	32.15	32.22	32.12
																																									27dpi-STTM rs #2	28.11	27.97	28.34	28.14	31.29	31.53	31.5	31.44
																																									27dpi-STTM rs #3	28.72	28.04	28.6	28.4533	31.83	31	31.59	31.4733
																																									27dpi-STTM rs #4		28.34	28.72	28.53	31.82	31.61		31.715
																																									27dpi-STTM rs #5	21.54	21.7		21.62		24.71	24.01	24.36
																																									27dpi-STTM rs #6	22.77	23.04	22.78	22.8633	26.05	25.88	24.2	25.3767
																																									27dpi-STTM rs #7	23.56	23.78	23.9	23.7467	27.27	27.6	27.46	27.4433
																																									27dpi-STTM rs #8	22.85	22.96	22.84	22.8833	27.09	27.11	27.15	27.1167
																																									30dpi-EV #1		28.17	28.29	28.23	31.88	31.94	31.99	31.9367
																																									30dpi-EV #2	26.49		27.09	26.79	30.77	30.68	30.79	30.7467
																																									30dpi-EV #3	27.05	27.58	26.85	27.16	30.81	30.25	30.67	30.5767
																																									30dpi-EV #4	27.17	26.91	27.26	27.1133	30.6	30.45	30.44	30.4967
																																									30dpi-EV #5	27.01	27.52	27.55	27.36	30.06	30.11	30.69	30.2867
																																									30dpi-EV #6	26.85	27.21	26.82	26.96	34.6	30.76	27.8	31.0533
																																									30dpi-EV #7		27.95	27.8	27.875	31.82	31.46	31.57	31.6167
																																									30dpi-EV #8	29.14	28.83	29.29	29.0867	32.11	32.75	32.44	32.4333
																																									30dpi-EV #9	28.65	28.23	28.34	28.4067	31.28	31.45		31.365
																																									30dpi-STTM #1	26.45	26.51	26.18	26.38		31.04	31.25	31.145
																																									30dpi-STTM #2		26.69	26.73	26.71	25.56	30.76	30.14	28.82
																																									30dpi-STTM #3	26.43	25.77	26.6	26.2667	28.56	28.9		28.73
																																									30dpi-STTM #4	26.52	26.48		26.5	29.65	29.53	29.27	29.4833
																																									30dpi-STTM #5	26.11	25.89	25.98	25.9933	30.21	30.66	30.45	30.44
																																									30dpi-STTM #6	25.97	26.01	26.18	26.0533	30.04	30.01	30.32	30.1233
																																									30dpi-STTM #7	26.05	26.48	26.26	26.2633	31.57	26.12	30.61	29.4333
																																									30dpi-STTM #8		26.69	26.45	26.57	29.19	29.61	29.58	29.46
																																									30dpi-STTM #9	27.32	27.61	27.74	27.5567	30.85	31.09	30.83	30.9233
																																									30dpi-STTM rs #1	26.92	26.91	26.33	26.72	28.33	28.28	29.33	28.6467
																																									30dpi-STTM rs #2	27.21	27.24		27.225	30.92	30.01		30.465
																																									30dpi-STTM rs #3	26.23	27.68		26.955	30.16	29.42	29.12	29.5667
																																									30dpi-STTM rs #4	27.04	26.8	27.27	27.0367	29.74	29.81	29.69	29.7467
																																									30dpi-STTM rs #5	26.84	26.81	26.54	26.73	29.29	29.32		29.305
																																									30dpi-STTM rs #6	27.14	27.21	27.08	27.1433		30.84	31.03	30.935
																																									30dpi-STTM rs #7	26.55	26.76	27.85	27.0533	29.85		30.13	29.99
																																									30dpi-STTM rs #8	26.15	25.75	26.44	26.1133	28.66		28.27	28.465
																																									30dpi-STTM rs #9		26.58	26.07	26.325	27.36	28.55	29.08	28.33
																																									32dpi-EV #1	24.29	23.93	24.65	24.29	29.49	29.19	29.02	29.2333
																																									32dpi-EV #2	24.42	24.35	24.5	24.4233	29.69	29.71	29.21	29.5367
																																									32dpi-EV #3	24.29	24.14	24.71	24.38	27.61	27.8	27.91	27.7733
																																									32dpi-EV #4	24.46	24.23	24.68	24.4567	27.65	27.64	27.74	27.6767
																																									32dpi-EV #5	24.17	24.09	24.47	24.2433	27.73	27.53	27.84	27.7
																																									32dpi-EV #6	23.94	24.06	24.1	24.0333	27.69	27.68	27.74	27.7033
																																									32dpi-STTM #1	24.96	25.02	25.47	25.15	27.51	27.67	27.63	27.6033
																																									32dpi-STTM #2	25.67	25.28	25.63	25.5267	27.91	28.05	27.87	27.9433
																																									32dpi-STTM #3	25.51	25.32	25.72	25.5167	29	28.93	29.01	28.98
																																									32dpi-STTM #4	25.48	25.27	26.28	25.6767	28.83	28.69	28.92	28.8133
																																									32dpi-STTM #5	25.81	25.31	24.78	25.3	28.99	28.74	28.95	28.8933
																																									32dpi-STTM rs #1	22.95	22.88	23.09	22.9733	26.52	27.03	26.73	26.76
																																									32dpi-STTM rs #2	23.07	22.77	23.05	22.9633	26.06	26.49	26.26	26.27
																																									32dpi-STTM rs #3	23.2	23.04	23.42	23.22	26.64	26.61	26.42	26.5567
																																									32dpi-STTM rs #4	22.97	22.87	23.15	22.9967	26.34	26.46	26.57	26.4567
																																									32dpi-STTM rs #5	23.5	23.29	23.81	23.5333	26.5	26.42	26.48	26.4667
																																									32dpi-STTM rs #6	23.5	23.77	23.86	23.71		27.22	27.06	27.14
[truncated: 3 more columns]

## Sheet: description 2
The following tabs contain all p-values for all comparisons for qPCR data shown in Supplementary Figure 8b.

## Sheet: pPT4
Tukey's multiple comparisons test	Mean diff.	95.00% CI of diff.	Below threshold?	Summary	Adjusted P Value
EV 23dpi vs. STTM 23dpi	0.7466	0.1101 to 1.383	Yes	**	0.0089	A-B
EV 23dpi vs. STTM rs 23dpi	-0.1528	-0.7894 to 0.4838	No	ns	0.9996	A-C
EV 23dpi vs. EV 27 dpi	-0.2007	-0.7417 to 0.3402	No	ns	0.982	A-D
EV 23dpi vs. STTM 27 dpi	-0.03432	-0.5753 to 0.5066	No	ns	>0.9999	A-E
EV 23dpi vs. STTM rs 27 dpi	-0.3657	-0.9170 to 0.1856	No	ns	0.5256	A-F
EV 23dpi vs. EV 30 dpi	-0.4649	-1.006 to 0.07611	No	ns	0.1618	A-G
EV 23dpi vs. STTM 30 dpi	-0.2045	-0.7455 to 0.3364	No	ns	0.9793	A-H
EV 23dpi vs. STTM rs 30 dpi	-0.3979	-0.9389 to 0.1430	No	ns	0.3651	A-I
EV 23dpi vs. EV 32 dpi	-0.7026	-1.284 to -0.1215	Yes	**	0.006	A-J
EV 23dpi vs. STTM 32 dpi	-0.3691	-0.9730 to 0.2348	No	ns	0.6474	A-K
EV 23dpi vs. STTM rs 32 dpi	-0.304	-0.8851 to 0.2771	No	ns	0.8287	A-L
STTM 23dpi vs. STTM rs 23dpi	-0.8994	-1.536 to -0.2629	Yes	***	0.0006	B-C
STTM 23dpi vs. EV 27 dpi	-0.9474	-1.488 to -0.4064	Yes	****	<0.0001	B-D
STTM 23dpi vs. STTM 27 dpi	-0.7809	-1.322 to -0.2400	Yes	***	0.0004	B-E
STTM 23dpi vs. STTM rs 27 dpi	-1.112	-1.664 to -0.5611	Yes	****	<0.0001	B-F
STTM 23dpi vs. EV 30 dpi	-1.211	-1.752 to -0.6705	Yes	****	<0.0001	B-G
STTM 23dpi vs. STTM 30 dpi	-0.9512	-1.492 to -0.4102	Yes	****	<0.0001	B-H
STTM 23dpi vs. STTM rs 30 dpi	-1.145	-1.686 to -0.6036	Yes	****	<0.0001	B-I
STTM 23dpi vs. EV 32 dpi	-1.449	-2.030 to -0.8682	Yes	****	<0.0001	B-J
STTM 23dpi vs. STTM 32 dpi	-1.116	-1.720 to -0.5118	Yes	****	<0.0001	B-K
STTM 23dpi vs. STTM rs 32 dpi	-1.051	-1.632 to -0.4696	Yes	****	<0.0001	B-L
STTM rs 23dpi vs. EV 27 dpi	-0.04793	-0.5889 to 0.4930	No	ns	>0.9999	C-D
STTM rs 23dpi vs. STTM 27 dpi	0.1185	-0.4225 to 0.6595	No	ns	0.9998	C-E
STTM rs 23dpi vs. STTM rs 27 dpi	-0.2129	-0.7642 to 0.3384	No	ns	0.9757	C-F
STTM rs 23dpi vs. EV 30 dpi	-0.3121	-0.8530 to 0.2289	No	ns	0.7239	C-G
STTM rs 23dpi vs. STTM 30 dpi	-0.05175	-0.5927 to 0.4892	No	ns	>0.9999	C-H
STTM rs 23dpi vs. STTM rs 30 dpi	-0.2451	-0.7861 to 0.2958	No	ns	0.9262	C-I
STTM rs 23dpi vs. EV 32 dpi	-0.5498	-1.131 to 0.03128	No	ns	0.0806	C-J
STTM rs 23dpi vs. STTM 32 dpi	-0.2163	-0.8202 to 0.3876	No	ns	0.9864	C-K
STTM rs 23dpi vs. STTM rs 32 dpi	-0.1512	-0.7323 to 0.4299	No	ns	0.9991	C-L
EV 27 dpi vs. STTM 27 dpi	0.1664	-0.2580 to 0.5908	No	ns	0.9728	D-E
EV 27 dpi vs. STTM rs 27 dpi	-0.165	-0.6024 to 0.2725	No	ns	0.9797	D-F
EV 27 dpi vs. EV 30 dpi	-0.2641	-0.6885 to 0.1602	No	ns	0.6215	D-G
EV 27 dpi vs. STTM 30 dpi	-0.003815	-0.4282 to 0.4206	No	ns	>0.9999	D-H
EV 27 dpi vs. STTM rs 30 dpi	-0.1972	-0.6216 to 0.2272	No	ns	0.9135	D-I
EV 27 dpi vs. EV 32 dpi	-0.5019	-0.9764 to -0.02743	Yes	*	0.0289	D-J
EV 27 dpi vs. STTM 32 dpi	-0.1683	-0.6705 to 0.3338	No	ns	0.992	D-K
EV 27 dpi vs. STTM rs 32 dpi	-0.1033	-0.5778 to 0.3712	No	ns	0.9998	D-L
STTM 27 dpi vs. STTM rs 27 dpi	-0.3314	-0.7688 to 0.1061	No	ns	0.3214	E-F
STTM 27 dpi vs. EV 30 dpi	-0.4305	-0.8549 to -0.006162	Yes	*	0.0437	E-G
STTM 27 dpi vs. STTM 30 dpi	-0.1702	-0.5946 to 0.2542	No	ns	0.9679	E-H
STTM 27 dpi vs. STTM rs 30 dpi	-0.3636	-0.7880 to 0.06076	No	ns	0.1648	E-I
STTM 27 dpi vs. EV 32 dpi	-0.6683	-1.143 to -0.1938	Yes	***	0.0006	E-J
STTM 27 dpi vs. STTM 32 dpi	-0.3348	-0.8369 to 0.1674	No	ns	0.5179	E-K
STTM 27 dpi vs. STTM rs 32 dpi	-0.2697	-0.7442 to 0.2047	No	ns	0.7416	E-L
STTM rs 27 dpi vs. EV 30 dpi	-0.09916	-0.5366 to 0.3383	No	ns	0.9998	F-G
STTM rs 27 dpi vs. STTM 30 dpi	0.1612	-0.2763 to 0.5986	No	ns	0.983	F-H
STTM rs 27 dpi vs. STTM rs 30 dpi	-0.03224	-0.4697 to 0.4052	No	ns	>0.9999	F-I
STTM rs 27 dpi vs. EV 32 dpi	-0.3369	-0.8231 to 0.1493	No	ns	0.4574	F-J
STTM rs 27 dpi vs. STTM 32 dpi	-0.003375	-0.5166 to 0.5098	No	ns	>0.9999	F-K
STTM rs 27 dpi vs. STTM rs 32 dpi	0.06166	-0.4245 to 0.5478	No	ns	>0.9999	F-L
EV 30 dpi vs. STTM 30 dpi	0.2603	-0.1641 to 0.6847	No	ns	0.6423	G-H
EV 30 dpi vs. STTM rs 30 dpi	0.06692	-0.3575 to 0.4913	No	ns	>0.9999	G-I
EV 30 dpi vs. EV 32 dpi	-0.2378	-0.7122 to 0.2367	No	ns	0.8647	G-J
EV 30 dpi vs. STTM 32 dpi	0.09578	-0.4063 to 0.5979	No	ns	>0.9999	G-K
EV 30 dpi vs. STTM rs 32 dpi	0.1608	-0.3137 to 0.6353	No	ns	0.9912	G-L
STTM 30 dpi vs. STTM rs 30 dpi	-0.1934	-0.6178 to 0.2310	No	ns	0.9235	H-I
STTM 30 dpi vs. EV 32 dpi	-0.4981	-0.9725 to -0.02361	Yes	*	0.0313	H-J
STTM 30 dpi vs. STTM 32 dpi	-0.1645	-0.6667 to 0.3376	No	ns	0.9934	H-K
STTM 30 dpi vs. STTM rs 32 dpi	-0.0995	-0.5740 to 0.3750	No	ns	0.9999	H-L
STTM rs 30 dpi vs. EV 32 dpi	-0.3047	-0.7791 to 0.1698	No	ns	0.5753	I-J
STTM rs 30 dpi vs. STTM 32 dpi	0.02886	-0.4733 to 0.5310	No	ns	>0.9999	I-K
STTM rs 30 dpi vs. STTM rs 32 dpi	0.09389	-0.3806 to 0.5684	No	ns	>0.9999	I-L
EV 32 dpi vs. STTM 32 dpi	0.3335	-0.2116 to 0.8787	No	ns	0.6458	J-K
EV 32 dpi vs. STTM rs 32 dpi	0.3986	-0.1212 to 0.9183	No	ns	0.3038	J-L
STTM 32 dpi vs. STTM rs 32 dpi	0.06503	-0.4801 to 0.6102	No	ns	>0.9999	K-L

## Sheet: pEF1a
Tukey's multiple comparisons test	Mean diff.	95.00% CI of diff.	Below threshold?	Summary	Adjusted P Value
EV 23dpi vs. STTM 23dpi	0.6559	-0.2969 to 1.609	No	ns	0.4678	A-B
EV 23dpi vs. STTM rs 23dpi	-0.3742	-1.327 to 0.5785	No	ns	0.9724	A-C
EV 23dpi vs. EV 27 dpi	-0.4227	-1.232 to 0.3870	No	ns	0.8307	A-D
EV 23dpi vs. STTM 27 dpi	-0.7572	-1.567 to 0.05249	No	ns	0.0885	A-E
EV 23dpi vs. STTM rs 27 dpi	-0.7531	-1.578 to 0.07194	No	ns	0.1065	A-F
EV 23dpi vs. EV 30 dpi	-0.6285	-1.438 to 0.1812	No	ns	0.2866	A-G
EV 23dpi vs. STTM 30 dpi	-0.4536	-1.263 to 0.3561	No	ns	0.7587	A-H
EV 23dpi vs. STTM rs 30 dpi	-0.8819	-1.692 to -0.07224	Yes	*	0.0212	A-I
EV 23dpi vs. EV 32 dpi	-0.8805	-1.750 to -0.01074	Yes	*	0.0446	A-J
EV 23dpi vs. STTM 32 dpi	-0.2729	-1.177 to 0.6310	No	ns	0.9967	A-K
EV 23dpi vs. STTM rs 32 dpi	-0.4428	-1.313 to 0.4269	No	ns	0.8522	A-L
STTM 23dpi vs. STTM rs 23dpi	-1.03	-1.983 to -0.07739	Yes	*	0.023	B-C
STTM 23dpi vs. EV 27 dpi	-1.079	-1.888 to -0.2689	Yes	**	0.0015	B-D
STTM 23dpi vs. STTM 27 dpi	-1.413	-2.223 to -0.6034	Yes	****	<0.0001	B-E
STTM 23dpi vs. STTM rs 27 dpi	-1.409	-2.234 to -0.5839	Yes	****	<0.0001	B-F
STTM 23dpi vs. EV 30 dpi	-1.284	-2.094 to -0.4747	Yes	****	<0.0001	B-G
STTM 23dpi vs. STTM 30 dpi	-1.109	-1.919 to -0.2998	Yes	***	0.0009	B-H
STTM 23dpi vs. STTM rs 30 dpi	-1.538	-2.347 to -0.7281	Yes	****	<0.0001	B-I
STTM 23dpi vs. EV 32 dpi	-1.536	-2.406 to -0.6666	Yes	****	<0.0001	B-J
STTM 23dpi vs. STTM 32 dpi	-0.9287	-1.833 to -0.02488	Yes	*	0.0387	B-K
STTM 23dpi vs. STTM rs 32 dpi	-1.099	-1.968 to -0.2290	Yes	**	0.0033	B-L
STTM rs 23dpi vs. EV 27 dpi	-0.04845	-0.8581 to 0.7612	No	ns	>0.9999	C-D
STTM rs 23dpi vs. STTM 27 dpi	-0.3829	-1.193 to 0.4267	No	ns	0.9037	C-E
STTM rs 23dpi vs. STTM rs 27 dpi	-0.3789	-1.204 to 0.4462	No	ns	0.9197	C-F
STTM rs 23dpi vs. EV 30 dpi	-0.2542	-1.064 to 0.5554	No	ns	0.9954	C-G
STTM rs 23dpi vs. STTM 30 dpi	-0.07931	-0.8890 to 0.7303	No	ns	>0.9999	C-H
STTM rs 23dpi vs. STTM rs 30 dpi	-0.5077	-1.317 to 0.3020	No	ns	0.6107	C-I
STTM rs 23dpi vs. EV 32 dpi	-0.5062	-1.376 to 0.3635	No	ns	0.7127	C-J
STTM rs 23dpi vs. STTM 32 dpi	0.1014	-0.8024 to 1.005	No	ns	>0.9999	C-K
STTM rs 23dpi vs. STTM rs 32 dpi	-0.06856	-0.9383 to 0.8012	No	ns	>0.9999	C-L
EV 27 dpi vs. STTM 27 dpi	-0.3345	-0.9696 to 0.3007	No	ns	0.8228	D-E
EV 27 dpi vs. STTM rs 27 dpi	-0.3304	-0.9851 to 0.3243	No	ns	0.8592	D-F
EV 27 dpi vs. EV 30 dpi	-0.2058	-0.8409 to 0.4294	No	ns	0.994	D-G
EV 27 dpi vs. STTM 30 dpi	-0.03086	-0.6660 to 0.6043	No	ns	>0.9999	D-H
EV 27 dpi vs. STTM rs 30 dpi	-0.4592	-1.094 to 0.1759	No	ns	0.3915	D-I
EV 27 dpi vs. EV 32 dpi	-0.4578	-1.168 to 0.2524	No	ns	0.5695	D-J
EV 27 dpi vs. STTM 32 dpi	0.1498	-0.6017 to 0.9014	No	ns	>0.9999	D-K
EV 27 dpi vs. STTM rs 32 dpi	-0.02011	-0.7302 to 0.6900	No	ns	>0.9999	D-L
STTM 27 dpi vs. STTM rs 27 dpi	0.004029	-0.6507 to 0.6587	No	ns	>0.9999	E-F
STTM 27 dpi vs. EV 30 dpi	0.1287	-0.5065 to 0.7638	No	ns	>0.9999	E-G
STTM 27 dpi vs. STTM 30 dpi	0.3036	-0.3315 to 0.9388	No	ns	0.8973	E-H
STTM 27 dpi vs. STTM rs 30 dpi	-0.1247	-0.7599 to 0.5104	No	ns	>0.9999	E-I
STTM 27 dpi vs. EV 32 dpi	-0.1233	-0.8334 to 0.5868	No	ns	>0.9999	E-J
STTM 27 dpi vs. STTM 32 dpi	0.4843	-0.2672 to 1.236	No	ns	0.5699	E-K
STTM 27 dpi vs. STTM rs 32 dpi	0.3144	-0.3958 to 1.024	No	ns	0.9366	E-L
STTM rs 27 dpi vs. EV 30 dpi	0.1247	-0.5300 to 0.7794	No	ns	>0.9999	F-G
STTM rs 27 dpi vs. STTM 30 dpi	0.2996	-0.3551 to 0.9543	No	ns	0.9215	F-H
STTM rs 27 dpi vs. STTM rs 30 dpi	-0.1288	-0.7835 to 0.5259	No	ns	>0.9999	F-I
STTM rs 27 dpi vs. EV 32 dpi	-0.1273	-0.8550 to 0.6003	No	ns	>0.9999	F-J
STTM rs 27 dpi vs. STTM 32 dpi	0.4803	-0.2878 to 1.248	No	ns	0.6147	F-K
STTM rs 27 dpi vs. STTM rs 32 dpi	0.3103	-0.4173 to 1.038	No	ns	0.9506	F-L
EV 30 dpi vs. STTM 30 dpi	0.1749	-0.4602 to 0.8101	No	ns	0.9985	G-H
EV 30 dpi vs. STTM rs 30 dpi	-0.2534	-0.8886 to 0.3817	No	ns	0.9691	G-I
EV 30 dpi vs. EV 32 dpi	-0.252	-0.9621 to 0.4581	No	ns	0.9873	G-J
EV 30 dpi vs. STTM 32 dpi	0.3556	-0.3959 to 1.107	No	ns	0.9033	G-K
EV 30 dpi vs. STTM rs 32 dpi	0.1857	-0.5245 to 0.8958	No	ns	0.9991	G-L
STTM 30 dpi vs. STTM rs 30 dpi	-0.4283	-1.063 to 0.2068	No	ns	0.4999	H-I
STTM 30 dpi vs. EV 32 dpi	-0.4269	-1.137 to 0.2832	No	ns	0.6702	H-J
STTM 30 dpi vs. STTM 32 dpi	0.1807	-0.5708 to 0.9322	No	ns	0.9996	H-K
STTM 30 dpi vs. STTM rs 32 dpi	0.01075	-0.6994 to 0.7209	No	ns	>0.9999	H-L
STTM rs 30 dpi vs. EV 32 dpi	0.001445	-0.7087 to 0.7116	No	ns	>0.9999	I-J
STTM rs 30 dpi vs. STTM 32 dpi	0.609	-0.1425 to 1.361	No	ns	0.2293	I-K
STTM rs 30 dpi vs. STTM rs 32 dpi	0.4391	-0.2710 to 1.149	No	ns	0.6309	I-L
EV 32 dpi vs. STTM 32 dpi	0.6076	-0.2083 to 1.423	No	ns	0.3465	J-K
EV 32 dpi vs. STTM rs 32 dpi	0.4376	-0.3402 to 1.216	No	ns	0.7538	J-L
STTM 32 dpi vs. STTM rs 32 dpi	-0.17	-0.9858 to 0.6459	No	ns	0.9999	K-L

## Sheet: pLotjaGi1g1v0792000
Tukey's multiple comparisons test	Mean diff.	95.00% CI of diff.	Below threshold?	Summary	Adjusted P Value
EV 23dpi vs. STTM 23dpi	-0.1078	-0.5809 to 0.3653	No	ns	0.9997	A-B
EV 23dpi vs. STTM rs 23dpi	-0.1989	-0.6720 to 0.2742	No	ns	0.955	A-C
EV 23dpi vs. EV 27 dpi	0.2182	-0.1839 to 0.6202	No	ns	0.7928	A-D
EV 23dpi vs. STTM 27 dpi	-0.06229	-0.4644 to 0.3398	No	ns	>0.9999	A-E
EV 23dpi vs. STTM rs 27 dpi	0.271	-0.1388 to 0.6807	No	ns	0.5297	A-F
EV 23dpi vs. EV 30 dpi	0.1911	-0.2110 to 0.5932	No	ns	0.9004	A-G
EV 23dpi vs. STTM 30 dpi	-0.1004	-0.5025 to 0.3017	No	ns	0.9994	A-H
EV 23dpi vs. STTM rs 30 dpi	0.2024	-0.2074 to 0.6121	No	ns	0.875	A-I
EV 23dpi vs. EV 32 dpi	-0.5004	-0.9322 to -0.06846	Yes	*	0.0104	A-J
EV 23dpi vs. STTM 32 dpi	-0.5685	-1.017 to -0.1197	Yes	**	0.0032	A-K
EV 23dpi vs. STTM rs 32 dpi	-0.01369	-0.4456 to 0.4182	No	ns	>0.9999	A-L
STTM 23dpi vs. STTM rs 23dpi	-0.0911	-0.5642 to 0.3820	No	ns	>0.9999	B-C
STTM 23dpi vs. EV 27 dpi	0.326	-0.07609 to 0.7280	No	ns	0.2285	B-D
STTM 23dpi vs. STTM 27 dpi	0.04551	-0.3566 to 0.4476	No	ns	>0.9999	B-E
STTM 23dpi vs. STTM rs 27 dpi	0.3788	-0.03096 to 0.7885	No	ns	0.0967	B-F
STTM 23dpi vs. EV 30 dpi	0.2989	-0.1032 to 0.7010	No	ns	0.3488	B-G
STTM 23dpi vs. STTM 30 dpi	0.007408	-0.3947 to 0.4095	No	ns	>0.9999	B-H
STTM 23dpi vs. STTM rs 30 dpi	0.3102	-0.09955 to 0.7199	No	ns	0.3219	B-I
STTM 23dpi vs. EV 32 dpi	-0.3925	-0.8244 to 0.03935	No	ns	0.1099	B-J
STTM 23dpi vs. STTM 32 dpi	-0.4607	-0.9095 to -0.01186	Yes	*	0.0391	B-K
STTM 23dpi vs. STTM rs 32 dpi	0.09411	-0.3378 to 0.5260	No	ns	0.9998	B-L
STTM rs 23dpi vs. EV 27 dpi	0.4171	0.01501 to 0.8192	Yes	*	0.0353	C-D
STTM rs 23dpi vs. STTM 27 dpi	0.1366	-0.2655 to 0.5387	No	ns	0.991	C-E
STTM rs 23dpi vs. STTM rs 27 dpi	0.4699	0.06015 to 0.8796	Yes	*	0.0118	C-F
STTM rs 23dpi vs. EV 30 dpi	0.39	-0.01207 to 0.7921	No	ns	0.0655	C-G
STTM rs 23dpi vs. STTM 30 dpi	0.09851	-0.3036 to 0.5006	No	ns	0.9995	C-H
STTM rs 23dpi vs. STTM rs 30 dpi	0.4013	-0.008447 to 0.8110	No	ns	0.0602	C-I
STTM rs 23dpi vs. EV 32 dpi	-0.3014	-0.7333 to 0.1305	No	ns	0.4456	C-J
STTM rs 23dpi vs. STTM 32 dpi	-0.3696	-0.8184 to 0.07925	No	ns	0.2094	C-K
STTM rs 23dpi vs. STTM rs 32 dpi	0.1852	-0.2467 to 0.6171	No	ns	0.9485	C-L
EV 27 dpi vs. STTM 27 dpi	-0.2805	-0.5959 to 0.03495	No	ns	0.1285	D-E
EV 27 dpi vs. STTM rs 27 dpi	0.0528	-0.2723 to 0.3779	No	ns	>0.9999	D-F
EV 27 dpi vs. EV 30 dpi	-0.02708	-0.3425 to 0.2883	No	ns	>0.9999	D-G
EV 27 dpi vs. STTM 30 dpi	-0.3186	-0.6340 to -0.003158	Yes	*	0.0456	D-H
EV 27 dpi vs. STTM rs 30 dpi	-0.0158	-0.3409 to 0.3093	No	ns	>0.9999	D-I
EV 27 dpi vs. EV 32 dpi	-0.7185	-1.071 to -0.3659	Yes	****	<0.0001	D-J
EV 27 dpi vs. STTM 32 dpi	-0.7867	-1.160 to -0.4135	Yes	****	<0.0001	D-K
EV 27 dpi vs. STTM rs 32 dpi	-0.2319	-0.5845 to 0.1208	No	ns	0.5386	D-L
STTM 27 dpi vs. STTM rs 27 dpi	0.3333	0.008144 to 0.6584	Yes	*	0.0396	E-F
STTM 27 dpi vs. EV 30 dpi	0.2534	-0.06203 to 0.5688	No	ns	0.2401	E-G
STTM 27 dpi vs. STTM 30 dpi	-0.03811	-0.3535 to 0.2773	No	ns	>0.9999	E-H
STTM 27 dpi vs. STTM rs 30 dpi	0.2647	-0.06045 to 0.5898	No	ns	0.2233	E-I
STTM 27 dpi vs. EV 32 dpi	-0.4381	-0.7907 to -0.08542	Yes	**	0.0042	E-J
STTM 27 dpi vs. STTM 32 dpi	-0.5062	-0.8794 to -0.1330	Yes	**	0.0011	E-K
STTM 27 dpi vs. STTM rs 32 dpi	0.0486	-0.3040 to 0.4012	No	ns	>0.9999	E-L
STTM rs 27 dpi vs. EV 30 dpi	-0.07988	-0.4050 to 0.2452	No	ns	0.9995	F-G
STTM rs 27 dpi vs. STTM 30 dpi	-0.3714	-0.6965 to -0.04625	Yes	*	0.0123	F-H
STTM rs 27 dpi vs. STTM rs 30 dpi	-0.06859	-0.4031 to 0.2659	No	ns	>0.9999	F-I
STTM rs 27 dpi vs. EV 32 dpi	-0.7713	-1.133 to -0.4100	Yes	****	<0.0001	F-J
STTM rs 27 dpi vs. STTM 32 dpi	-0.8395	-1.221 to -0.4580	Yes	****	<0.0001	F-K
STTM rs 27 dpi vs. STTM rs 32 dpi	-0.2847	-0.6460 to 0.07669	No	ns	0.2659	F-L
EV 30 dpi vs. STTM 30 dpi	-0.2915	-0.6069 to 0.02392	No	ns	0.0969	G-H
EV 30 dpi vs. STTM rs 30 dpi	0.01129	-0.3138 to 0.3364	No	ns	>0.9999	G-I
EV 30 dpi vs. EV 32 dpi	-0.6914	-1.044 to -0.3388	Yes	****	<0.0001	G-J
EV 30 dpi vs. STTM 32 dpi	-0.7596	-1.133 to -0.3864	Yes	****	<0.0001	G-K
EV 30 dpi vs. STTM rs 32 dpi	-0.2048	-0.5574 to 0.1479	No	ns	0.7149	G-L
STTM 30 dpi vs. STTM rs 30 dpi	0.3028	-0.02234 to 0.6279	No	ns	0.0914	H-I
STTM 30 dpi vs. EV 32 dpi	-0.4	-0.7526 to -0.04731	Yes	*	0.0134	H-J
STTM 30 dpi vs. STTM 32 dpi	-0.4681	-0.8413 to -0.09490	Yes	**	0.0036	H-K
STTM 30 dpi vs. STTM rs 32 dpi	0.0867	-0.2659 to 0.4393	No	ns	0.9995	H-L
STTM rs 30 dpi vs. EV 32 dpi	-0.7027	-1.064 to -0.3414	Yes	****	<0.0001	I-J
STTM rs 30 dpi vs. STTM 32 dpi	-0.7709	-1.152 to -0.3894	Yes	****	<0.0001	I-K
STTM rs 30 dpi vs. STTM rs 32 dpi	-0.2161	-0.5774 to 0.1453	No	ns	0.6768	I-L
EV 32 dpi vs. STTM 32 dpi	-0.06815	-0.4733 to 0.3370	No	ns	>0.9999	J-K
EV 32 dpi vs. STTM rs 32 dpi	0.4867	0.1004 to 0.8730	Yes	**	0.0034	J-L
STTM 32 dpi vs. STTM rs 32 dpi	0.5548	0.1497 to 0.9600	Yes	***	0.0009	K-L

[truncated: 8 more sheets: pLotjaGi5g1v0238900, pLotjaGi1g1v0301000, pLotjaGi4g1v0232500, pLotjaGi1g1v019260, pLotjaGi3g1v0451000, pLotjaGi3g1v0422400, pLotjaGi1g1v0288600, pLotjaGi5g1v0224400]
