# Supplementary material for: Cross-kingdom RNA interference promotes arbuscular mycorrhiza development
Source: Nat Plants. 2026 Mar 11;12(4):695–702. doi: 10.1038/s41477-026-02247-2 (PMC13106029; doi:10.1038/s41477-026-02247-2)
Supplement: Supplementary file 9 — Source Data Fig. 1 Number of reads, Source Data Fig. 2 Per cent root length colonization for all parameters and samples. [file 41477_2026_2247_MOESM9_ESM.xlsx]

## Sheet: description
Source data for main figures 1a, 1b and 2e

## Sheet: Fig.1a
size (nt)	replicate 1 mock	replicate 2 mock	replicate 3 mock		replicate 1 AM	replicate 2 AM	replicate 3 AM
18	50331.8	46965.3	60609.8		65784.9	90774.7	59486.6
19	68118.1	68215.6	71593.8		81293.3	88019.8	75682.2
20	98577.4	105021	80142.4		90942.9	88313.5	86827
21	366584	412045	314243		245991	147718	325128
22	204586	211190	177735		163610	98345.5	194482
23	41404.3	36812.8	54883.4		49693.9	59505.4	49565.3
24	92007.7	83099	117284		84081.2	68932.9	106950
25	9780.4	5826.75	17662.2		21974.3	35802.2	16117.3
26	7695.38	4285.17	14511.9		18503.4	30819.4	12374.4
27	6743.02	3663	11965.9		17744.3	27235.8	10132.3
28	5832.97	3067.27	14415.4		13873.5	22950.3	10648.1
29	4978.06	2538.53	16595.9		13180.3	19179.6	12084
30	5067.94	2590.94	9542.01		13503	19856.8	8383.68
31	5310.25	2274.37	9764.04		16530.5	22927.1	7283.87
32	4291.32	1880.78	8096.44		14057.2	18358.7	6341.1
33	3819.27	1614.32	6784.54		17135.3	20911.1	5425.38
34	3700.77	1515.6	4131.92		12560.2	15634.7	3547.19
35	3187.63	1280.3	2824.81		12848.4	12654	3346.18
36	3894.42	1489.4	2195.98		10532.5	12551.9	2398.96
37	3337.35	1223.61	1044.43		7939.45	10526.7	811.816
38	3230.8	1069.88	674.263		7800.41	10631.8	503.986
39	4293.65	1327.92	727.127		10727.3	13680.5	517.443
40	3227.55	1003.4	526.371		9693.17	10175.7	416.451
5` first ribonucleobase	replicate 1 mock	replicate 2 mock	replicate 3 mock		replicate 1 AM	replicate 2 AM	replicate 3 AM
G	5.02	2.82	9.11		11.23	19.67	8.72
A	9.88	6.94	11.89		19.23	30.13	10.51
U	79.7	85.9	68.79		51.83	33.15	72.25
C	5.37	4.29	10.19		17.69	17.03	8.51

## Sheet: Fig. 1b
size (nt)	replicate 1	replicate 2	replicate 3
18	113995	104119	127411
19	92096.3	83267.7	100282
20	79497.5	78041.4	84799.1
21	122424	92541.4	104621
22	99374.8	91574.4	87044.4
23	70911.4	79035.6	87248.5
24	59231.3	64394.3	66387
25	45064.8	41848.4	54305.7
26	37049.5	31863.1	43017.9
27	34723.5	28451.3	37100.8
28	29826.7	25001.5	38863.2
29	30044.4	26669.3	41390.5
30	24741.4	27842.8	30226.7
31	24957.5	22382.9	23431.6
32	21567.1	17428.2	21133.7
33	17111.9	15630	22322.1
34	17748.5	13744.8	10174
35	17266.2	21850.5	5014
36	14763.4	19166.7	3235.12
37	14729.1	18460.5	2390.13
38	13585	12739.8	1940.2
39	11207.9	15445.3	1390.4
40	8082.76	9768.08	1197.26
5` first ribonucleobase	replicate 1	replicate 2	replicate 3
G	22.17	14.54	16.92
A	30	21.92	23.99
U	33.51	49.24	38.98
C	14.3	14.29	20.09
	rRNA	tRNA	snRNA	mRNA	repeats
replicate 1	327272	2709	5813	272693	518364
replicate 2	27022	244	567	33111	53756
replicate 3	175919	19562	8012	166010	331128

## Sheet: Fig. 2e
EV					STTM					STTM rs						Replicate 1 - F%	Tukey's multiple comparisons test	Mean diff.	95.00% CI of diff.	Below threshold?	Summary	Adjusted P Value
F%	M%	A%	V%		F%	M%	A%	V%		F%	M%	A%	V%				EV vs. STTM	23.67	4.829 to 42.50	Yes	*	0.0117	A-B
96	72	68	46		40	3	3	2		100	65	52	25				EV vs. STTM rs	3.833	-15.00 to 22.67	No	ns	0.8698	A-C
93	81	68	36		53	21	20	11		88	56	47	22				STTM vs. STTM rs	-19.83	-35.21 to -4.452	Yes	**	0.0096	B-C
100	85	69	26		71	29	22	17		95	52	47	19
100	76	62	30		89	37	24	11		100	53	38	19			Replicate 1 - M%	Tukey's multiple comparisons test	Mean diff.	95.00% CI of diff.	Below threshold?	Summary	Adjusted P Value
100	70	63	28		100	60	40	14		80	37	34	21				EV vs. STTM	42.58	20.81 to 64.36	Yes	***	0.0001	A-B
100	84	75	41		100	61	43	21		100	66	54	32				EV vs. STTM rs	17.58	-4.192 to 39.36	No	ns	0.131	A-C
100	85	80	59		100	65	44	28		95	60	41	32				STTM vs. STTM rs	-25	-42.78 to -7.221	Yes	**	0.0047	B-C
100	84	69	45		96	75	59	20		90	65	53	23
100	83	63	40		52	11	3	0.5		100	78	69	40			Replicate 1 - A%	Tukey's multiple comparisons test	Mean diff.	95.00% CI of diff.	Below threshold?	Summary	Adjusted P Value
100	88	69	57		52	12	9	2		92	63	47	18				EV vs. STTM	42.08	25.55 to 58.61	Yes	****	<0.0001	A-B
77	57	53	37		56	11	9	3		100	76	64	21				EV vs. STTM rs	18	1.472 to 34.53	Yes	*	0.0307	A-C
100	81	63	47		85	40	29	15		92	54	48	26				STTM vs. STTM rs	-24.08	-37.58 to -10.59	Yes	***	0.0004	B-C
100	89	66	45		91	58	33	19		90	62	50	36
96	81	77	55		91	59	45	18		92	71	59	32			Replicate 1 - V%	Tukey's multiple comparisons test	Mean diff.	95.00% CI of diff.	Below threshold?	Summary	Adjusted P Value
100	76.03	58.18	34.12		93	63	49	18		93	76	73	55				EV vs. STTM	22.46	12.75 to 32.17	Yes	****	<0.0001	A-B
95.55	70.86	58.12	50.75		91	63	46	22		89	58	58	31				EV vs. STTM rs	9.667	-0.04042 to 19.37	No	ns	0.0511	A-C
100	74.7	48.39	36.84		86	66	55	27		96	65	35	33				STTM vs. STTM rs	-12.79	-20.72 to -4.866	Yes	**	0.0012	B-C
100	80.5	67.17	58.52		96	57	27	16		93	58	35	29
100	68.93	63.15	55.67		95	67	30	15		96	75	38	20
100	84	67	17		72	22	5	2		90	66	32	18			Replicate 2 - F%	Tukey's multiple comparisons test	Mean diff.	95.00% CI of diff.	Below threshold?	Summary	Adjusted P Value
96	80	67	32		70	27	12	3		100	88	33	25				EV vs. STTM	12.03	1.436 to 22.61	Yes	*	0.0239	A-B
89	62	45	16		61	2	5	2		90.32	58.48	55.55	46.92				EV vs. STTM rs	3.403	-7.445 to 14.25	No	ns	0.7166	A-C
80	65	53	26		100	31.73	11.18	3.14		96.77	87.42	82.82	79.15				STTM vs. STTM rs	-8.622	-18.88 to 1.635	No	ns	0.1112	B-C
93	78	65	25		100	80.48	73.89	40.04		96.77	75.68	55.1	39.01
100	89	85	51		100	81.38	74.57	14.15		82.87	67.13	62.42	57.61			Replicate 2 - M%	Tukey's multiple comparisons test	Mean diff.	95.00% CI of diff.	Below threshold?	Summary	Adjusted P Value
93	81	74	31		93.33	62.4	55.45	20		87.09	66.93	57.1	45.34				EV vs. STTM	32.6	13.63 to 51.57	Yes	***	0.0007	A-B
100	84	71	36		96.67	58.23	42.92	14.1		90.32	58.48	55.55	46.92				EV vs. STTM rs	12.22	-7.206 to 31.65	No	ns	0.2772	A-C
93	30	21	2		97	63.5	47.98	22.57		96.77	87.42	82.82	79.15				STTM vs. STTM rs	-20.38	-38.75 to -2.007	Yes	*	0.0277	B-C
77	29	17	8		78.57	50.82	22.57	15.76		96.77	75.68	55.1	39.01
87	44	29	7		96	59	40	12		82.87	67.13	62.42	57.61			Replicate 2 - A%	Tukey's multiple comparisons test	Mean diff.	95.00% CI of diff.	Below threshold?	Summary	Adjusted P Value
90	47	33	16		72	53	41	19		87.09	66.93	57.1	45.34				EV vs. STTM	36.8	19.22 to 54.38	Yes	****	<0.0001	A-B
97	64	41	24		82	55	36	20		100	79	64	40				EV vs. STTM rs	21.61	3.601 to 39.62	Yes	*	0.0166	A-C
90	43	23	10		86	62	45	17		96	85	57	23				STTM vs. STTM rs	-15.19	-32.22 to 1.841	No	ns	0.0868	B-C
93	33	16	11		84	61	48	19		96	81	59	24
90	45	26	4		70	38	27	5		96	53	38	14			Replicate 2 - V%	Tukey's multiple comparisons test	Mean diff.	95.00% CI of diff.	Below threshold?	Summary	Adjusted P Value
79	29	19	7		65	31	13	7		96	56	35	13				EV vs. STTM	33.93	22.86 to 44.99	Yes	****	<0.0001	A-B
					90	48	29	14		86	35	17	7				EV vs. STTM rs	17.13	5.789 to 28.46	Yes	**	0.0026	A-C
					85	34	16	2		79	46	20	5				STTM vs. STTM rs	-16.8	-27.52 to -6.081	Yes	**	0.0018	B-C
					50	32	11	2		70	25	15	12
					63	33	19	6		83	32	11	2
					72	21	9	2		95	67	60	27			Replicate 3 - F%	Tukey's multiple comparisons test	Mean diff.	95.00% CI of diff.	Below threshold?	Summary	Adjusted P Value
					58	14	7	2		87	37	13	4				EV vs. STTM	5.424	-1.699 to 12.55	No	ns	0.1644	A-B
					90	27	10	2		88	40	28	7				EV vs. STTM rs	3.608	-3.371 to 10.59	No	ns	0.4239	A-C
					83	25	14	4		89	29	12	4				STTM vs. STTM rs	-1.816	-8.939 to 5.307	No	ns	0.8081	B-C
																Replicate 3 - M%	Tukey's multiple comparisons test	Mean diff.	95.00% CI of diff.	Below threshold?	Summary	Adjusted P Value
																	EV vs. STTM	16.58	6.310 to 26.86	Yes	**	0.001	A-B
																	EV vs. STTM rs	2.903	-7.164 to 12.97	No	ns	0.7617	A-C
																	STTM vs. STTM rs	-13.68	-23.96 to -3.407	Yes	**	0.0069	B-C
																Replicate 3 - A%	Tukey's multiple comparisons test	Mean diff.	95.00% CI of diff.	Below threshold?	Summary	Adjusted P Value
																	EV vs. STTM	18.35	5.368 to 31.34	Yes	**	0.004	A-B
																	EV vs. STTM rs	1.233	-11.49 to 13.95	No	ns	0.9695	A-C
																	STTM vs. STTM rs	-17.12	-30.10 to -4.135	Yes	**	0.0075	B-C
																Replicate 3 - V%	Tukey's multiple comparisons test	Mean diff.	95.00% CI of diff.	Below threshold?	Summary	Adjusted P Value
																	EV vs. STTM	18.08	4.486 to 31.68	Yes	**	0.0069	A-B
																	EV vs. STTM rs	-11.78	-25.10 to 1.540	No	ns	0.0917	A-C
																	STTM vs. STTM rs	-29.86	-43.46 to -16.27	Yes	****	<0.0001	B-C
																Replicate 4 - F%	Tukey's multiple comparisons test	Mean diff.	95.00% CI of diff.	Below threshold?	Summary	Adjusted P Value
																	EV vs. STTM	15.84	4.224 to 27.47	Yes	**	0.0062	A-B
																	EV vs. STTM rs	1.544	-10.08 to 13.17	No	ns	0.9418	A-C
																	STTM vs. STTM rs	-14.3	-25.61 to -2.989	Yes	*	0.0112	B-C
																Replicate 4 - M%	Tukey's multiple comparisons test	Mean diff.	95.00% CI of diff.	Below threshold?	Summary	Adjusted P Value
																	EV vs. STTM	10.14	-3.000 to 23.29	No	ns	0.1538	A-B
																	EV vs. STTM rs	-1.556	-14.70 to 11.59	No	ns	0.9535	A-C
																	STTM vs. STTM rs	-11.7	-24.49 to 1.094	No	ns	0.0778	B-C
																Replicate 4 - A%	Tukey's multiple comparisons test	Mean diff.	95.00% CI of diff.	Below threshold?	Summary	Adjusted P Value
																	EV vs. STTM	9.5	-3.244 to 22.24	No	ns	0.1728	A-B
																	EV vs. STTM rs	0.1	-12.64 to 12.84	No	ns	0.9998	A-C
																	STTM vs. STTM rs	-9.4	-21.80 to 3.004	No	ns	0.1637	B-C
																Replicate 4 - V%	Tukey's multiple comparisons test	Mean diff.	95.00% CI of diff.	Below threshold?	Summary	Adjusted P Value
																	EV vs. STTM	9.5	-3.244 to 22.24	No	ns	0.1728	A-B
																	EV vs. STTM rs	0.1	-12.64 to 12.84	No	ns	0.9998	A-C
																	STTM vs. STTM rs	-9.4	-21.80 to 3.004	No	ns	0.1637	B-C
